# Supplementary material for: Upstream open reading frames may contain hundreds of novel human exons
Source: PLoS Comput Biol. 2024 Nov 20;20(11):e1012543. doi: 10.1371/journal.pcbi.1012543 (PMC11578521; doi:10.1371/journal.pcbi.1012543)
Supplement: S1 Table — This table lists uORFs containing novel protein-coding exons that led to approximately the same (-1 < δ < 1) or higher (δ > 1) average pLDDT scores compared to their GENCODE references. Each novel protein-coding exon can be traced back to > = 1 uORF-connected transcripts. For each uORF, we selected one uORF-connected transcript (column B) that achieves the highest δ (column D) compared to its reference (column C). Column E provides the complete list of (uORF-connected, reference) pairs derived from a uORF. (XLSX) [file pcbi.1012543.s003.xlsx]

## Sheet: S1. Novel protein-coding exons
orf_id	transcript_id	reference_id	max 𝜹	all_transcript_reference_ids
c5riboseqorf126	uorft_1140	ENST00000533553.5	11.2773	(uorft_denovo_680, ENST00000298569.9)
c3riboseqorf11	uorft_957	ENST00000433034.1	7.09646	(uorft_957, ENST00000397261.8)
c16riboseqorf8	uorft_2503	ENST00000567653.5	6.79087	(uorft_2508, ENST00000326181.11); (uorft_2507, ENST00000326181.11)
c7riboseqorf51	uorft_1438	ENST00000395655.8	5.55617	(uorft_1438, ENST00000361278.7); (uorft_1435, ENST00000361278.7); (uorft_1441, ENST00000361278.7); (uorft_1437, ENST00000494076.5); (uorft_1434, ENST00000258770.8); (uorft_1440, ENST00000494076.5)
c7riboseqorf50	uorft_1438	ENST00000395655.8	5.55617	(uorft_1438, ENST00000361278.7); (uorft_1435, ENST00000361278.7); (uorft_1441, ENST00000361278.7); (uorft_1437, ENST00000494076.5); (uorft_1434, ENST00000258770.8); (uorft_1440, ENST00000494076.5)
c1riboseqorf190	uorft_41	ENST00000356657.10	5.51361	(uorft_41, ENST00000368356.9); (uorft_denovo_53, ENST00000368356.9); (uorft_denovo_54, ENST00000368356.9); (uorft_denovo_55, ENST00000368356.9)
c12riboseqorf140	uorft_2085	ENST00000541517.5	5.29557	(uorft_denovo_1248, ENST00000335509.11)
c16riboseqorf145	uorft_2689	ENST00000569453.5	5.29028	(uorft_2689, ENST00000570182.5); (uorft_2687, ENST00000617948.4); (uorft_2688, ENST00000563795.1)
c3riboseqorf59	uorft_844	ENST00000425452.1	4.59708	(uorft_844, ENST00000425452.1); (uorft_839, ENST00000444589.6)
c11riboseqorf6	uorft_2063	ENST00000449825.5	4.50529	(uorft_2063, ENST00000436108.6); (uorft_2064, ENST00000429789.6); (uorft_denovo_1212, ENST00000323578.13); (uorft_denovo_1213, ENST00000323578.13)
c22riboseqorf16	uorft_3148	ENST00000651059.1	4.12679	(uorft_3148, ENST00000651059.1); (uorft_3147, ENST00000314328.14); (uorft_3149, ENST00000541492.1); (uorft_denovo_1832, ENST00000314328.14)
c3riboseqorf185	uorft_765	ENST00000645553.1	4.03992	(uorft_765, ENST00000645553.1); (uorft_770, ENST00000643329.1); (uorft_758, ENST00000361828.7); (uorft_760, ENST00000361510.8); (uorft_762, ENST00000392436.7); (uorft_768, ENST00000361150.6); (uorft_764, ENST00000392437.6); (uorft_759, ENST00000361908.8); (uorft_772, ENST00000643329.1); (uorft_denovo_428, ENST00000361510.8)
c11riboseqorf17	uorft_1860	ENST00000525681.6	3.87752	(uorft_denovo_1107, ENST00000339995.11); (uorft_denovo_1106, ENST00000339995.11)
c19riboseqorf114	uorft_2938	ENST00000593726.5	3.76001	(uorft_2938, ENST00000303961.9); (uorft_2936, ENST00000303961.9); (uorft_2942, ENST00000593726.5)
c16riboseqorf95	uorft_2598	ENST00000563902.2	3.75246	(uorft_2598, ENST00000290881.11)
c16riboseqorf15	uorft_2555	ENST00000414144.7	3.73752	(uorft_2555, ENST00000431561.7); (uorft_2556, ENST00000396868.7); (uorft_2557, ENST00000396870.8)
c9riboseqorf42	uorft_1735	ENST00000377066.9	3.73386	(uorft_1735, ENST00000377066.9); (uorft_1734, ENST00000377044.9)
c1riboseqorf259	uorft_115	ENST00000367137.4	3.69806	(uorft_115, ENST00000367137.4); (uorft_116, ENST00000367137.4); (uorft_117, ENST00000367137.4)
c7riboseqorf49	uorft_1427	ENST00000258770.8	3.69082	(uorft_1427, ENST00000494076.5)
c3riboseqorf26	uorft_denovo_406	ENST00000285083.10	5.29443	(uorft_denovo_406, ENST00000285083.10); (uorft_denovo_407, ENST00000285083.10); (uorft_denovo_408, ENST00000285083.10)
c2riboseqorf60	uorft_622	ENST00000409890.6	3.62552	(uorft_622, ENST00000409344.7); (uorft_623, ENST00000315658.11)
c5riboseqorf108	uorft_1134	ENST00000523767.5	3.58066	(uorft_1134, ENST00000523767.5); (uorft_1135, ENST00000261797.7)
c19riboseqorf145	uorft_3011	ENST00000411902.6	3.50683	(uorft_3011, ENST00000411902.6); (uorft_3009, ENST00000593926.5); (uorft_3012, ENST00000599105.5); (uorft_3010, ENST00000598168.5); (uorft_3004, ENST00000593926.5); (uorft_2999, ENST00000593926.5); (uorft_3006, ENST00000411902.6); (uorft_2987, ENST00000593926.5); (uorft_3005, ENST00000598168.5); (uorft_2995, ENST00000411902.6); (uorft_2993, ENST00000593926.5); (uorft_3000, ENST00000598168.5); (uo…
c4riboseqorf52	uorft_1084	ENST00000515468.1	3.5006	(uorft_1084, ENST00000515468.1); (uorft_1087, ENST00000237654.9); (uorft_1086, ENST00000237654.9); (uorft_denovo_592, ENST00000237654.9)
c16riboseqorf2	uorft_2531	ENST00000301678.7	3.42935	(uorft_2531, ENST00000399932.8); (uorft_2529, ENST00000399932.8); (uorft_2528, ENST00000301679.7); (uorft_2530, ENST00000301679.7); (uorft_2532, ENST00000421000.1); (uorft_2526, ENST00000399932.8); (uorft_2525, ENST00000301679.7)
c2riboseqorf153	uorft_441	ENST00000430254.1	3.41095	(uorft_441, ENST00000430254.1); (uorft_443, ENST00000430254.1); (uorft_440, ENST00000332624.8); (uorft_442, ENST00000332624.8); (uorft_denovo_264, ENST00000332624.8)
c2riboseqorf184	uorft_479	ENST00000675453.1	3.31281	(uorft_479, ENST00000675453.1); (uorft_483, ENST00000389044.8); (uorft_480, ENST00000675423.1); (uorft_481, ENST00000283943.9)
c5riboseqorf33	uorft_1162	ENST00000508421.5	3.29683	(uorft_1162, ENST00000508421.5); (uorft_1163, ENST00000508421.5); (uorft_1164, ENST00000510693.5)
c1riboseqorf298	uorft_142	ENST00000366472.6	3.27842	(uorft_142, ENST00000366472.6); (uorft_143, ENST00000366472.6); (uorft_denovo_149, ENST00000366472.6)
c10riboseqorf32	uorft_1781	ENST00000374433.7	3.27648	(uorft_1781, ENST00000395797.1); (uorft_1782, ENST00000395797.1)
c1riboseqorf260	uorft_118	ENST00000367137.4	3.25666	(uorft_118, ENST00000367137.4)
c17riboseqorf74	uorft_2719	ENST00000246672.4	3.2373	(uorft_2720, ENST00000246672.4); (uorft_2718, ENST00000246672.4); (uorft_denovo_1554, ENST00000246672.4)
c14riboseqorf74	uorft_2340	ENST00000256367.3	3.23617	(uorft_2340, ENST00000256367.3)
c12riboseqorf91	uorft_2190	ENST00000344096.4	3.15758	(uorft_denovo_1301, ENST00000344096.4)
c15riboseqorf8	uorft_2400	ENST00000256544.8	3.13953	(uorft_2400, ENST00000256544.8)
c3riboseqorf178	uorft_739	ENST00000346169.7	3.1337	(uorft_739, ENST00000392537.6); (uorft_735, ENST00000427845.5); (uorft_734, ENST00000392537.6); (uorft_744, ENST00000392537.6); (uorft_746, ENST00000441154.5); (uorft_747, ENST00000350481.9); (uorft_740, ENST00000427845.5); (uorft_748, ENST00000434061.6); (uorft_728, ENST00000435046.7); (uorft_731, ENST00000346169.7); (uorft_732, ENST00000342981.8); (uorft_727, ENST00000424196.5)
c12riboseqorf42	uorft_2115	ENST00000398637.10	3.13296	(uorft_2115, ENST00000549049.5); (uorft_2116, ENST00000612161.4); (uorft_2117, ENST00000549049.5); (uorft_2118, ENST00000612161.4)
c9riboseqorf77	uorft_1635	ENST00000297908.7	3.04346	(uorft_1635, ENST00000297908.7); (uorft_1636, ENST00000344641.8); (uorft_1637, ENST00000394315.3); (uorft_denovo_979, ENST00000344641.8); (uorft_denovo_978, ENST00000344641.8)
c22riboseqorf61	uorft_3171	ENST00000486602.1	3.0268	(uorft_3171, ENST00000486602.1)
c12riboseqorf43	uorft_2119	ENST00000398637.10	2.96125	(uorft_2119, ENST00000549049.5); (uorft_2120, ENST00000612161.4)
c1riboseqorf241	uorft_95	ENST00000528443.6	2.94665	(uorft_95, ENST00000528443.6); (uorft_96, ENST00000606911.7); (uorft_97, ENST00000271583.7)
c3riboseqorf146	uorft_691	ENST00000508812.1	2.9391	(uorft_691, ENST00000286353.9); (uorft_692, ENST00000502783.5)
c4riboseqorf119	uorft_1026	ENST00000347613.8	2.87626	(uorft_1026, ENST00000347613.8); (uorft_1027, ENST00000613795.4); (uorft_1022, ENST00000513761.6); (uorft_1021, ENST00000360642.7); (uorft_1020, ENST00000347613.8)
c12riboseqorf166	uorft_2105	ENST00000376649.8	2.85346	(uorft_2105, ENST00000443358.6)
c22riboseqorf59	uorft_3170	ENST00000216268.6	2.81794	(uorft_3170, ENST00000216268.6)
c2riboseqorf191	uorft_500	ENST00000352879.8	2.79164	(uorft_500, ENST00000352879.8)
c19riboseqorf172	uorft_3037	ENST00000396161.10	2.77781	(uorft_3037, ENST00000396161.10)
cXriboseqorf32	uorft_denovo_1881	ENST00000374941.9	3.63158	(uorft_3250, ENST00000262850.7); (uorft_3249, ENST00000374941.9); (uorft_denovo_1881, ENST00000374941.9)
c9riboseqorf16	uorft_1720	ENST00000626262.2	2.76109	(uorft_1720, ENST00000626262.2); (uorft_1718, ENST00000625521.2); (uorft_1719, ENST00000626262.2); (uorft_denovo_1001, ENST00000297661.9); (uorft_denovo_1002, ENST00000297661.9); (uorft_denovo_1004, ENST00000297661.9); (uorft_denovo_1005, ENST00000297661.9); (uorft_denovo_1003, ENST00000297661.9)
c6riboseqorf113	uorft_1225	ENST00000453937.2	2.72857	(uorft_1225, ENST00000368638.5); (uorft_1221, ENST00000424408.6); (uorft_1223, ENST00000424408.6); (uorft_1224, ENST00000431543.6); (uorft_1222, ENST00000230538.12); (uorft_1220, ENST00000230538.12); (uorft_denovo_761, ENST00000230538.12); (uorft_denovo_762, ENST00000230538.12)
c4riboseqorf80	uorft_980	ENST00000309703.10	2.72773	(uorft_980, ENST00000309703.10); (uorft_979, ENST00000274000.10); (uorft_981, ENST00000512741.1); (uorft_denovo_519, ENST00000274000.10); (uorft_denovo_520, ENST00000274000.10)
c1riboseqorf84	uorft_175	ENST00000617451.4	2.67751	(uorft_175, ENST00000617451.4); (uorft_181, ENST00000438120.5); (uorft_180, ENST00000359947.9); (uorft_178, ENST00000359947.9); (uorft_179, ENST00000438120.5); (uorft_176, ENST00000359947.9); (uorft_177, ENST00000438120.5); (uorft_denovo_186, ENST00000359947.9); (uorft_denovo_187, ENST00000359947.9)
c8riboseqorf120	uorft_1534	ENST00000676094.1	2.63895	(uorft_1534, ENST00000676094.1); (uorft_1529, ENST00000674929.1)
c8riboseqorf20	uorft_1553	ENST00000692225.1	2.61119	(uorft_1553, ENST00000454498.6)
c17riboseqorf28	uorft_2782	ENST00000573657.6	2.53422	(uorft_denovo_1589, ENST00000396628.7); (uorft_denovo_1588, ENST00000396628.7)
c7riboseqorf14	uorft_1465	ENST00000382252.6	2.5248	(uorft_1465, ENST00000382252.6); (uorft_1466, ENST00000382252.6); (uorft_1467, ENST00000382252.6)
c16riboseqorf94	uorft_2596	ENST00000566871.5	2.5187	(uorft_2596, ENST00000566871.5); (uorft_2597, ENST00000563258.1); (uorft_2595, ENST00000564053.5); (uorft_2594, ENST00000564053.5); (uorft_2593, ENST00000564053.5)
c19riboseqorf12	uorft_denovo_1720	ENST00000310132.11	4.49707	(uorft_denovo_1720, ENST00000310132.11); (uorft_denovo_1721, ENST00000310132.11); (uorft_denovo_1722, ENST00000310132.11)
c1riboseqorf26	uorft_63	ENST00000537142.5	2.44676	(uorft_63, ENST00000537142.5); (uorft_62, ENST00000537142.5)
c20riboseqorf30	uorft_3066	ENST00000374980.3	2.41369	(uorft_3067, ENST00000374980.3)
c5riboseqorf30	uorft_1151	ENST00000522633.2	2.35714	(uorft_1157, ENST00000381287.8); (uorft_1156, ENST00000381298.7); (uorft_1161, ENST00000381293.6); (uorft_1160, ENST00000381294.7)
c3riboseqorf175	uorft_denovo_417	ENST00000317096.9	4.98144	(uorft_denovo_417, ENST00000317096.9); (uorft_denovo_418, ENST00000317096.9)
c18riboseqorf31	uorft_2819	ENST00000580059.7	2.34434	(uorft_2819, ENST00000580059.7)
c1riboseqorf171	uorft_21	ENST00000497067.1	2.32568	(uorft_21, ENST00000497067.1)
c16riboseqorf46	uorft_2544	ENST00000565316.6	2.29059	(uorft_2544, ENST00000565316.6); (uorft_2540, ENST00000636147.2); (uorft_2545, ENST00000355477.10); (uorft_2541, ENST00000333496.14); (uorft_2539, ENST00000637100.1); (uorft_2542, ENST00000357806.11); (uorft_denovo_1506, ENST00000636147.2); (uorft_denovo_1507, ENST00000636147.2)
c19riboseqorf22	uorft_2852	ENST00000309469.9	2.17284	(uorft_2852, ENST00000309469.9)
c6riboseqorf20	uorft_1240	ENST00000352867.6	2.16545	(uorft_1240, ENST00000352867.6); (uorft_1236, ENST00000356709.9); (uorft_1235, ENST00000469230.5); (uorft_1237, ENST00000469230.5); (uorft_1241, ENST00000482536.5); (uorft_1238, ENST00000356709.9); (uorft_1239, ENST00000432533.6)
c14riboseqorf98	uorft_2388	ENST00000555353.5	2.12782	(uorft_2388, ENST00000615335.4); (uorft_2387, ENST00000261302.9)
c12riboseqorf44	uorft_2121	ENST00000398637.10	2.11118	(uorft_2121, ENST00000549049.5); (uorft_2122, ENST00000612161.4)
c16riboseqorf18	uorft_2560	ENST00000301744.7	2.09806	(uorft_2560, ENST00000301744.7); (uorft_denovo_1514, ENST00000301744.7); (uorft_denovo_1515, ENST00000301744.7)
c11riboseqorf160	uorft_1915	ENST00000278756.7	2.01786	(uorft_1915, ENST00000338167.10); (uorft_1917, ENST00000345598.9); (uorft_1913, ENST00000263574.9); (uorft_1914, ENST00000528499.5)
c20riboseqorf48	uorft_3099	ENST00000372409.8	1.97774	(uorft_3100, ENST00000372409.8); (uorft_denovo_1812, ENST00000372409.8)
c3riboseqorf114	uorft_627	ENST00000206423.8	1.95739	(uorft_627, ENST00000439685.6)
c10riboseqorf60	uorft_1807	ENST00000286621.7	1.9345	(uorft_1807, ENST00000286621.7); (uorft_1808, ENST00000673352.1); (uorft_1806, ENST00000539909.6); (uorft_1805, ENST00000672429.1); (uorft_1801, ENST00000672429.1); (uorft_1803, ENST00000286621.7); (uorft_1802, ENST00000539909.6); (uorft_1804, ENST00000673352.1); (uorft_denovo_1077, ENST00000539909.6); (uorft_denovo_1076, ENST00000539909.6)
c19riboseqorf138	uorft_2969	ENST00000262265.10	1.92786	(uorft_2969, ENST00000596049.5)
c15riboseqorf56	uorft_denovo_1496	ENST00000569795.6	1.92921	(uorft_2423, ENST00000616176.4); (uorft_2422, ENST00000260376.11); (uorft_2427, ENST00000616176.4); (uorft_2421, ENST00000569795.6); (uorft_2426, ENST00000260376.11); (uorft_2425, ENST00000569795.6); (uorft_2438, ENST00000616176.4); (uorft_denovo_1496, ENST00000569795.6); (uorft_denovo_1495, ENST00000569795.6)
c14riboseqorf101	uorft_denovo_1451	ENST00000267622.8	3.99069	(uorft_2393, ENST00000267622.8); (uorft_2391, ENST00000267622.8); (uorft_2392, ENST00000267622.8); (uorft_denovo_1451, ENST00000267622.8); (uorft_denovo_1454, ENST00000267622.8); (uorft_denovo_1456, ENST00000267622.8); (uorft_denovo_1453, ENST00000267622.8); (uorft_denovo_1455, ENST00000267622.8); (uorft_denovo_1452, ENST00000267622.8); (uorft_denovo_1457, ENST00000267622.8)
c3riboseqorf177	uorft_denovo_427	ENST00000346169.7	2.34513	(uorft_721, ENST00000434061.6); (uorft_723, ENST00000392537.6); (uorft_724, ENST00000427845.5); (uorft_720, ENST00000350481.9); (uorft_denovo_427, ENST00000346169.7); (uorft_denovo_426, ENST00000346169.7); (uorft_denovo_425, ENST00000346169.7); (uorft_denovo_421, ENST00000346169.7); (uorft_denovo_422, ENST00000346169.7); (uorft_denovo_423, ENST00000346169.7); (uorft_denovo_424, ENST00000346169.7)…
c2riboseqorf109	uorft_336	ENST00000406287.5	1.8504	(uorft_336, ENST00000406287.5); (uorft_337, ENST00000402568.5)
c16riboseqorf20	uorft_2561	ENST00000294008.4	1.84089	(uorft_2561, ENST00000294008.4); (uorft_2562, ENST00000294008.4)
c16riboseqorf31	uorft_2455	ENST00000261658.7	1.83896	(uorft_2466, ENST00000564078.1)
c14riboseqorf67	uorft_2311	ENST00000471182.7	1.83712	(uorft_2311, ENST00000471182.7); (uorft_2308, ENST00000247226.13); (uorft_2305, ENST00000394691.7); (uorft_2304, ENST00000247226.13); (uorft_2307, ENST00000471182.7); (uorft_2313, ENST00000394691.7); (uorft_2309, ENST00000394691.7); (uorft_2312, ENST00000471182.7)
c19riboseqorf135	uorft_2965	ENST00000200453.6	1.83422	(uorft_2965, ENST00000200453.6)
c6riboseqorf78	uorft_1306	ENST00000244426.10	1.81487	(uorft_1306, ENST00000323557.12); (uorft_1304, ENST00000323557.12); (uorft_1305, ENST00000244426.10); (uorft_denovo_790, ENST00000323557.12)
c5riboseqorf133	uorft_denovo_683	ENST00000292591.12	3.22509	(uorft_1148, ENST00000337755.9); (uorft_denovo_683, ENST00000292591.12)
c11riboseqorf127	uorft_2077	ENST00000433060.3	1.78773	(uorft_2077, ENST00000317829.12); (uorft_2078, ENST00000433060.3); (uorft_denovo_1220, ENST00000433060.3); (uorft_denovo_1219, ENST00000433060.3); (uorft_denovo_1221, ENST00000433060.3)
c9riboseqorf15	uorft_1717	ENST00000361264.9	1.77402	(uorft_1717, ENST00000361264.9)
c17riboseqorf121	uorft_2762	ENST00000397861.7	1.77181	(uorft_2762, ENST00000397861.7)
c2riboseqorf99	uorft_309	ENST00000636471.1	1.74712	(uorft_309, ENST00000636471.1); (uorft_313, ENST00000636471.1); (uorft_308, ENST00000637045.1); (uorft_311, ENST00000636026.2); (uorft_315, ENST00000636026.2); (uorft_312, ENST00000558170.6); (uorft_318, ENST00000419938.5); (uorft_325, ENST00000636471.1); (uorft_317, ENST00000636471.1); (uorft_332, ENST00000303660.8); (uorft_316, ENST00000627532.3); (uorft_321, ENST00000539609.7); (uorft_330, ENS…
c12riboseqorf15	uorft_2206	ENST00000545280.5	1.71602	(uorft_2206, ENST00000545280.5)
c16riboseqorf56	uorft_2551	ENST00000300835.9	1.69752	(uorft_2551, ENST00000542965.2)
c19riboseqorf36	uorft_2875	ENST00000595465.6	1.69285	(uorft_2875, ENST00000595465.6)
c3riboseqorf179	uorft_750	ENST00000340957.9	1.63783	(uorft_750, ENST00000450976.5); (uorft_753, ENST00000450976.5); (uorft_752, ENST00000383847.7); (uorft_751, ENST00000639617.1); (uorft_754, ENST00000418281.5)
c15riboseqorf71	uorft_2443	ENST00000394987.5	1.60299	(uorft_2443, ENST00000360639.6)
c2riboseqorf55	uorft_553	ENST00000393972.7	1.58851	(uorft_553, ENST00000393972.7); (uorft_586, ENST00000393972.7); (uorft_558, ENST00000233615.7); (uorft_587, ENST00000233615.7); (uorft_557, ENST00000393972.7); (uorft_562, ENST00000233615.7); (uorft_595, ENST00000393972.7); (uorft_611, ENST00000409737.5); (uorft_566, ENST00000233615.7); (uorft_585, ENST00000393972.7); (uorft_596, ENST00000233615.7); (uorft_574, ENST00000233615.7); (uorft_583, ENS…
c16riboseqorf101	uorft_2600	ENST00000422602.8	1.56038	(uorft_2600, ENST00000379312.7); (uorft_2604, ENST00000540839.7); (uorft_2603, ENST00000379312.7); (uorft_2601, ENST00000540839.7); (uorft_2606, ENST00000379312.7); (uorft_2607, ENST00000540839.7); (uorft_2609, ENST00000379312.7); (uorft_2599, ENST00000379312.7); (uorft_denovo_1528, ENST00000042381.9); (uorft_denovo_1525, ENST00000042381.9); (uorft_denovo_1526, ENST00000042381.9); (uorft_denovo_1…
c9riboseqorf37	uorft_1727	ENST00000377698.4	1.50964	(uorft_1727, ENST00000377698.4); (uorft_1728, ENST00000377698.4)
c20riboseqorf47	uorft_3098	ENST00000372409.8	1.50789	(uorft_3098, ENST00000372409.8); (uorft_denovo_1811, ENST00000372409.8)
c1riboseqorf247	uorft_113	ENST00000304685.8	1.50133	(uorft_113, ENST00000360851.4)
c9riboseqorf118	uorft_1688	ENST00000371473.7	1.43222	(uorft_1688, ENST00000371473.7); (uorft_1696, ENST00000371472.6); (uorft_1690, ENST00000437259.5); (uorft_1691, ENST00000371472.6); (uorft_1695, ENST00000437259.5); (uorft_1687, ENST00000371475.9); (uorft_1689, ENST00000371474.7); (uorft_1694, ENST00000371474.7); (uorft_1693, ENST00000371473.7); (uorft_1692, ENST00000371475.9); (uorft_1700, ENST00000437259.5)
c13riboseqorf40	uorft_2275	ENST00000377104.4	1.40817	(uorft_2275, ENST00000377102.5)
c3riboseqorf37	uorft_779	ENST00000396428.6	1.40598	(uorft_779, ENST00000396428.6); (uorft_776, ENST00000336686.9); (uorft_777, ENST00000354379.8); (uorft_778, ENST00000440230.5); (uorft_781, ENST00000336686.9)
c14riboseqorf87	uorft_2382	ENST00000681099.1	1.37847	(uorft_2382, ENST00000681599.1); (uorft_denovo_1438, ENST00000356357.9); (uorft_denovo_1436, ENST00000356357.9); (uorft_denovo_1437, ENST00000356357.9)
c1riboseqorf177	uorft_24	ENST00000368875.6	1.35476	(uorft_24, ENST00000368873.6); (uorft_23, ENST00000368874.8); (uorft_27, ENST00000368875.6)
c6riboseqorf50	uorft_1267	ENST00000374831.8	1.35031	(uorft_1267, ENST00000449025.5); (uorft_1268, ENST00000395287.5)
c2riboseqorf170	uorft_470	ENST00000411696.7	1.35027	(uorft_470, ENST00000411696.7)
c2riboseqorf169	uorft_470	ENST00000411696.7	1.35027	(uorft_470, ENST00000411696.7)
c2riboseqorf171	uorft_470	ENST00000411696.7	1.35027	(uorft_470, ENST00000411696.7)
c12riboseqorf3	uorft_2214	ENST00000535572.5	1.33075	(uorft_2214, ENST00000535572.5); (uorft_2213, ENST00000340908.9); (uorft_2208, ENST00000340908.9); (uorft_2217, ENST00000315939.11); (uorft_2210, ENST00000530271.6); (uorft_2212, ENST00000315939.11); (uorft_2209, ENST00000535572.5); (uorft_2207, ENST00000315939.11); (uorft_2220, ENST00000530271.6); (uorft_2215, ENST00000530271.6); (uorft_2218, ENST00000340908.9); (uorft_2219, ENST00000535572.5); …
c21riboseqorf14	uorft_3123	ENST00000437180.5	1.3304	(uorft_3123, ENST00000344691.8); (uorft_3125, ENST00000358356.9); (uorft_3124, ENST00000399240.5)
c16riboseqorf92	uorft_2592	ENST00000317091.10	1.32725	(uorft_2592, ENST00000317091.10); (uorft_2591, ENST00000417689.6)
c1riboseqorf110	uorft_244	ENST00000682762.1	1.28825	(uorft_244, ENST00000682293.1); (uorft_252, ENST00000682416.1); (uorft_239, ENST00000684178.1); (uorft_248, ENST00000684168.1); (uorft_241, ENST00000684751.1); (uorft_242, ENST00000683291.1); (uorft_263, ENST00000684651.1); (uorft_240, ENST00000237247.10); (uorft_247, ENST00000682476.1); (uorft_253, ENST00000683499.1); (uorft_243, ENST00000682054.1); (uorft_246, ENST00000681971.1); (uorft_255, EN…
c7riboseqorf153	uorft_1410	ENST00000434507.5	1.28048	(uorft_1410, ENST00000430044.7)
c5riboseqorf34	uorft_1174	ENST00000416865.6	1.26172	(uorft_1190, ENST00000416865.6); (uorft_1195, ENST00000506030.5); (uorft_1193, ENST00000380938.6); (uorft_1189, ENST00000380943.6); (uorft_1166, ENST00000416865.6); (uorft_1187, ENST00000506030.5); (uorft_1194, ENST00000511297.5); (uorft_1186, ENST00000511297.5); (uorft_1183, ENST00000508515.1); (uorft_1192, ENST00000284037.10); (uorft_1171, ENST00000506030.5); (uorft_1167, ENST00000380935.5); (u…
c17riboseqorf117	uorft_2755	ENST00000555572.1	1.24091	(uorft_2755, ENST00000555572.1)
c3riboseqorf8	uorft_902	ENST00000684055.1	1.23779	(uorft_902, ENST00000684055.1); (uorft_899, ENST00000407969.5); (uorft_903, ENST00000406341.5); (uorft_907, ENST00000407969.5); (uorft_900, ENST00000682536.1); (uorft_906, ENST00000684055.1); (uorft_904, ENST00000682536.1); (uorft_denovo_506, ENST00000402198.7)
c5riboseqorf96	uorft_1122	ENST00000503014.5	1.23757	(uorft_1122, ENST00000360541.10); (uorft_1121, ENST00000503014.5)
c5riboseqorf35	uorft_1197	ENST00000403625.7	1.21771	(uorft_1197, ENST00000403625.7)
c10riboseqorf122	uorft_1766	ENST00000369183.9	1.20892	(uorft_1766, ENST00000369172.8)
c7riboseqorf85	uorft_1491	ENST00000297293.6	1.15022	(uorft_1491, ENST00000297293.6); (uorft_1489, ENST00000297293.6); (uorft_1488, ENST00000297293.6); (uorft_1487, ENST00000297293.6); (uorft_1490, ENST00000297293.6); (uorft_denovo_907, ENST00000297293.6); (uorft_denovo_909, ENST00000297293.6); (uorft_denovo_902, ENST00000297293.6); (uorft_denovo_901, ENST00000297293.6); (uorft_denovo_912, ENST00000297293.6); (uorft_denovo_908, ENST00000297293.6); …
c13riboseqorf25	uorft_2266	ENST00000025301.4	1.14822	(uorft_2266, ENST00000025301.4); (uorft_2267, ENST00000025301.4)
c4riboseqorf93	uorft_991	ENST00000511647.5	1.12895	(uorft_991, ENST00000413543.6); (uorft_990, ENST00000611140.4); (uorft_992, ENST00000452328.6)
c8riboseqorf41	uorft_1588	ENST00000396987.7	1.08294	(uorft_1590, ENST00000396987.7)
c3riboseqorf174	uorft_713	ENST00000242810.11	1.07701	(uorft_713, ENST00000454652.6); (uorft_714, ENST00000476808.1)
c8riboseqorf39	uorft_1583	ENST00000520272.6	1.06104	(uorft_1583, ENST00000397166.7)
c14riboseqorf118	uorft_2278	ENST00000677829.1	1.03459	(uorft_2278, ENST00000677829.1); (uorft_2277, ENST00000678619.1); (uorft_2279, ENST00000677360.1)
c6riboseqorf3	uorft_1319	ENST00000334984.10	1.01166	(uorft_1319, ENST00000334984.10); (uorft_1318, ENST00000379938.7); (uorft_1317, ENST00000349384.10); (uorft_denovo_798, ENST00000379938.7); (uorft_denovo_799, ENST00000379938.7); (uorft_denovo_800, ENST00000379938.7)
c15riboseqorf24	uorft_2409	ENST00000630046.2	1.0093	(uorft_2409, ENST00000630046.2)
c10riboseqorf113	uorft_1757	ENST00000369305.1	0.983464	(uorft_1757, ENST00000361384.7); (uorft_1759, ENST00000361384.7); (uorft_denovo_1044, ENST00000361384.7)
c2riboseqorf47	uorft_528	ENST00000282570.4	0.980379	(uorft_528, ENST00000282570.4)
c9riboseqorf98	uorft_1655	ENST00000683161.1	0.955983	(uorft_1655, ENST00000683161.1); (uorft_1654, ENST00000683161.1); (uorft_1647, ENST00000684596.1); (uorft_1659, ENST00000682501.1); (uorft_1649, ENST00000682662.1); (uorft_1653, ENST00000683161.1); (uorft_1661, ENST00000682501.1); (uorft_1660, ENST00000684596.1); (uorft_1658, ENST00000684596.1); (uorft_1650, ENST00000682662.1); (uorft_1652, ENST00000682662.1); (uorft_1651, ENST00000682662.1); (uo…
c11riboseqorf13	uorft_2071	ENST00000679568.1	0.926547	(uorft_2071, ENST00000679568.1); (uorft_2068, ENST00000681203.1); (uorft_2072, ENST00000680294.1); (uorft_2066, ENST00000328194.8); (uorft_2074, ENST00000530044.5)
c2riboseqorf35	uorft_526	ENST00000645072.1	0.9018	(uorft_526, ENST00000645072.1); (uorft_525, ENST00000645477.1); (uorft_524, ENST00000646796.1); (uorft_518, ENST00000642200.1); (uorft_519, ENST00000263630.13); (uorft_520, ENST00000643413.1); (uorft_522, ENST00000413716.7); (uorft_denovo_310, ENST00000436346.7); (uorft_denovo_308, ENST00000436346.7); (uorft_denovo_307, ENST00000436346.7); (uorft_denovo_309, ENST00000436346.7); (uorft_denovo_312,…
c6riboseqorf47	uorft_1261	ENST00000487761.5	0.90015	(uorft_1261, ENST00000375040.8)
c14riboseqorf8	uorft_2282	ENST00000397382.8	0.858585	(uorft_2282, ENST00000299088.11)
c17riboseqorf15	uorft_2703	ENST00000381870.8	0.836839	(uorft_2703, ENST00000381870.8); (uorft_2702, ENST00000046640.9)
c3riboseqorf75	uorft_866	ENST00000347025.6	0.83413	(uorft_866, ENST00000614886.4); (uorft_863, ENST00000327906.8); (uorft_864, ENST00000614886.4); (uorft_865, ENST00000327906.8); (uorft_869, ENST00000614886.4); (uorft_868, ENST00000327906.8)
c9riboseqorf23	uorft_1726	ENST00000455600.1	0.801584	(uorft_1726, ENST00000361226.8); (uorft_1725, ENST00000361226.8)
c2riboseqorf86	uorft_297	ENST00000295321.9	0.784016	(uorft_297, ENST00000295321.9); (uorft_299, ENST00000295321.9)
c8riboseqorf29	uorft_1557	ENST00000417069.6	0.763128	(uorft_1557, ENST00000417069.6); (uorft_1556, ENST00000358689.9); (uorft_1555, ENST00000356206.10)
c12riboseqorf67	uorft_2141	ENST00000508394.6	0.709132	(uorft_2141, ENST00000401977.6)
c16riboseqorf88	uorft_2577	ENST00000317147.10	0.698396	(uorft_2577, ENST00000317147.10); (uorft_2578, ENST00000569240.5)
c11riboseqorf65	uorft_1974	ENST00000426130.6	0.687724	(uorft_1974, ENST00000426130.6)
c3riboseqorf91	uorft_878	ENST00000646708.1	0.681055	(uorft_878, ENST00000646708.1); (uorft_876, ENST00000398559.7); (uorft_877, ENST00000646304.1); (uorft_denovo_496, ENST00000398559.7)
c1riboseqorf20	uorft_10	ENST00000602296.6	0.678153	(uorft_10, ENST00000602296.6)
c19riboseqorf136	uorft_2967	ENST00000200453.6	0.669674	(uorft_2967, ENST00000200453.6); (uorft_2966, ENST00000200453.6)
c8riboseqorf15	uorft_1549	ENST00000628418.1	0.668064	(uorft_1549, ENST00000628418.1)
c1riboseqorf206	uorft_58	ENST00000361409.2	0.665887	(uorft_58, ENST00000361409.2); (uorft_57, ENST00000368194.8); (uorft_59, ENST00000368194.8); (uorft_60, ENST00000361409.2); (uorft_denovo_58, ENST00000368194.8)
c9riboseqorf101	uorft_1678	ENST00000372108.9	0.653494	(uorft_1678, ENST00000372108.9); (uorft_1677, ENST00000372097.10)
c5riboseqorf4	uorft_1112	ENST00000320895.10	0.652379	(uorft_1112, ENST00000320895.10); (uorft_1111, ENST00000320895.10)
c19riboseqorf140	uorft_2972	ENST00000405931.6	0.633692	(uorft_2972, ENST00000405931.6); (uorft_2971, ENST00000323446.9)
c16riboseqorf90	uorft_2581	ENST00000394156.7	0.633576	(uorft_2581, ENST00000394156.7); (uorft_2582, ENST00000268603.9)
c14riboseqorf16	uorft_denovo_1399	ENST00000446197.8	4.0849	(uorft_2293, ENST00000446197.8); (uorft_2296, ENST00000396941.8); (uorft_denovo_1399, ENST00000446197.8); (uorft_denovo_1401, ENST00000446197.8)
c12riboseqorf159	uorft_2100	ENST00000541076.6	0.625972	(uorft_2100, ENST00000541076.6); (uorft_2101, ENST00000606320.6)
c4riboseqorf65	uorft_1103	ENST00000503556.5	0.615254	(uorft_1103, ENST00000513837.5); (uorft_1104, ENST00000264344.10)
c6riboseqorf119	uorft_1228	ENST00000392477.7	0.601985	(uorft_1228, ENST00000368357.7)
c1riboseqorf48	uorft_154	ENST00000247087.10	0.59845	(uorft_154, ENST00000673934.1)
c1riboseqorf178	uorft_29	ENST00000290524.8	0.585556	(uorft_denovo_44, ENST00000452671.7)
c5riboseqorf114	uorft_1138	ENST00000518802.5	0.577741	(uorft_1138, ENST00000520638.1)
c10riboseqorf51	uorft_1794	ENST00000277817.10	0.574138	(uorft_1794, ENST00000277817.10); (uorft_1795, ENST00000373700.9); (uorft_1797, ENST00000395198.7); (uorft_1796, ENST00000412272.6)
c13riboseqorf31	uorft_2269	ENST00000251108.10	0.56764	(uorft_2269, ENST00000251108.10)
c1riboseqorf106	uorft_235	ENST00000339950.5	0.564177	(uorft_235, ENST00000371146.5)
c3riboseqorf136	uorft_645	ENST00000682593.1	0.55998	(uorft_645, ENST00000682822.1); (uorft_646, ENST00000684170.1); (uorft_649, ENST00000683190.1); (uorft_648, ENST00000508778.2)
c4riboseqorf129	uorft_1029	ENST00000319471.13	0.538804	(uorft_1029, ENST00000319471.13); (uorft_1031, ENST00000355634.9); (uorft_1030, ENST00000449407.6); (uorft_1028, ENST00000448662.6)
c11riboseqorf132	uorft_1858	ENST00000393094.7	0.512646	(uorft_1858, ENST00000393094.7); (uorft_denovo_1098, ENST00000393094.7); (uorft_denovo_1101, ENST00000393094.7)
c19riboseqorf101	uorft_2923	ENST00000337995.4	0.503028	(uorft_2923, ENST00000337995.4); (uorft_2924, ENST00000304239.11)
c19riboseqorf66	uorft_2908	ENST00000392271.6	0.469106	(uorft_2904, ENST00000392271.6)
c6riboseqorf120	uorft_1229	ENST00000392477.7	0.463229	(uorft_1229, ENST00000368357.7)
c8riboseqorf19	uorft_1551	ENST00000440756.4	0.445097	(uorft_1551, ENST00000440756.4); (uorft_1552, ENST00000327040.13); (uorft_denovo_947, ENST00000327040.13); (uorft_denovo_946, ENST00000327040.13)
c12riboseqorf55	uorft_2137	ENST00000552909.5	0.440222	(uorft_2137, ENST00000552909.5); (uorft_2135, ENST00000552823.5); (uorft_2136, ENST00000552783.5)
c14riboseqorf70	uorft_2317	ENST00000676512.1	0.43965	(uorft_2317, ENST00000676512.1); (uorft_2318, ENST00000555452.1); (uorft_2315, ENST00000678386.1); (uorft_2316, ENST00000676620.1); (uorft_2314, ENST00000347230.9)
c8riboseqorf36	uorft_1562	ENST00000298139.7	0.434831	(uorft_1562, ENST00000298139.7)
c1riboseqorf45	uorft_145	ENST00000374268.5	0.43113	(uorft_145, ENST00000374268.5)
c10riboseqorf85	uorft_1828	ENST00000352634.8	0.417617	(uorft_1828, ENST00000370842.6); (uorft_1826, ENST00000370854.7); (uorft_1831, ENST00000345745.9); (uorft_1827, ENST00000370846.8); (uorft_1829, ENST00000353979.7)
c1riboseqorf168	uorft_20	ENST00000369124.5	0.413159	(uorft_20, ENST00000369124.5); (uorft_denovo_42, ENST00000369124.5); (uorft_denovo_43, ENST00000369124.5)
c6riboseqorf62	uorft_1281	ENST00000274963.13	0.409997	(uorft_1281, ENST00000274963.13)
c21riboseqorf8	uorft_3121	ENST00000399975.7	0.352206	(uorft_3121, ENST00000399975.7); (uorft_3122, ENST00000334352.8)
c18riboseqorf21	uorft_2808	ENST00000269214.10	0.348764	(uorft_2808, ENST00000269214.10)
c3riboseqorf7	uorft_denovo_501	ENST00000402198.7	1.30575	(uorft_884, ENST00000406341.5); (uorft_885, ENST00000682536.1); (uorft_888, ENST00000407969.5); (uorft_887, ENST00000684055.1); (uorft_denovo_501, ENST00000402198.7); (uorft_denovo_505, ENST00000402198.7); (uorft_denovo_502, ENST00000402198.7); (uorft_denovo_503, ENST00000402198.7); (uorft_denovo_500, ENST00000402198.7); (uorft_denovo_504, ENST00000402198.7)
c15riboseqorf19	uorft_2403	ENST00000456763.6	0.331255	(uorft_2403, ENST00000456763.6); (uorft_2404, ENST00000514566.5); (uorft_2402, ENST00000457542.7); (uorft_2405, ENST00000457542.7); (uorft_2406, ENST00000456763.6)
c15riboseqorf85	uorft_2445	ENST00000299927.4	0.329611	(uorft_2445, ENST00000560079.7)
c7riboseqorf101	uorft_1342	ENST00000646649.1	0.327886	(uorft_1342, ENST00000556210.1); (uorft_1347, ENST00000549414.6); (uorft_1345, ENST00000292535.12); (uorft_1341, ENST00000645010.1); (uorft_1346, ENST00000425244.6); (uorft_1340, ENST00000437600.9); (uorft_1343, ENST00000292538.9); (uorft_1344, ENST00000547394.6); (uorft_denovo_819, ENST00000292535.12); (uorft_denovo_820, ENST00000292535.12); (uorft_denovo_818, ENST00000292535.12)
c1riboseqorf197	uorft_47	ENST00000438976.6	0.327079	(uorft_47, ENST00000368232.9)
c7riboseqorf13	uorft_1464	ENST00000405731.7	0.32231	(uorft_denovo_890, ENST00000335965.11)
c2riboseqorf137	uorft_denovo_252	ENST00000410053.8	1.32277	(uorft_denovo_252, ENST00000410053.8); (uorft_denovo_251, ENST00000410053.8); (uorft_denovo_254, ENST00000410053.8); (uorft_denovo_253, ENST00000410053.8)
c11riboseqorf103	uorft_2012	ENST00000346329.7	0.290451	(uorft_2012, ENST00000346329.7); (uorft_2014, ENST00000376561.7); (uorft_denovo_1206, ENST00000301843.13)
c19riboseqorf48	uorft_denovo_1697	ENST00000456283.7	3.11334	(uorft_2898, ENST00000456283.7); (uorft_denovo_1697, ENST00000456283.7)
c17riboseqorf20	uorft_2743	ENST00000320785.10	0.288474	(uorft_2746, ENST00000320785.10); (uorft_2753, ENST00000320785.10); (uorft_2748, ENST00000320785.10); (uorft_2754, ENST00000320785.10)
c1riboseqorf37	uorft_127	ENST00000302291.8	0.265831	(uorft_127, ENST00000302291.8); (uorft_128, ENST00000314174.5)
c4riboseqorf133	uorft_1032	ENST00000503432.5	0.263358	(uorft_1032, ENST00000227065.8)
c4riboseqorf114	uorft_1017	ENST00000421009.6	0.25483	(uorft_1017, ENST00000421009.6); (uorft_1016, ENST00000421009.6); (uorft_denovo_533, ENST00000226725.11)
c11riboseqorf29	uorft_1925	ENST00000620009.4	0.253751	(uorft_1925, ENST00000250024.9)
c8riboseqorf113	uorft_1517	ENST00000517878.6	0.249962	(uorft_1517, ENST00000517878.6)
c8riboseqorf82	uorft_1613	ENST00000457907.3	0.232711	(uorft_1613, ENST00000457907.3); (uorft_1616, ENST00000435298.6); (uorft_1615, ENST00000297565.9)
c8riboseqorf87	uorft_1506	ENST00000682969.1	0.195524	(uorft_1506, ENST00000684721.1); (uorft_1505, ENST00000682014.1); (uorft_1503, ENST00000347770.8); (uorft_1504, ENST00000683787.1)
c3riboseqorf187	uorft_773	ENST00000318037.3	0.186335	(uorft_773, ENST00000318037.3)
c19riboseqorf112	uorft_2934	ENST00000409419.5	0.182308	(uorft_2934, ENST00000409735.9); (uorft_denovo_1735, ENST00000409735.9)
c4riboseqorf97	uorft_999	ENST00000379550.5	0.17792	(uorft_999, ENST00000686138.1); (uorft_998, ENST00000394235.6)
c7riboseqorf142	uorft_1401	ENST00000330883.9	0.173683	(uorft_1401, ENST00000330883.9)
c18riboseqorf40	uorft_2820	ENST00000262039.9	0.173403	(uorft_2820, ENST00000262039.9)
c4riboseqorf34	uorft_denovo_564	ENST00000264312.12	0.240636	(uorft_1068, ENST00000508293.5); (uorft_1071, ENST00000396448.6); (uorft_1075, ENST00000509122.5); (uorft_1067, ENST00000396448.6); (uorft_1076, ENST00000506801.5); (uorft_1069, ENST00000425583.6); (uorft_denovo_564, ENST00000264312.12)
c13riboseqorf21	uorft_denovo_1379	ENST00000379600.8	1.20819	(uorft_2263, ENST00000379600.8); (uorft_denovo_1379, ENST00000379600.8); (uorft_denovo_1380, ENST00000379600.8)
c10riboseqorf31	uorft_1778	ENST00000613419.4	0.146955	(uorft_1778, ENST00000359467.8); (uorft_1779, ENST00000359467.8); (uorft_1780, ENST00000359467.8); (uorft_1777, ENST00000613419.4); (uorft_denovo_1064, ENST00000359467.8); (uorft_denovo_1066, ENST00000359467.8)
c6riboseqorf48	uorft_1262	ENST00000374831.8	0.14051	(uorft_1262, ENST00000449025.5); (uorft_1265, ENST00000395287.5); (uorft_denovo_778, ENST00000374825.9)
c20riboseqorf49	uorft_3101	ENST00000317734.12	0.140355	(uorft_3101, ENST00000317734.12)
c2riboseqorf121	uorft_369	ENST00000652005.2	0.130824	(uorft_366, ENST00000418194.7); (uorft_371, ENST00000652005.2); (uorft_367, ENST00000652005.2); (uorft_372, ENST00000418194.7); (uorft_370, ENST00000418194.7); (uorft_373, ENST00000652005.2); (uorft_denovo_244, ENST00000310015.12); (uorft_denovo_245, ENST00000310015.12); (uorft_denovo_246, ENST00000310015.12)
c2riboseqorf42	uorft_527	ENST00000464909.2	0.11909	(uorft_527, ENST00000426997.5)
cXriboseqorf24	uorft_3239	ENST00000457458.6	0.116822	(uorft_3239, ENST00000457458.6)
c17riboseqorf68	uorft_2707	ENST00000614623.5	0.112753	(uorft_2707, ENST00000614623.5); (uorft_2711, ENST00000621344.4); (uorft_2710, ENST00000610930.4); (uorft_denovo_1553, ENST00000614623.5); (uorft_denovo_1552, ENST00000614623.5)
c1riboseqorf271	uorft_121	ENST00000366962.8	0.110892	(uorft_121, ENST00000366962.8)
c14riboseqorf81	uorft_2373	ENST00000544991.7	0.103505	(uorft_2342, ENST00000556772.5); (uorft_2356, ENST00000554546.5)
c12riboseqorf53	uorft_2131	ENST00000335999.7	0.0984655	(uorft_2131, ENST00000335999.7); (uorft_2130, ENST00000335999.7)
c16riboseqorf91	uorft_2583	ENST00000417689.6	0.0882367	(uorft_2583, ENST00000417689.6); (uorft_2584, ENST00000317091.10)
c6riboseqorf70	uorft_1299	ENST00000244711.4	0.0768863	(uorft_1299, ENST00000642748.1)
c22riboseqorf13	uorft_3145	ENST00000263212.10	0.0733191	(uorft_3145, ENST00000263212.10)
c15riboseqorf51	uorft_2419	ENST00000288840.10	0.0497046	(uorft_2419, ENST00000288840.10)
c2riboseqorf68	uorft_287	ENST00000409320.7	0.0337249	(uorft_287, ENST00000409320.7); (uorft_289, ENST00000409038.5); (uorft_285, ENST00000409028.8)
c10riboseqorf26	uorft_1776	ENST00000331737.10	0.0235336	(uorft_1776, ENST00000436087.6)
c2riboseqorf16	uorft_507	ENST00000260643.7	0.0210803	(uorft_507, ENST00000260643.7); (uorft_508, ENST00000406567.7)
c3riboseqorf10	uorft_911	ENST00000344629.12	0.0017464	(uorft_911, ENST00000344629.12); (uorft_908, ENST00000302003.11); (uorft_909, ENST00000349503.9); (uorft_914, ENST00000302008.12); (uorft_912, ENST00000339511.9); (uorft_910, ENST00000302036.11); (uorft_913, ENST00000449570.6)
c5riboseqorf127	uorft_denovo_681	ENST00000298569.9	0.166957	(uorft_denovo_681, ENST00000298569.9)
c3riboseqorf168	uorft_711	ENST00000263967.4	-0.00862716	(uorft_711, ENST00000263967.4); (uorft_712, ENST00000643187.1)
c11riboseqorf89	uorft_2007	ENST00000309100.8	-0.0274021	(uorft_2007, ENST00000309100.8)
c19riboseqorf35	uorft_2872	ENST00000371835.8	-0.0419614	(uorft_2872, ENST00000371835.8); (uorft_2871, ENST00000679869.1); (uorft_2873, ENST00000360016.9)
c19riboseqorf161	uorft_3025	ENST00000308964.7	-0.0474316	(uorft_3025, ENST00000588740.5); (uorft_3024, ENST00000591241.1)
c9riboseqorf17	uorft_1721	ENST00000379155.9	-0.061794	(uorft_1721, ENST00000618590.1)
cXriboseqorf58	uorft_3204	ENST00000360458.5	-0.0666934	(uorft_3204, ENST00000433176.6)
c17riboseqorf136	uorft_2776	ENST00000580168.5	-0.0681456	(uorft_2776, ENST00000580168.5); (uorft_2779, ENST00000580168.5); (uorft_2777, ENST00000358691.10); (uorft_denovo_1587, ENST00000358691.10)
c2riboseqorf123	uorft_374	ENST00000679041.1	-0.0694719	(uorft_374, ENST00000359761.7); (uorft_375, ENST00000272746.9)
c11riboseqorf45	uorft_1937	ENST00000395629.2	-0.0700139	(uorft_1937, ENST00000241014.6)
c7riboseqorf18	uorft_denovo_860	ENST00000428135.7	0.0895503	(uorft_1414, ENST00000611725.4); (uorft_1413, ENST00000428135.7); (uorft_denovo_860, ENST00000428135.7); (uorft_denovo_862, ENST00000428135.7); (uorft_denovo_864, ENST00000428135.7)
c22riboseqorf62	uorft_3175	ENST00000449103.5	-0.0844595	(uorft_3175, ENST00000359337.9)
c5riboseqorf40	uorft_denovo_724	ENST00000358731.9	-0.0327591	(uorft_1206, ENST00000358731.9); (uorft_1207, ENST00000358731.9); (uorft_denovo_724, ENST00000358731.9); (uorft_denovo_725, ENST00000358731.9); (uorft_denovo_726, ENST00000358731.9)
c1riboseqorf58	uorft_164	ENST00000291416.10	-0.124785	(uorft_164, ENST00000291416.10)
c9riboseqorf100	uorft_1664	ENST00000545250.5	-0.134378	(uorft_1664, ENST00000643072.1); (uorft_1665, ENST00000642627.1); (uorft_1671, ENST00000643583.1)
c22riboseqorf1	uorft_3136	ENST00000428061.2	-0.137734	(uorft_3136, ENST00000428061.2); (uorft_3135, ENST00000399744.8)
c22riboseqorf2	uorft_3136	ENST00000428061.2	-0.137734	(uorft_3136, ENST00000428061.2); (uorft_3135, ENST00000399744.8)
c11riboseqorf88	uorft_2006	ENST00000309295.9	-0.138636	(uorft_2006, ENST00000309295.9)
c7riboseqorf112	uorft_1354	ENST00000257694.13	-0.143067	(uorft_1354, ENST00000436062.5); (uorft_1355, ENST00000426128.6)
c1riboseqorf67	uorft_170	ENST00000373191.9	-0.143255	(uorft_170, ENST00000373191.9)
c7riboseqorf121	uorft_1388	ENST00000348127.10	-0.152396	(uorft_1388, ENST00000348127.10)
c1riboseqorf212	uorft_80	ENST00000490843.6	-0.165563	(uorft_80, ENST00000545495.5); (uorft_81, ENST00000368005.5)
c1riboseqorf211	uorft_80	ENST00000490843.6	-0.165563	(uorft_80, ENST00000545495.5); (uorft_81, ENST00000368005.5)
c2riboseqorf34	uorft_516	ENST00000403721.5	-0.167878	(uorft_516, ENST00000394600.7)
c7riboseqorf95	uorft_1335	ENST00000300181.7	-0.172634	(uorft_1335, ENST00000300181.7); (uorft_1336, ENST00000300181.7)
c6riboseqorf106	uorft_1217	ENST00000436639.7	-0.183339	(uorft_1217, ENST00000436639.7)
c11riboseqorf9	uorft_1982	ENST00000524416.1	-0.184518	(uorft_1982, ENST00000524416.1); (uorft_1985, ENST00000524416.1); (uorft_1981, ENST00000265978.8); (uorft_1984, ENST00000265978.8); (uorft_1983, ENST00000449352.7); (uorft_1980, ENST00000449352.7)
c12riboseqorf82	uorft_2182	ENST00000266643.6	-0.207279	(uorft_2182, ENST00000266643.6)
c22riboseqorf4	uorft_3143	ENST00000340170.8	-0.228444	(uorft_3143, ENST00000340170.8); (uorft_3144, ENST00000263208.5)
c7riboseqorf104	uorft_1350	ENST00000379263.8	-0.239617	(uorft_1350, ENST00000379263.8)
c1riboseqorf49	uorft_155	ENST00000373909.7	-0.240977	(uorft_155, ENST00000373909.7)
c10riboseqorf55	uorft_1800	ENST00000373115.5	-0.247261	(uorft_1800, ENST00000373115.5)
c8riboseqorf86	uorft_1501	ENST00000682969.1	-0.249641	(uorft_1501, ENST00000684721.1)
c1riboseqorf40	uorft_138	ENST00000339255.2	-0.254756	(uorft_138, ENST00000339255.2); (uorft_136, ENST00000374399.9)
c20riboseqorf22	uorft_3045	ENST00000354981.7	-0.26465	(uorft_3045, ENST00000354981.7)
c6riboseqorf59	uorft_1277	ENST00000339411.5	-0.266857	(uorft_1277, ENST00000339411.5); (uorft_1276, ENST00000373953.8)
c2riboseqorf154	uorft_461	ENST00000681619.1	-0.26835	(uorft_461, ENST00000681619.1); (uorft_445, ENST00000681495.1); (uorft_446, ENST00000264276.11); (uorft_466, ENST00000680000.1); (uorft_444, ENST00000681558.1); (uorft_467, ENST00000681303.1); (uorft_447, ENST00000680497.1); (uorft_465, ENST00000680814.1)
c12riboseqorf90	uorft_2187	ENST00000332707.10	-0.271026	(uorft_2187, ENST00000332707.10)
c1riboseqorf63	uorft_165	ENST00000357182.9	-0.28507	(uorft_165, ENST00000357182.9)
c3riboseqorf147	uorft_693	ENST00000514251.5	-0.301846	(uorft_693, ENST00000441582.2)
c4riboseqorf81	uorft_denovo_521	ENST00000274000.10	0.484693	(uorft_983, ENST00000309703.10); (uorft_982, ENST00000274000.10); (uorft_denovo_521, ENST00000274000.10)
c13riboseqorf19	uorft_denovo_1368	ENST00000350612.11	-0.0399096	(uorft_2253, ENST00000350612.11); (uorft_denovo_1368, ENST00000350612.11); (uorft_denovo_1367, ENST00000350612.11)
c5riboseqorf65	uorft_denovo_735	ENST00000237853.9	0.359391	(uorft_1216, ENST00000237853.9); (uorft_denovo_735, ENST00000237853.9); (uorft_denovo_736, ENST00000237853.9)
c11riboseqorf77	uorft_denovo_1191	ENST00000402010.8	0.27034	(uorft_denovo_1191, ENST00000402010.8); (uorft_denovo_1192, ENST00000402010.8); (uorft_denovo_1190, ENST00000402010.8); (uorft_denovo_1193, ENST00000402010.8)
c9riboseqorf79	uorft_1640	ENST00000447404.6	-0.364211	(uorft_1640, ENST00000348403.10); (uorft_1639, ENST00000360998.3)
c7riboseqorf35	uorft_1423	ENST00000304056.9	-0.364334	(uorft_1423, ENST00000304056.9)
c14riboseqorf102	uorft_denovo_1461	ENST00000267622.8	4.07564	(uorft_denovo_1461, ENST00000267622.8); (uorft_denovo_1459, ENST00000267622.8); (uorft_denovo_1460, ENST00000267622.8); (uorft_denovo_1462, ENST00000267622.8); (uorft_denovo_1458, ENST00000267622.8)
c15riboseqorf90	uorft_2449	ENST00000268171.8	-0.36786	(uorft_2449, ENST00000618099.4); (uorft_2452, ENST00000681865.1)
c17riboseqorf130	uorft_2766	ENST00000300896.9	-0.368575	(uorft_2766, ENST00000300896.9); (uorft_2768, ENST00000300896.9)
c19riboseqorf130	uorft_2949	ENST00000328771.9	-0.373884	(uorft_2949, ENST00000328771.9)
c20riboseqorf60	uorft_3120	ENST00000370339.8	-0.395702	(uorft_3120, ENST00000370339.8)
c1riboseqorf224	uorft_92	ENST00000338920.8	-0.397879	(uorft_92, ENST00000367742.7); (uorft_91, ENST00000647382.2)
c4riboseqorf30	uorft_denovo_561	ENST00000264451.12	2.55888	(uorft_denovo_561, ENST00000264451.12); (uorft_denovo_562, ENST00000264451.12); (uorft_denovo_563, ENST00000264451.12)
c1riboseqorf35	uorft_denovo_109	ENST00000602326.6	0.89686	(uorft_119, ENST00000602326.6); (uorft_denovo_109, ENST00000602326.6)
c21riboseqorf28	uorft_3130	ENST00000291705.11	-0.418744	(uorft_3130, ENST00000291705.11); (uorft_3129, ENST00000397637.5); (uorft_3127, ENST00000451211.6); (uorft_3134, ENST00000440086.5); (uorft_3132, ENST00000334494.8)
c8riboseqorf26	uorft_1554	ENST00000519685.5	-0.419312	(uorft_1554, ENST00000519685.5)
c16riboseqorf48	uorft_2547	ENST00000357402.10	-0.430003	(uorft_2547, ENST00000395353.5); (uorft_2548, ENST00000395353.5)
c3riboseqorf112	uorft_626	ENST00000261034.6	-0.436855	(uorft_626, ENST00000261034.6); (uorft_625, ENST00000492406.6)
c11riboseqorf1	uorft_1926	ENST00000527696.5	-0.483383	(uorft_1926, ENST00000527696.5)
c9riboseqorf63	uorft_1630	ENST00000674633.1	-0.487003	(uorft_1630, ENST00000674633.1); (uorft_1627, ENST00000675668.1); (uorft_1631, ENST00000676310.1); (uorft_1626, ENST00000223528.6); (uorft_1628, ENST00000448551.6)
c4riboseqorf101	uorft_1002	ENST00000529613.5	-0.487686	(uorft_1002, ENST00000320650.9)
c17riboseqorf69	uorft_2712	ENST00000614623.5	-0.489515	(uorft_2712, ENST00000614623.5); (uorft_2713, ENST00000614623.5); (uorft_2716, ENST00000610930.4)
c11riboseqorf14	uorft_denovo_1214	ENST00000379719.8	0.230269	(uorft_2076, ENST00000379719.8); (uorft_denovo_1214, ENST00000379719.8); (uorft_denovo_1215, ENST00000379719.8); (uorft_denovo_1216, ENST00000379719.8)
c8riboseqorf73	uorft_1607	ENST00000265428.4	-0.495301	(uorft_1608, ENST00000517970.6)
c19riboseqorf131	uorft_denovo_1758	ENST00000263274.12	2.9701	(uorft_2951, ENST00000263274.12); (uorft_2955, ENST00000613670.4); (uorft_2952, ENST00000536218.5); (uorft_denovo_1758, ENST00000263274.12); (uorft_denovo_1757, ENST00000263274.12)
c2riboseqorf21	uorft_denovo_300	ENST00000234179.8	0.404155	(uorft_510, ENST00000234179.8); (uorft_denovo_300, ENST00000234179.8)
c10riboseqorf84	uorft_1822	ENST00000352634.8	-0.53892	(uorft_1822, ENST00000370842.6); (uorft_1820, ENST00000370854.7); (uorft_1821, ENST00000370846.8); (uorft_1823, ENST00000353979.7); (uorft_1825, ENST00000345745.9)
c4riboseqorf92	uorft_986	ENST00000270861.10	-0.554268	(uorft_986, ENST00000270861.10); (uorft_988, ENST00000513090.5); (uorft_989, ENST00000507249.5)
c19riboseqorf168	uorft_denovo_1777	ENST00000282286.6	0.292297	(uorft_3030, ENST00000391705.7); (uorft_3031, ENST00000443917.6); (uorft_denovo_1777, ENST00000282286.6); (uorft_denovo_1776, ENST00000282286.6); (uorft_denovo_1778, ENST00000282286.6)
c19riboseqorf13	uorft_2950	ENST00000269856.5	-0.571607	(uorft_2950, ENST00000269856.5)
c16riboseqorf63	uorft_2553	ENST00000684162.1	-0.577771	(uorft_2553, ENST00000262519.14)
c4riboseqorf102	uorft_1003	ENST00000513000.5	-0.581185	(uorft_1003, ENST00000262992.9); (uorft_1004, ENST00000509777.5)
c1riboseqorf85	uorft_184	ENST00000262915.8	-0.589135	(uorft_184, ENST00000262915.8)
c14riboseqorf97	uorft_denovo_1443	ENST00000556564.6	-0.555649	(uorft_2386, ENST00000556564.6); (uorft_denovo_1443, ENST00000556564.6)
c8riboseqorf99	uorft_1515	ENST00000297632.8	-0.63679	(uorft_1515, ENST00000297632.8)
c2riboseqorf132	uorft_379	ENST00000234453.10	-0.646057	(uorft_379, ENST00000234453.10)
c15riboseqorf72	uorft_denovo_1497	ENST00000308588.10	1.87243	(uorft_denovo_1497, ENST00000308588.10)
c19riboseqorf169	uorft_denovo_1784	ENST00000336128.12	1.59569	(uorft_3034, ENST00000336128.12); (uorft_denovo_1784, ENST00000336128.12); (uorft_denovo_1785, ENST00000336128.12); (uorft_denovo_1781, ENST00000336128.12); (uorft_denovo_1782, ENST00000336128.12); (uorft_denovo_1783, ENST00000336128.12)
c13riboseqorf32	uorft_2271	ENST00000347776.9	-0.707259	(uorft_2271, ENST00000410043.5)
c2riboseqorf19	uorft_denovo_295	ENST00000238831.9	0.847277	(uorft_509, ENST00000238831.9); (uorft_denovo_295, ENST00000238831.9); (uorft_denovo_294, ENST00000238831.9); (uorft_denovo_293, ENST00000238831.9)
c12riboseqorf76	uorft_denovo_1297	ENST00000267116.8	0.38295	(uorft_2154, ENST00000267116.8); (uorft_denovo_1297, ENST00000267116.8); (uorft_denovo_1295, ENST00000267116.8)
c3riboseqorf64	uorft_847	ENST00000321895.7	-0.794752	(uorft_847, ENST00000321895.7)
c6riboseqorf127	uorft_1233	ENST00000367799.7	-0.850602	(uorft_1233, ENST00000367799.7)
c6riboseqorf53	uorft_1273	ENST00000620164.4	-0.88231	(uorft_1273, ENST00000620164.4)
c6riboseqorf54	uorft_1273	ENST00000620164.4	-0.88231	(uorft_1273, ENST00000620164.4)
c7riboseqorf113	uorft_1357	ENST00000257694.13	-0.884841	(uorft_1357, ENST00000436062.5); (uorft_1358, ENST00000426128.6)
c17riboseqorf44	uorft_2693	ENST00000285071.9	-0.887605	(uorft_2693, ENST00000285071.9)
c8riboseqorf53	uorft_denovo_971	ENST00000262146.9	0.292782	(uorft_denovo_971, ENST00000262146.9)
c10riboseqorf43	uorft_1791	ENST00000395347.1	-0.940901	(uorft_1791, ENST00000395348.8)
c6riboseqorf72	uorft_1303	ENST00000275016.3	-0.941101	(uorft_1303, ENST00000275016.3)
c22riboseqorf34	uorft_denovo_1836	ENST00000331728.9	0.191082	(uorft_3151, ENST00000340552.4); (uorft_denovo_1836, ENST00000331728.9)
c7riboseqorf55	uorft_denovo_888	ENST00000423484.3	15.3981	(uorft_denovo_888, ENST00000423484.3); (uorft_denovo_886, ENST00000423484.3); (uorft_denovo_887, ENST00000423484.3); (uorft_denovo_889, ENST00000423484.3)
c7riboseqorf71	uorft_denovo_891	ENST00000257637.8	5.85497	(uorft_denovo_891, ENST00000257637.8)
c16riboseqorf120	uorft_denovo_1531	ENST00000248248.8	5.13101	(uorft_denovo_1531, ENST00000248248.8); (uorft_denovo_1533, ENST00000248248.8); (uorft_denovo_1532, ENST00000248248.8)
c4riboseqorf63	uorft_denovo_627	ENST00000302174.9	4.70295	(uorft_denovo_627, ENST00000302174.9)
c1riboseqorf105	uorft_denovo_192	ENST00000302118.5	4.30759	(uorft_denovo_192, ENST00000302118.5); (uorft_denovo_193, ENST00000302118.5)
c5riboseqorf52	uorft_denovo_731	ENST00000453514.6	4.26725	(uorft_denovo_731, ENST00000453514.6); (uorft_denovo_732, ENST00000453514.6)
c19riboseqorf108	uorft_denovo_1726	ENST00000249396.12	4.26221	(uorft_denovo_1726, ENST00000249396.12); (uorft_denovo_1725, ENST00000249396.12); (uorft_denovo_1724, ENST00000249396.12); (uorft_denovo_1728, ENST00000249396.12); (uorft_denovo_1727, ENST00000249396.12); (uorft_denovo_1730, ENST00000249396.12); (uorft_denovo_1723, ENST00000249396.12)
c2riboseqorf118	uorft_denovo_225	ENST00000431350.7	4.20615	(uorft_denovo_225, ENST00000431350.7); (uorft_denovo_228, ENST00000431350.7); (uorft_denovo_231, ENST00000431350.7); (uorft_denovo_237, ENST00000431350.7); (uorft_denovo_223, ENST00000431350.7); (uorft_denovo_227, ENST00000431350.7); (uorft_denovo_224, ENST00000431350.7); (uorft_denovo_230, ENST00000431350.7); (uorft_denovo_236, ENST00000431350.7); (uorft_denovo_226, ENST00000431350.7); (uorft_de…
c12riboseqorf56	uorft_denovo_1290	ENST00000262052.9	4.11771	(uorft_denovo_1290, ENST00000262052.9); (uorft_denovo_1289, ENST00000262052.9)
c16riboseqorf23	uorft_denovo_1535	ENST00000268251.13	4.00543	(uorft_denovo_1535, ENST00000268251.13); (uorft_denovo_1536, ENST00000268251.13)
c19riboseqorf118	uorft_denovo_1741	ENST00000618787.5	3.81047	(uorft_denovo_1741, ENST00000618787.5); (uorft_denovo_1742, ENST00000618787.5); (uorft_denovo_1740, ENST00000618787.5); (uorft_denovo_1743, ENST00000618787.5)
c5riboseqorf111	uorft_denovo_674	ENST00000243389.8	3.63608	(uorft_denovo_674, ENST00000243389.8)
c4riboseqorf118	uorft_denovo_537	ENST00000513761.6	3.54685	(uorft_denovo_537, ENST00000513761.6); (uorft_denovo_535, ENST00000513761.6); (uorft_denovo_536, ENST00000513761.6)
c3riboseqorf38	uorft_denovo_440	ENST00000361924.7	3.51837	(uorft_denovo_440, ENST00000361924.7); (uorft_denovo_450, ENST00000361924.7); (uorft_denovo_441, ENST00000361924.7); (uorft_denovo_439, ENST00000361924.7); (uorft_denovo_445, ENST00000361924.7); (uorft_denovo_451, ENST00000361924.7); (uorft_denovo_446, ENST00000361924.7); (uorft_denovo_443, ENST00000361924.7); (uorft_denovo_444, ENST00000361924.7); (uorft_denovo_457, ENST00000361924.7); (uorft_de…
c19riboseqorf99	uorft_denovo_1711	ENST00000333987.12	3.49732	(uorft_denovo_1711, ENST00000333987.12); (uorft_denovo_1713, ENST00000333987.12); (uorft_denovo_1712, ENST00000333987.12); (uorft_denovo_1714, ENST00000333987.12)
c14riboseqorf60	uorft_denovo_1422	ENST00000267488.9	3.48018	(uorft_denovo_1422, ENST00000267488.9)
c14riboseqorf9	uorft_denovo_1398	ENST00000316902.12	3.29643	(uorft_denovo_1398, ENST00000316902.12)
c10riboseqorf98	uorft_denovo_1039	ENST00000673968.1	3.27604	(uorft_denovo_1039, ENST00000673968.1)
c12riboseqorf115	uorft_denovo_1355	ENST00000299157.5	3.18586	(uorft_denovo_1355, ENST00000299157.5); (uorft_denovo_1356, ENST00000299157.5); (uorft_denovo_1357, ENST00000299157.5)
c3riboseqorf71	uorft_denovo_475	ENST00000398755.8	3.11997	(uorft_denovo_475, ENST00000398755.8); (uorft_denovo_476, ENST00000398755.8)
c19riboseqorf29	uorft_denovo_1669	ENST00000254321.10	2.98088	(uorft_denovo_1669, ENST00000254321.10); (uorft_denovo_1672, ENST00000254321.10); (uorft_denovo_1666, ENST00000254321.10); (uorft_denovo_1668, ENST00000254321.10); (uorft_denovo_1673, ENST00000254321.10); (uorft_denovo_1667, ENST00000254321.10); (uorft_denovo_1670, ENST00000254321.10); (uorft_denovo_1671, ENST00000254321.10)
c5riboseqorf67	uorft_denovo_740	ENST00000513185.3	2.95394	(uorft_denovo_740, ENST00000513185.3); (uorft_denovo_741, ENST00000513185.3)
cXriboseqorf29	uorft_denovo_1878	ENST00000360845.3	2.95371	(uorft_denovo_1878, ENST00000360845.3); (uorft_denovo_1880, ENST00000360845.3); (uorft_denovo_1879, ENST00000360845.3); (uorft_denovo_1877, ENST00000360845.3)
c19riboseqorf67	uorft_denovo_1702	ENST00000305768.10	2.91186	(uorft_denovo_1702, ENST00000305768.10)
c15riboseqorf86	uorft_denovo_1498	ENST00000394553.6	2.85881	(uorft_denovo_1498, ENST00000394553.6)
c5riboseqorf88	uorft_denovo_662	ENST00000262464.9	2.85445	(uorft_denovo_662, ENST00000262464.9); (uorft_denovo_660, ENST00000262464.9); (uorft_denovo_661, ENST00000262464.9); (uorft_denovo_658, ENST00000262464.9); (uorft_denovo_659, ENST00000262464.9)
c7riboseqorf12	uorft_denovo_883	ENST00000288828.9	2.85107	(uorft_denovo_883, ENST00000288828.9); (uorft_denovo_885, ENST00000288828.9); (uorft_denovo_882, ENST00000288828.9); (uorft_denovo_884, ENST00000288828.9)
c6riboseqorf126	uorft_denovo_769	ENST00000367837.10	2.68183	(uorft_denovo_769, ENST00000367837.10); (uorft_denovo_764, ENST00000367837.10); (uorft_denovo_766, ENST00000367837.10); (uorft_denovo_768, ENST00000367837.10); (uorft_denovo_763, ENST00000367837.10); (uorft_denovo_765, ENST00000367837.10); (uorft_denovo_767, ENST00000367837.10)
c19riboseqorf137	uorft_denovo_1759	ENST00000595090.6	2.67428	(uorft_denovo_1759, ENST00000595090.6)
c7riboseqorf151	uorft_denovo_849	ENST00000287878.9	2.66563	(uorft_denovo_849, ENST00000287878.9); (uorft_denovo_848, ENST00000287878.9)
c7riboseqorf143	uorft_denovo_840	ENST00000035307.7	2.65511	(uorft_denovo_840, ENST00000035307.7)
c6riboseqorf27	uorft_denovo_777	ENST00000683788.1	2.65307	(uorft_denovo_777, ENST00000683788.1); (uorft_denovo_776, ENST00000683788.1)
c19riboseqorf100	uorft_denovo_1715	ENST00000333987.12	2.55848	(uorft_denovo_1715, ENST00000333987.12); (uorft_denovo_1716, ENST00000333987.12)
c3riboseqorf120	uorft_denovo_333	ENST00000264235.13	2.38077	(uorft_denovo_333, ENST00000264235.13); (uorft_denovo_334, ENST00000264235.13)
c1riboseqorf229	uorft_denovo_67	ENST00000649689.2	2.37505	(uorft_denovo_67, ENST00000649689.2)
c19riboseqorf49	uorft_denovo_1698	ENST00000456283.7	2.36928	(uorft_denovo_1698, ENST00000456283.7)
c10riboseqorf99	uorft_denovo_1041	ENST00000369956.8	2.30375	(uorft_denovo_1041, ENST00000369956.8); (uorft_denovo_1040, ENST00000369956.8); (uorft_denovo_1042, ENST00000369956.8)
c11riboseqorf8	uorft_denovo_1177	ENST00000380542.9	2.28109	(uorft_denovo_1177, ENST00000380542.9)
c1riboseqorf88	uorft_denovo_188	ENST00000456914.7	2.26202	(uorft_denovo_188, ENST00000456914.7)
c11riboseqorf159	uorft_denovo_1141	ENST00000360871.8	2.23727	(uorft_denovo_1141, ENST00000360871.8); (uorft_denovo_1144, ENST00000360871.8); (uorft_denovo_1140, ENST00000360871.8); (uorft_denovo_1146, ENST00000360871.8); (uorft_denovo_1143, ENST00000360871.8); (uorft_denovo_1142, ENST00000360871.8); (uorft_denovo_1139, ENST00000360871.8); (uorft_denovo_1145, ENST00000360871.8)
c6riboseqorf88	uorft_denovo_808	ENST00000447266.7	2.23374	(uorft_denovo_808, ENST00000447266.7); (uorft_denovo_807, ENST00000447266.7); (uorft_denovo_802, ENST00000447266.7); (uorft_denovo_805, ENST00000447266.7); (uorft_denovo_803, ENST00000447266.7); (uorft_denovo_809, ENST00000447266.7); (uorft_denovo_804, ENST00000447266.7); (uorft_denovo_806, ENST00000447266.7)
c7riboseqorf20	uorft_denovo_869	ENST00000222573.5	2.17313	(uorft_denovo_869, ENST00000222573.5); (uorft_denovo_870, ENST00000222573.5)
c22riboseqorf9	uorft_denovo_1826	ENST00000400451.7	2.16835	(uorft_denovo_1826, ENST00000400451.7); (uorft_denovo_1825, ENST00000400451.7); (uorft_denovo_1827, ENST00000400451.7); (uorft_denovo_1828, ENST00000400451.7)
c5riboseqorf94	uorft_denovo_664	ENST00000309755.9	2.02008	(uorft_denovo_664, ENST00000309755.9); (uorft_denovo_665, ENST00000309755.9)
c19riboseqorf162	uorft_denovo_1775	ENST00000586790.6	2.01111	(uorft_denovo_1775, ENST00000586790.6); (uorft_denovo_1772, ENST00000586790.6); (uorft_denovo_1773, ENST00000586790.6)
c10riboseqorf88	uorft_denovo_1095	ENST00000370489.5	1.97003	(uorft_denovo_1095, ENST00000370489.5)
c7riboseqorf144	uorft_denovo_841	ENST00000035307.7	1.94947	(uorft_denovo_841, ENST00000035307.7); (uorft_denovo_842, ENST00000035307.7)
c2riboseqorf165	uorft_denovo_270	ENST00000264380.9	1.93167	(uorft_denovo_270, ENST00000264380.9); (uorft_denovo_269, ENST00000264380.9)
c17riboseqorf172	uorft_denovo_1611	ENST00000310924.7	1.91431	(uorft_denovo_1611, ENST00000310924.7)
c7riboseqorf99	uorft_denovo_815	ENST00000223127.8	1.86809	(uorft_denovo_815, ENST00000223127.8); (uorft_denovo_816, ENST00000223127.8)
c1riboseqorf244	uorft_denovo_87	ENST00000367549.4	1.83965	(uorft_denovo_87, ENST00000367549.4); (uorft_denovo_93, ENST00000367549.4); (uorft_denovo_83, ENST00000367549.4); (uorft_denovo_92, ENST00000367549.4); (uorft_denovo_86, ENST00000367549.4); (uorft_denovo_84, ENST00000367549.4); (uorft_denovo_90, ENST00000367549.4); (uorft_denovo_85, ENST00000367549.4)
c16riboseqorf126	uorft_denovo_1534	ENST00000567109.6	1.79896	(uorft_denovo_1534, ENST00000567109.6)
c10riboseqorf42	uorft_denovo_1071	ENST00000618804.5	1.76644	(uorft_denovo_1071, ENST00000618804.5); (uorft_denovo_1070, ENST00000618804.5)
c2riboseqorf166	uorft_denovo_271	ENST00000263268.11	1.75415	(uorft_denovo_271, ENST00000263268.11)
c8riboseqorf97	uorft_denovo_926	ENST00000306185.8	1.7527	(uorft_denovo_926, ENST00000306185.8)
c1riboseqorf182	uorft_denovo_45	ENST00000318967.7	1.72324	(uorft_denovo_45, ENST00000318967.7); (uorft_denovo_46, ENST00000318967.7); (uorft_denovo_47, ENST00000318967.7); (uorft_denovo_48, ENST00000318967.7); (uorft_denovo_49, ENST00000318967.7); (uorft_denovo_50, ENST00000318967.7)
c20riboseqorf21	uorft_denovo_1790	ENST00000337743.9	1.70848	(uorft_denovo_1790, ENST00000337743.9)
c21riboseqorf12	uorft_denovo_1823	ENST00000381318.8	1.67684	(uorft_denovo_1823, ENST00000381318.8); (uorft_denovo_1820, ENST00000381318.8); (uorft_denovo_1821, ENST00000381318.8); (uorft_denovo_1822, ENST00000381318.8)
c19riboseqorf110	uorft_denovo_1731	ENST00000432763.7	1.61453	(uorft_denovo_1731, ENST00000432763.7)
c6riboseqorf4	uorft_denovo_801	ENST00000244763.9	1.61263	(uorft_denovo_801, ENST00000244763.9)
c2riboseqorf85	uorft_denovo_212	ENST00000285398.7	1.59778	(uorft_denovo_212, ENST00000285398.7); (uorft_denovo_211, ENST00000285398.7)
c19riboseqorf17	uorft_denovo_1786	ENST00000592904.7	1.58638	(uorft_denovo_1786, ENST00000592904.7)
c17riboseqorf51	uorft_denovo_1546	ENST00000225737.11	1.57584	(uorft_denovo_1546, ENST00000225737.11); (uorft_denovo_1544, ENST00000225737.11); (uorft_denovo_1543, ENST00000225737.11); (uorft_denovo_1545, ENST00000225737.11)
c2riboseqorf152	uorft_denovo_263	ENST00000332624.8	1.56797	(uorft_denovo_263, ENST00000332624.8); (uorft_denovo_262, ENST00000332624.8)
c2riboseqorf100	uorft_denovo_217	ENST00000392857.10	1.51209	(uorft_denovo_217, ENST00000392857.10); (uorft_denovo_218, ENST00000392857.10)
c15riboseqorf22	uorft_denovo_1480	ENST00000562188.7	1.4357	(uorft_denovo_1480, ENST00000562188.7)
c1riboseqorf11	uorft_denovo_176	ENST00000356575.9	1.37049	(uorft_denovo_176, ENST00000356575.9)
c16riboseqorf12	uorft_denovo_1509	ENST00000326266.13	1.36263	(uorft_denovo_1509, ENST00000326266.13); (uorft_denovo_1510, ENST00000326266.13)
c2riboseqorf73	uorft_denovo_201	ENST00000341068.8	1.32092	(uorft_denovo_201, ENST00000341068.8); (uorft_denovo_205, ENST00000341068.8); (uorft_denovo_202, ENST00000341068.8); (uorft_denovo_206, ENST00000341068.8); (uorft_denovo_204, ENST00000341068.8); (uorft_denovo_203, ENST00000341068.8)
c8riboseqorf22	uorft_denovo_948	ENST00000308511.9	1.31297	(uorft_denovo_948, ENST00000308511.9); (uorft_denovo_949, ENST00000308511.9)
c7riboseqorf106	uorft_denovo_827	ENST00000311117.8	1.29142	(uorft_denovo_827, ENST00000311117.8); (uorft_denovo_825, ENST00000311117.8); (uorft_denovo_824, ENST00000311117.8); (uorft_denovo_823, ENST00000311117.8); (uorft_denovo_828, ENST00000311117.8); (uorft_denovo_826, ENST00000311117.8)
c5riboseqorf99	uorft_denovo_667	ENST00000297164.8	1.28733	(uorft_denovo_667, ENST00000297164.8); (uorft_denovo_668, ENST00000297164.8)
c4riboseqorf94	uorft_denovo_530	ENST00000281142.10	1.27747	(uorft_denovo_530, ENST00000281142.10)
c19riboseqorf25	uorft_denovo_1664	ENST00000458408.6	1.25265	(uorft_denovo_1664, ENST00000458408.6)
c13riboseqorf30	uorft_denovo_1382	ENST00000492622.6	1.25085	(uorft_denovo_1382, ENST00000492622.6); (uorft_denovo_1383, ENST00000492622.6); (uorft_denovo_1384, ENST00000492622.6)
c1riboseqorf227	uorft_denovo_66	ENST00000263688.4	1.2488	(uorft_denovo_66, ENST00000263688.4); (uorft_denovo_65, ENST00000263688.4)
c10riboseqorf77	uorft_denovo_1092	ENST00000265990.12	1.233	(uorft_denovo_1092, ENST00000265990.12); (uorft_denovo_1091, ENST00000265990.12); (uorft_denovo_1093, ENST00000265990.12)
c3riboseqorf23	uorft_denovo_401	ENST00000321169.10	1.22516	(uorft_denovo_401, ENST00000321169.10)
c4riboseqorf18	uorft_denovo_539	ENST00000334304.10	1.21976	(uorft_denovo_539, ENST00000334304.10); (uorft_denovo_538, ENST00000334304.10); (uorft_denovo_540, ENST00000334304.10); (uorft_denovo_542, ENST00000334304.10); (uorft_denovo_541, ENST00000334304.10)
c6riboseqorf128	uorft_denovo_770	ENST00000531224.6	1.20747	(uorft_denovo_770, ENST00000531224.6); (uorft_denovo_771, ENST00000531224.6); (uorft_denovo_772, ENST00000531224.6)
c2riboseqorf92	uorft_denovo_214	ENST00000397463.3	1.18981	(uorft_denovo_214, ENST00000397463.3); (uorft_denovo_213, ENST00000397463.3)
c17riboseqorf129	uorft_denovo_1573	ENST00000305783.13	1.17799	(uorft_denovo_1573, ENST00000305783.13)
c16riboseqorf55	uorft_denovo_1513	ENST00000300835.9	1.14578	(uorft_denovo_1513, ENST00000300835.9)
c14riboseqorf80	uorft_denovo_1430	ENST00000324501.10	1.1398	(uorft_denovo_1430, ENST00000324501.10); (uorft_denovo_1433, ENST00000324501.10); (uorft_denovo_1431, ENST00000324501.10)
c12riboseqorf158	uorft_denovo_1254	ENST00000606320.6	1.12343	(uorft_denovo_1254, ENST00000606320.6)
c12riboseqorf20	uorft_denovo_1249	ENST00000396373.9	1.1004	(uorft_denovo_1249, ENST00000396373.9)
c4riboseqorf20	uorft_denovo_544	ENST00000355476.8	1.1	(uorft_denovo_544, ENST00000355476.8); (uorft_denovo_543, ENST00000355476.8); (uorft_denovo_545, ENST00000355476.8)
c1riboseqorf143	uorft_denovo_24	ENST00000361127.6	1.0877	(uorft_denovo_24, ENST00000361127.6); (uorft_denovo_25, ENST00000361127.6)
c12riboseqorf40	uorft_denovo_1281	ENST00000320560.13	1.08433	(uorft_denovo_1281, ENST00000320560.13); (uorft_denovo_1280, ENST00000320560.13); (uorft_denovo_1282, ENST00000320560.13)
c19riboseqorf124	uorft_denovo_1755	ENST00000592529.6	1.05742	(uorft_denovo_1755, ENST00000592529.6); (uorft_denovo_1753, ENST00000592529.6); (uorft_denovo_1754, ENST00000592529.6); (uorft_denovo_1756, ENST00000592529.6)
c13riboseqorf4	uorft_denovo_1358	ENST00000382592.5	1.03944	(uorft_denovo_1358, ENST00000382592.5); (uorft_denovo_1359, ENST00000382592.5)
c18riboseqorf48	uorft_denovo_1660	ENST00000354452.8	1.0346	(uorft_denovo_1660, ENST00000354452.8); (uorft_denovo_1659, ENST00000354452.8)
c3riboseqorf130	uorft_denovo_344	ENST00000429544.7	1.01199	(uorft_denovo_344, ENST00000429544.7); (uorft_denovo_345, ENST00000429544.7); (uorft_denovo_343, ENST00000429544.7)
c3riboseqorf133	uorft_denovo_352	ENST00000510168.6	1.00348	(uorft_denovo_352, ENST00000510168.6); (uorft_denovo_349, ENST00000510168.6); (uorft_denovo_356, ENST00000510168.6); (uorft_denovo_359, ENST00000510168.6); (uorft_denovo_358, ENST00000510168.6); (uorft_denovo_350, ENST00000510168.6); (uorft_denovo_351, ENST00000510168.6); (uorft_denovo_353, ENST00000510168.6); (uorft_denovo_361, ENST00000510168.6); (uorft_denovo_355, ENST00000510168.6); (uorft_de…
c10riboseqorf93	uorft_denovo_1037	ENST00000238961.9	1.0017	(uorft_denovo_1037, ENST00000238961.9); (uorft_denovo_1038, ENST00000238961.9)
c12riboseqorf122	uorft_denovo_1234	ENST00000342494.8	0.995104	(uorft_denovo_1234, ENST00000342494.8); (uorft_denovo_1235, ENST00000342494.8); (uorft_denovo_1236, ENST00000342494.8); (uorft_denovo_1237, ENST00000342494.8)
c2riboseqorf187	uorft_denovo_282	ENST00000392011.7	0.979834	(uorft_denovo_282, ENST00000392011.7); (uorft_denovo_281, ENST00000392011.7)
c4riboseqorf10	uorft_denovo_557	ENST00000355072.11	0.94205	(uorft_denovo_557, ENST00000355072.11)
c7riboseqorf107	uorft_denovo_830	ENST00000311117.8	0.930451	(uorft_denovo_830, ENST00000311117.8); (uorft_denovo_831, ENST00000311117.8); (uorft_denovo_833, ENST00000311117.8); (uorft_denovo_829, ENST00000311117.8); (uorft_denovo_832, ENST00000311117.8)
c7riboseqorf140	uorft_denovo_837	ENST00000325222.9	0.923473	(uorft_denovo_837, ENST00000325222.9)
c9riboseqorf45	uorft_denovo_1029	ENST00000376499.8	0.888046	(uorft_denovo_1029, ENST00000376499.8); (uorft_denovo_1027, ENST00000376499.8)
c5riboseqorf42	uorft_denovo_728	ENST00000296805.8	0.827116	(uorft_denovo_728, ENST00000296805.8)
c2riboseqorf80	uorft_denovo_207	ENST00000263708.7	0.774575	(uorft_denovo_207, ENST00000263708.7); (uorft_denovo_208, ENST00000263708.7)
c12riboseqorf123	uorft_denovo_1239	ENST00000342494.8	0.765648	(uorft_denovo_1239, ENST00000342494.8); (uorft_denovo_1240, ENST00000342494.8); (uorft_denovo_1238, ENST00000342494.8)
c1riboseqorf122	uorft_denovo_197	ENST00000370310.5	0.758044	(uorft_denovo_197, ENST00000370310.5)
c3riboseqorf151	uorft_denovo_370	ENST00000392894.8	0.742454	(uorft_denovo_370, ENST00000392894.8)
c7riboseqorf165	uorft_denovo_853	ENST00000348165.10	0.733912	(uorft_denovo_853, ENST00000348165.10); (uorft_denovo_851, ENST00000348165.10); (uorft_denovo_850, ENST00000348165.10); (uorft_denovo_854, ENST00000348165.10); (uorft_denovo_855, ENST00000348165.10); (uorft_denovo_856, ENST00000348165.10); (uorft_denovo_857, ENST00000348165.10); (uorft_denovo_858, ENST00000348165.10)
c2riboseqorf23	uorft_denovo_301	ENST00000234179.8	0.720873	(uorft_denovo_301, ENST00000234179.8)
c5riboseqorf70	uorft_denovo_629	ENST00000438793.8	0.658399	(uorft_denovo_629, ENST00000438793.8); (uorft_denovo_628, ENST00000438793.8); (uorft_denovo_631, ENST00000438793.8); (uorft_denovo_630, ENST00000438793.8)
c19riboseqorf143	uorft_denovo_1760	ENST00000221543.10	0.654403	(uorft_denovo_1760, ENST00000221543.10); (uorft_denovo_1762, ENST00000221543.10); (uorft_denovo_1761, ENST00000221543.10)
c6riboseqorf107	uorft_denovo_748	ENST00000392589.6	0.647767	(uorft_denovo_748, ENST00000392589.6)
c1riboseqorf9	uorft_denovo_150	ENST00000355716.5	0.643728	(uorft_denovo_150, ENST00000355716.5); (uorft_denovo_151, ENST00000355716.5); (uorft_denovo_152, ENST00000355716.5)
c6riboseqorf101	uorft_denovo_746	ENST00000369134.9	0.630407	(uorft_denovo_746, ENST00000369134.9); (uorft_denovo_743, ENST00000369134.9); (uorft_denovo_744, ENST00000369134.9); (uorft_denovo_745, ENST00000369134.9)
c12riboseqorf33	uorft_denovo_1270	ENST00000256079.9	0.613888	(uorft_denovo_1270, ENST00000256079.9); (uorft_denovo_1276, ENST00000256079.9); (uorft_denovo_1271, ENST00000256079.9); (uorft_denovo_1277, ENST00000256079.9); (uorft_denovo_1274, ENST00000256079.9); (uorft_denovo_1273, ENST00000256079.9); (uorft_denovo_1272, ENST00000256079.9); (uorft_denovo_1278, ENST00000256079.9); (uorft_denovo_1275, ENST00000256079.9)
c11riboseqorf150	uorft_denovo_1130	ENST00000397843.7	0.597637	(uorft_denovo_1130, ENST00000397843.7); (uorft_denovo_1128, ENST00000397843.7); (uorft_denovo_1129, ENST00000397843.7); (uorft_denovo_1133, ENST00000397843.7); (uorft_denovo_1131, ENST00000397843.7); (uorft_denovo_1134, ENST00000397843.7); (uorft_denovo_1132, ENST00000397843.7)
c15riboseqorf98	uorft_denovo_1500	ENST00000650285.1	0.57112	(uorft_denovo_1500, ENST00000650285.1)
c14riboseqorf20	uorft_denovo_1405	ENST00000216840.11	0.565996	(uorft_denovo_1405, ENST00000216840.11); (uorft_denovo_1407, ENST00000216840.11); (uorft_denovo_1402, ENST00000216840.11); (uorft_denovo_1403, ENST00000216840.11); (uorft_denovo_1406, ENST00000216840.11); (uorft_denovo_1404, ENST00000216840.11)
c9riboseqorf97	uorft_denovo_996	ENST00000318560.6	0.561305	(uorft_denovo_996, ENST00000318560.6)
c19riboseqorf122	uorft_denovo_1752	ENST00000313040.12	0.53865	(uorft_denovo_1752, ENST00000313040.12)
c9riboseqorf86	uorft_denovo_984	ENST00000291906.5	0.524023	(uorft_denovo_984, ENST00000291906.5)
cXriboseqorf60	uorft_denovo_1855	ENST00000372232.8	0.51793	(uorft_denovo_1855, ENST00000372232.8)
c10riboseqorf67	uorft_denovo_1086	ENST00000623527.4	0.506472	(uorft_denovo_1086, ENST00000623527.4); (uorft_denovo_1087, ENST00000623527.4); (uorft_denovo_1089, ENST00000623527.4); (uorft_denovo_1088, ENST00000623527.4)
c17riboseqorf17	uorft_denovo_1567	ENST00000293778.12	0.499322	(uorft_denovo_1567, ENST00000293778.12); (uorft_denovo_1566, ENST00000293778.12); (uorft_denovo_1568, ENST00000293778.12)
c19riboseqorf151	uorft_denovo_1766	ENST00000594440.6	0.471565	(uorft_denovo_1766, ENST00000594440.6); (uorft_denovo_1765, ENST00000594440.6); (uorft_denovo_1769, ENST00000594440.6); (uorft_denovo_1768, ENST00000594440.6)
c2riboseqorf11	uorft_denovo_287	ENST00000435504.9	0.43177	(uorft_denovo_287, ENST00000435504.9); (uorft_denovo_288, ENST00000435504.9); (uorft_denovo_285, ENST00000435504.9); (uorft_denovo_286, ENST00000435504.9)
c12riboseqorf124	uorft_denovo_1241	ENST00000342494.8	0.428417	(uorft_denovo_1241, ENST00000342494.8); (uorft_denovo_1242, ENST00000342494.8); (uorft_denovo_1243, ENST00000342494.8); (uorft_denovo_1244, ENST00000342494.8); (uorft_denovo_1245, ENST00000342494.8)
c4riboseqorf40	uorft_denovo_578	ENST00000513440.6	0.41725	(uorft_denovo_578, ENST00000513440.6); (uorft_denovo_577, ENST00000513440.6)
c1riboseqorf79	uorft_denovo_182	ENST00000372706.6	0.39867	(uorft_denovo_182, ENST00000372706.6)
c8riboseqorf90	uorft_denovo_916	ENST00000239690.9	0.398428	(uorft_denovo_916, ENST00000239690.9); (uorft_denovo_917, ENST00000239690.9)
c3riboseqorf35	uorft_denovo_434	ENST00000283629.8	0.394165	(uorft_denovo_434, ENST00000283629.8); (uorft_denovo_436, ENST00000283629.8); (uorft_denovo_432, ENST00000283629.8)
c6riboseqorf83	uorft_denovo_792	ENST00000620364.5	0.380493	(uorft_denovo_792, ENST00000620364.5); (uorft_denovo_793, ENST00000620364.5)
c12riboseqorf16	uorft_denovo_1306	ENST00000075120.12	0.348216	(uorft_denovo_1306, ENST00000075120.12)
c1riboseqorf109	uorft_denovo_194	ENST00000371079.6	0.34742	(uorft_denovo_194, ENST00000371079.6)
cXriboseqorf65	uorft_denovo_1856	ENST00000343004.10	0.346627	(uorft_denovo_1856, ENST00000343004.10)
c6riboseqorf96	uorft_denovo_814	ENST00000683635.1	0.335239	(uorft_denovo_814, ENST00000683635.1); (uorft_denovo_813, ENST00000683635.1)
c4riboseqorf50	uorft_denovo_584	ENST00000514213.7	0.327622	(uorft_denovo_584, ENST00000514213.7); (uorft_denovo_586, ENST00000514213.7); (uorft_denovo_585, ENST00000514213.7); (uorft_denovo_588, ENST00000514213.7); (uorft_denovo_587, ENST00000514213.7)
c3riboseqorf40	uorft_denovo_468	ENST00000333167.13	0.318715	(uorft_denovo_468, ENST00000333167.13)
c12riboseqorf120	uorft_denovo_1227	ENST00000261402.7	0.291119	(uorft_denovo_1227, ENST00000261402.7)
c19riboseqorf155	uorft_denovo_1770	ENST00000652185.1	0.267099	(uorft_denovo_1770, ENST00000652185.1)
c14riboseqorf22	uorft_denovo_1410	ENST00000206595.11	0.258121	(uorft_denovo_1410, ENST00000206595.11); (uorft_denovo_1408, ENST00000206595.11)
c20riboseqorf20	uorft_denovo_1787	ENST00000254958.10	0.256849	(uorft_denovo_1787, ENST00000254958.10); (uorft_denovo_1788, ENST00000254958.10); (uorft_denovo_1789, ENST00000254958.10)
c4riboseqorf62	uorft_denovo_626	ENST00000395146.9	0.233694	(uorft_denovo_626, ENST00000395146.9)
c1riboseqorf153	uorft_denovo_36	ENST00000369486.8	0.210876	(uorft_denovo_36, ENST00000369486.8); (uorft_denovo_39, ENST00000369486.8); (uorft_denovo_37, ENST00000369486.8); (uorft_denovo_38, ENST00000369486.8)
c17riboseqorf173	uorft_denovo_1612	ENST00000306801.8	0.202353	(uorft_denovo_1612, ENST00000306801.8); (uorft_denovo_1613, ENST00000306801.8)
c5riboseqorf38	uorft_denovo_702	ENST00000396591.8	0.187421	(uorft_denovo_702, ENST00000396591.8); (uorft_denovo_700, ENST00000396591.8); (uorft_denovo_701, ENST00000396591.8)
c12riboseqorf77	uorft_denovo_1298	ENST00000300101.3	0.175334	(uorft_denovo_1298, ENST00000300101.3)
c1riboseqorf280	uorft_denovo_126	ENST00000366766.8	0.166238	(uorft_denovo_126, ENST00000366766.8)
c3riboseqorf34	uorft_denovo_431	ENST00000328834.10	0.140818	(uorft_denovo_431, ENST00000328834.10); (uorft_denovo_429, ENST00000328834.10); (uorft_denovo_430, ENST00000328834.10)
c7riboseqorf43	uorft_denovo_879	ENST00000223336.11	0.13514	(uorft_denovo_879, ENST00000223336.11)
c22riboseqorf49	uorft_denovo_1842	ENST00000396398.8	0.112687	(uorft_denovo_1842, ENST00000396398.8)
c15riboseqorf54	uorft_denovo_1494	ENST00000451782.7	0.111232	(uorft_denovo_1494, ENST00000451782.7); (uorft_denovo_1493, ENST00000451782.7)
c8riboseqorf61	uorft_denovo_973	ENST00000452400.7	0.108429	(uorft_denovo_973, ENST00000452400.7); (uorft_denovo_972, ENST00000452400.7)
c13riboseqorf16	uorft_denovo_1364	ENST00000380680.5	0.10553	(uorft_denovo_1364, ENST00000380680.5); (uorft_denovo_1365, ENST00000380680.5)
c1riboseqorf220	uorft_denovo_62	ENST00000367840.4	0.101325	(uorft_denovo_62, ENST00000367840.4)
c19riboseqorf76	uorft_denovo_1705	ENST00000007510.9	0.0728796	(uorft_denovo_1705, ENST00000007510.9)
c19riboseqorf121	uorft_denovo_1747	ENST00000269973.10	0.0603521	(uorft_denovo_1747, ENST00000269973.10)
c1riboseqorf145	uorft_denovo_30	ENST00000369604.6	0.0572054	(uorft_denovo_30, ENST00000369604.6); (uorft_denovo_28, ENST00000369604.6); (uorft_denovo_33, ENST00000369604.6); (uorft_denovo_29, ENST00000369604.6); (uorft_denovo_31, ENST00000369604.6)
c16riboseqorf68	uorft_denovo_1516	ENST00000673801.1	0.0526782	(uorft_denovo_1516, ENST00000673801.1)
c17riboseqorf132	uorft_denovo_1576	ENST00000310144.11	0.0427051	(uorft_denovo_1576, ENST00000310144.11); (uorft_denovo_1577, ENST00000310144.11); (uorft_denovo_1579, ENST00000310144.11); (uorft_denovo_1582, ENST00000310144.11); (uorft_denovo_1578, ENST00000310144.11)
c4riboseqorf29	uorft_denovo_560	ENST00000508593.6	-0.0405064	(uorft_denovo_560, ENST00000508593.6)
c3riboseqorf96	uorft_denovo_499	ENST00000398399.7	-0.0687738	(uorft_denovo_499, ENST00000398399.7)
c9riboseqorf88	uorft_denovo_990	ENST00000684074.1	-0.0713836	(uorft_denovo_990, ENST00000684074.1); (uorft_denovo_991, ENST00000684074.1)
c18riboseqorf27	uorft_denovo_1633	ENST00000327155.10	-0.0871816	(uorft_denovo_1633, ENST00000327155.10); (uorft_denovo_1631, ENST00000327155.10); (uorft_denovo_1630, ENST00000327155.10); (uorft_denovo_1636, ENST00000327155.10); (uorft_denovo_1632, ENST00000327155.10); (uorft_denovo_1642, ENST00000327155.10); (uorft_denovo_1646, ENST00000327155.10)
c14riboseqorf110	uorft_denovo_1472	ENST00000392920.8	-0.0978323	(uorft_denovo_1472, ENST00000392920.8)
c22riboseqorf46	uorft_denovo_1840	ENST00000352645.5	-0.112363	(uorft_denovo_1840, ENST00000352645.5)
c1riboseqorf291	uorft_denovo_141	ENST00000366577.10	-0.133275	(uorft_denovo_141, ENST00000366577.10); (uorft_denovo_142, ENST00000366577.10); (uorft_denovo_143, ENST00000366577.10); (uorft_denovo_140, ENST00000366577.10)
c12riboseqorf51	uorft_denovo_1288	ENST00000552918.6	-0.139463	(uorft_denovo_1288, ENST00000552918.6)
c10riboseqorf10	uorft_denovo_1046	ENST00000609104.6	-0.147118	(uorft_denovo_1046, ENST00000609104.6); (uorft_denovo_1045, ENST00000609104.6)
c12riboseqorf168	uorft_denovo_1263	ENST00000248211.11	-0.149043	(uorft_denovo_1263, ENST00000248211.11); (uorft_denovo_1262, ENST00000248211.11); (uorft_denovo_1264, ENST00000248211.11)
c19riboseqorf50	uorft_denovo_1699	ENST00000358491.9	-0.152643	(uorft_denovo_1699, ENST00000358491.9)
c8riboseqorf30	uorft_denovo_954	ENST00000276440.12	-0.164209	(uorft_denovo_954, ENST00000276440.12); (uorft_denovo_956, ENST00000276440.12); (uorft_denovo_955, ENST00000276440.12); (uorft_denovo_957, ENST00000276440.12)
c1riboseqorf161	uorft_denovo_41	ENST00000581897.7	-0.166938	(uorft_denovo_41, ENST00000581897.7); (uorft_denovo_40, ENST00000581897.7)
c11riboseqorf109	uorft_denovo_1208	ENST00000289575.10	-0.176356	(uorft_denovo_1208, ENST00000289575.10)
c11riboseqorf61	uorft_denovo_1188	ENST00000395074.7	-0.184966	(uorft_denovo_1188, ENST00000395074.7)
cXriboseqorf25	uorft_denovo_1871	ENST00000684689.1	-0.204675	(uorft_denovo_1871, ENST00000684689.1); (uorft_denovo_1870, ENST00000684689.1)
c1riboseqorf100	uorft_denovo_190	ENST00000287727.8	-0.207207	(uorft_denovo_190, ENST00000287727.8); (uorft_denovo_191, ENST00000287727.8)
c13riboseqorf20	uorft_denovo_1371	ENST00000352251.8	-0.21586	(uorft_denovo_1371, ENST00000352251.8); (uorft_denovo_1375, ENST00000352251.8); (uorft_denovo_1372, ENST00000352251.8)
c17riboseqorf94	uorft_denovo_1560	ENST00000682912.1	-0.220341	(uorft_denovo_1560, ENST00000682912.1)
c1riboseqorf281	uorft_denovo_127	ENST00000366766.8	-0.229904	(uorft_denovo_127, ENST00000366766.8); (uorft_denovo_128, ENST00000366766.8); (uorft_denovo_129, ENST00000366766.8)
c19riboseqorf120	uorft_denovo_1744	ENST00000269973.10	-0.245511	(uorft_denovo_1744, ENST00000269973.10)
c14riboseqorf116	uorft_denovo_1386	ENST00000361246.7	-0.252974	(uorft_denovo_1386, ENST00000361246.7)
c11riboseqorf135	uorft_denovo_1108	ENST00000393047.8	-0.260032	(uorft_denovo_1108, ENST00000393047.8)
c12riboseqorf160	uorft_denovo_1255	ENST00000303372.7	-0.267707	(uorft_denovo_1255, ENST00000303372.7)
c9riboseqorf89	uorft_denovo_995	ENST00000393370.7	-0.274795	(uorft_denovo_995, ENST00000393370.7); (uorft_denovo_992, ENST00000393370.7)
c8riboseqorf119	uorft_denovo_935	ENST00000528838.6	-0.311822	(uorft_denovo_935, ENST00000528838.6); (uorft_denovo_934, ENST00000528838.6)
c2riboseqorf5	uorft_denovo_320	ENST00000256707.8	-0.316332	(uorft_denovo_320, ENST00000256707.8); (uorft_denovo_324, ENST00000256707.8); (uorft_denovo_328, ENST00000256707.8); (uorft_denovo_321, ENST00000256707.8)
c12riboseqorf154	uorft_denovo_1250	ENST00000353487.7	-0.32015	(uorft_denovo_1250, ENST00000353487.7)
c14riboseqorf44	uorft_denovo_1421	ENST00000621441.5	-0.330281	(uorft_denovo_1421, ENST00000621441.5)
c18riboseqorf41	uorft_denovo_1656	ENST00000585916.6	-0.366983	(uorft_denovo_1656, ENST00000585916.6); (uorft_denovo_1655, ENST00000585916.6); (uorft_denovo_1654, ENST00000585916.6); (uorft_denovo_1657, ENST00000585916.6)
c10riboseqorf61	uorft_denovo_1078	ENST00000539909.6	-0.371298	(uorft_denovo_1078, ENST00000539909.6)
c2riboseqorf159	uorft_denovo_266	ENST00000683969.1	-0.382978	(uorft_denovo_266, ENST00000683969.1); (uorft_denovo_267, ENST00000683969.1); (uorft_denovo_265, ENST00000683969.1)
c11riboseqorf131	uorft_denovo_1097	ENST00000428149.7	-0.421982	(uorft_denovo_1097, ENST00000428149.7)
c17riboseqorf98	uorft_denovo_1562	ENST00000436088.6	-0.42399	(uorft_denovo_1562, ENST00000436088.6)
c5riboseqorf81	uorft_denovo_638	ENST00000285689.8	-0.429937	(uorft_denovo_638, ENST00000285689.8); (uorft_denovo_639, ENST00000285689.8)
c1riboseqorf279	uorft_denovo_115	ENST00000366766.8	-0.481927	(uorft_denovo_115, ENST00000366766.8); (uorft_denovo_116, ENST00000366766.8)
c4riboseqorf27	uorft_denovo_559	ENST00000261435.11	-0.484917	(uorft_denovo_559, ENST00000261435.11)
c17riboseqorf146	uorft_denovo_1594	ENST00000337231.5	-0.488806	(uorft_denovo_1594, ENST00000337231.5)
c2riboseqorf1	uorft_denovo_298	ENST00000382125.9	-0.488962	(uorft_denovo_298, ENST00000382125.9)
c3riboseqorf94	uorft_denovo_498	ENST00000464233.6	-0.512371	(uorft_denovo_498, ENST00000464233.6); (uorft_denovo_497, ENST00000464233.6)
c14riboseqorf68	uorft_denovo_1423	ENST00000673929.1	-0.525469	(uorft_denovo_1423, ENST00000673929.1)
c18riboseqorf20	uorft_denovo_1622	ENST00000399799.3	-0.527911	(uorft_denovo_1622, ENST00000399799.3); (uorft_denovo_1625, ENST00000399799.3)
cXriboseqorf5	uorft_denovo_1854	ENST00000317552.9	-0.529413	(uorft_denovo_1854, ENST00000317552.9)
c16riboseqorf99	uorft_denovo_1521	ENST00000565726.3	-0.555459	(uorft_denovo_1521, ENST00000565726.3); (uorft_denovo_1522, ENST00000565726.3)
c1riboseqorf252	uorft_denovo_105	ENST00000367210.3	-0.560712	(uorft_denovo_105, ENST00000367210.3); (uorft_denovo_103, ENST00000367210.3)
c12riboseqorf102	uorft_denovo_1347	ENST00000266712.11	-0.562765	(uorft_denovo_1347, ENST00000266712.11)
c2riboseqorf26	uorft_denovo_304	ENST00000263881.8	-0.587371	(uorft_denovo_304, ENST00000263881.8); (uorft_denovo_302, ENST00000263881.8); (uorft_denovo_303, ENST00000263881.8)
c1riboseqorf245	uorft_denovo_94	ENST00000688051.1	-0.594757	(uorft_denovo_94, ENST00000688051.1)
cXriboseqorf17	uorft_denovo_1864	ENST00000297875.7	-0.627345	(uorft_denovo_1864, ENST00000297875.7)
c1riboseqorf242	uorft_denovo_68	ENST00000367590.9	-0.642144	(uorft_denovo_68, ENST00000367590.9)
c10riboseqorf126	uorft_denovo_1050	ENST00000368886.10	-0.645953	(uorft_denovo_1050, ENST00000368886.10)
c4riboseqorf106	uorft_denovo_532	ENST00000335472.12	-0.668617	(uorft_denovo_532, ENST00000335472.12)
c10riboseqorf45	uorft_denovo_1072	ENST00000337910.10	-0.693473	(uorft_denovo_1072, ENST00000337910.10)
c5riboseqorf77	uorft_denovo_635	ENST00000539542.6	-0.71589	(uorft_denovo_635, ENST00000539542.6)
c18riboseqorf62	uorft_denovo_1661	ENST00000340533.9	-0.749027	(uorft_denovo_1661, ENST00000340533.9)
c22riboseqorf53	uorft_denovo_1844	ENST00000347635.9	-0.775848	(uorft_denovo_1844, ENST00000347635.9)
c7riboseqorf22	uorft_denovo_871	ENST00000432176.7	-0.799218	(uorft_denovo_871, ENST00000432176.7)
cXriboseqorf35	uorft_denovo_1885	ENST00000671741.2	-0.804514	(uorft_denovo_1885, ENST00000671741.2); (uorft_denovo_1882, ENST00000671741.2)
c8riboseqorf88	uorft_denovo_914	ENST00000358755.5	-0.807282	(uorft_denovo_914, ENST00000358755.5)
c12riboseqorf106	uorft_denovo_1353	ENST00000428670.8	-0.813115	(uorft_denovo_1353, ENST00000428670.8)
c3riboseqorf61	uorft_denovo_472	ENST00000265565.10	-0.836376	(uorft_denovo_472, ENST00000265565.10)
c12riboseqorf103	uorft_denovo_1348	ENST00000644744.1	-0.847452	(uorft_denovo_1348, ENST00000644744.1)
c12riboseqorf49	uorft_denovo_1285	ENST00000267102.13	-0.849125	(uorft_denovo_1285, ENST00000267102.13)
c15riboseqorf31	uorft_denovo_1481	ENST00000536845.7	-0.907948	(uorft_denovo_1481, ENST00000536845.7)
c3riboseqorf83	uorft_denovo_480	ENST00000671191.1	-0.911136	(uorft_denovo_480, ENST00000671191.1)
c14riboseqorf86	uorft_denovo_1435	ENST00000356357.9	-0.943998	(uorft_denovo_1435, ENST00000356357.9)
c17riboseqorf135	uorft_denovo_1584	ENST00000262435.14	-0.952972	(uorft_denovo_1584, ENST00000262435.14)
c12riboseqorf117	uorft_denovo_1226	ENST00000279907.12	-0.956659	(uorft_denovo_1226, ENST00000279907.12)
c2riboseqorf101	uorft_denovo_219	ENST00000642680.2	-0.963708	(uorft_denovo_219, ENST00000642680.2)
c12riboseqorf116	uorft_denovo_1222	ENST00000279907.12	-0.969888	(uorft_denovo_1222, ENST00000279907.12)
c12riboseqorf26	uorft_denovo_1267	ENST00000229329.7	-0.987252	(uorft_denovo_1267, ENST00000229329.7)
