# Supplementary material for: Upstream open reading frames may contain hundreds of novel human exons
Source: PLoS Comput Biol. 2024 Nov 20;20(11):e1012543. doi: 10.1371/journal.pcbi.1012543 (PMC11578521; doi:10.1371/journal.pcbi.1012543)
Supplement: S3 Table — This table presents a subset of uORF-connected transcripts that achieved approximately the same (-1 < δ < 1) or higher (δ > 1) average pLDDT scores compared to their references. For those with a higher average pLDDT, we visualized them and assigned each instance to category(s). Category 0 indicates undefined (i.e., can’t be determined), and categories 1 ~ 6 represent N-terminus end truncation, alpha helix deletion/truncation, alpha helix elongation, straightening, tightening, and structural addition in that order. A construct can be tagged with more than 1 category. (XLSX) [file pcbi.1012543.s005.xlsx]

## Sheet: S3. Select transcripts 
support	orf_id	transcript_id	avg pLDDT	reference_id	avg pLDDT	𝜹	MANE?	category
SPLAM	c7riboseqorf55	uorft_denovo_888	61.4349	ENST00000423484.3	46.0368	15.3981	TRUE	0
GTEx	c3riboseqorf11	uorft_957	93.6737	ENST00000433034.1	86.5773	7.09646	FALSE	1,3
SPLAM	c7riboseqorf71	uorft_denovo_891	72.5642	ENST00000257637.8	66.7092	5.85497	TRUE	1,2
GTEx	c7riboseqorf51, c7riboseqorf50	uorft_1438	86.1417	ENST00000395655.8	80.5855	5.55617	FALSE	5
GTEx	c7riboseqorf51, c7riboseqorf50	uorft_1438	86.1417	ENST00000361278.7	80.5855	5.55617	FALSE	5
GTEx	c1riboseqorf190	uorft_41	89.924	ENST00000356657.10	84.4104	5.51361	FALSE	1,2
GTEx	c1riboseqorf190	uorft_41	89.924	ENST00000368356.9	84.4104	5.51361	TRUE	1,2
SPLAM	c3riboseqorf26	uorft_denovo_406	91.3587	ENST00000285083.10	86.0643	5.29443	TRUE	1
GTEx	c16riboseqorf145	uorft_2689	85.2927	ENST00000569453.5	80.0024	5.29028	FALSE	2
GTEx	c16riboseqorf145	uorft_2689	85.2927	ENST00000563594.6	80.0024	5.29028	TRUE	2
GTEx	c16riboseqorf145	uorft_2689	85.2927	ENST00000617948.4	80.0024	5.29028	FALSE	2
SPLAM	c16riboseqorf120	uorft_denovo_1531	82.3601	ENST00000248248.8	77.2291	5.13101	TRUE	1
SPLAM	c7riboseqorf55	uorft_denovo_886	51.0364	ENST00000423484.3	46.0368	4.99964	TRUE	0
SPLAM	c3riboseqorf26	uorft_denovo_407	91.0601	ENST00000285083.10	86.0643	4.99581	TRUE	1,3
SPLAM	c3riboseqorf175	uorft_denovo_417	81.2664	ENST00000317096.9	76.2849	4.98144	TRUE	1
SPLAM	c4riboseqorf63	uorft_denovo_627	88.1257	ENST00000302174.9	83.4228	4.70295	TRUE	1
SPLAM	c1riboseqorf190	uorft_denovo_53	89.0692	ENST00000368356.9	84.4112	4.65796	TRUE	1,3
GTEx	c3riboseqorf59	uorft_844	85.3489	ENST00000425452.1	80.7518	4.59708	FALSE	1
SPLAM	c1riboseqorf190	uorft_denovo_54	88.9631	ENST00000368356.9	84.4112	4.5519	TRUE	1,3
GTEx	c11riboseqorf6	uorft_2063	95.7903	ENST00000449825.5	91.285	4.50529	FALSE	1
GTEx	c11riboseqorf6	uorft_2063	95.7903	ENST00000323578.13	91.285	4.50529	TRUE	1
GTEx	c11riboseqorf6	uorft_2063	95.7975	ENST00000436108.6	91.2981	4.49937	FALSE	1
SPLAM	c19riboseqorf12	uorft_denovo_1720	87.2307	ENST00000310132.11	82.7336	4.49707	TRUE	1
GTEx	c11riboseqorf6	uorft_2064	93.3722	ENST00000429789.6	88.9228	4.44935	FALSE	1
SPLAM	c19riboseqorf12	uorft_denovo_1721	87.08	ENST00000310132.11	82.7336	4.34637	TRUE	1
SPLAM	c1riboseqorf105	uorft_denovo_192	86.0496	ENST00000302118.5	81.742	4.30759	TRUE	1,2
GTEx	c7riboseqorf51, c7riboseqorf50	uorft_1435	84.8802	ENST00000395655.8	80.5855	4.29467	FALSE	5
GTEx	c7riboseqorf51, c7riboseqorf50	uorft_1435	84.8802	ENST00000361278.7	80.5855	4.29467	FALSE	5
SPLAM	c5riboseqorf52	uorft_denovo_731	78.9542	ENST00000453514.6	74.6869	4.26725	TRUE	2
SPLAM	c19riboseqorf108	uorft_denovo_1726	84.1832	ENST00000249396.12	79.921	4.26221	TRUE	1
SPLAM	c2riboseqorf118	uorft_denovo_225	75.3144	ENST00000431350.7	71.1083	4.20615	TRUE	2
SPLAM	c16riboseqorf120	uorft_denovo_1533	81.4259	ENST00000248248.8	77.2291	4.1968	TRUE	1
GTEx	c22riboseqorf16	uorft_3148	66.5026	ENST00000651059.1	62.3758	4.12679	FALSE	0
SPLAM	c12riboseqorf56	uorft_denovo_1290	85.2137	ENST00000262052.9	81.096	4.11771	TRUE	1,4
SPLAM	c14riboseqorf16	uorft_denovo_1399	85.9149	ENST00000446197.8	81.83	4.0849	TRUE	2,3
SPLAM	c14riboseqorf102	uorft_denovo_1461	65.0701	ENST00000267622.8	60.9945	4.07564	TRUE	0
SPLAM	c2riboseqorf118	uorft_denovo_228	75.1785	ENST00000431350.7	71.1083	4.07025	TRUE	2
SPLAM	c16riboseqorf120	uorft_denovo_1532	81.2859	ENST00000248248.8	77.2291	4.05681	TRUE	1
GTEx	c3riboseqorf185	uorft_765	78.0823	ENST00000645553.1	74.0424	4.03992	FALSE	1,2
SPLAM	c19riboseqorf108	uorft_denovo_1725	83.9305	ENST00000249396.12	79.921	4.00955	TRUE	1
SPLAM	c16riboseqorf23	uorft_denovo_1535	96.8961	ENST00000268251.13	92.8907	4.00543	TRUE	1
SPLAM	c14riboseqorf101	uorft_denovo_1451	64.9852	ENST00000267622.8	60.9945	3.99069	TRUE	0
GTEx	c16riboseqorf8	uorft_2508	83.717	ENST00000326181.11	79.7411	3.97593	TRUE	0
SPLAM	c3riboseqorf26	uorft_denovo_408	90.0367	ENST00000285083.10	86.0643	3.97247	TRUE	1
SPLAM	c1riboseqorf190	uorft_denovo_55	88.3532	ENST00000368356.9	84.4112	3.94198	TRUE	1
GTEx	c16riboseqorf145	uorft_2689	85.2927	ENST00000570182.5	81.356	3.93664	FALSE	2
SPLAM	c14riboseqorf101	uorft_denovo_1454	64.8313	ENST00000267622.8	60.9945	3.8368	TRUE	0
SPLAM	c19riboseqorf118	uorft_denovo_1741	65.4494	ENST00000618787.5	61.6389	3.81047	TRUE	2
SPLAM	c19riboseqorf108	uorft_denovo_1724	83.7097	ENST00000249396.12	79.921	3.7888	TRUE	1
SPLAM	c11riboseqorf17	uorft_denovo_1107	72.8092	ENST00000339995.11	69.0384	3.77084	TRUE	0
GTEx	c19riboseqorf114	uorft_2938	70.0759	ENST00000593726.5	66.3158	3.76001	FALSE	0
GTEx	c16riboseqorf95	uorft_2598	80.5295	ENST00000563902.2	76.777	3.75246	TRUE	1
GTEx	c7riboseqorf51, c7riboseqorf50	uorft_1441	84.3255	ENST00000395655.8	80.5855	3.74004	FALSE	5
GTEx	c7riboseqorf51, c7riboseqorf50	uorft_1441	84.3255	ENST00000361278.7	80.5855	3.74004	FALSE	5
GTEx	c16riboseqorf15	uorft_2555	51.3173	ENST00000414144.7	47.5798	3.73752	TRUE	0
GTEx	c16riboseqorf15	uorft_2555	51.3173	ENST00000431561.7	47.5798	3.73752	FALSE	0
GTEx	c16riboseqorf95	uorft_2598	80.5295	ENST00000290881.11	76.7942	3.73524	FALSE	1
GTEx	c9riboseqorf42	uorft_1735	90.6113	ENST00000377066.9	86.8775	3.73386	FALSE	2
SPLAM	c16riboseqorf23	uorft_denovo_1536	96.617	ENST00000268251.13	92.8907	3.72637	TRUE	1
GTEx	c3riboseqorf185	uorft_770	79.6046	ENST00000646793.1	75.9043	3.70031	FALSE	1,2
GTEx	c1riboseqorf259	uorft_115	79.1445	ENST00000367137.4	75.4464	3.69806	TRUE	1
GTEx	c3riboseqorf185	uorft_758	77.7195	ENST00000361828.7	74.0279	3.69159	FALSE	1,2
GTEx	c7riboseqorf49	uorft_1427	87.5389	ENST00000258770.8	83.8481	3.69082	TRUE	2
GTEx	c7riboseqorf49	uorft_1427	87.5389	ENST00000494076.5	83.8481	3.69082	FALSE	2
SPLAM	c2riboseqorf118	uorft_denovo_231	74.7919	ENST00000431350.7	71.1083	3.68368	TRUE	2
GTEx	c9riboseqorf42	uorft_1734	92.9596	ENST00000377044.9	89.3028	3.65676	TRUE	2
SPLAM	c5riboseqorf111	uorft_denovo_674	87.6826	ENST00000243389.8	84.0466	3.63608	TRUE	1
SPLAM	cXriboseqorf32	uorft_denovo_1881	88.5109	ENST00000374941.9	84.8793	3.63158	TRUE	1
GTEx	c2riboseqorf60	uorft_622	78.8767	ENST00000409890.6	75.2512	3.62552	FALSE	1,2
GTEx	c2riboseqorf60	uorft_622	78.8767	ENST00000409013.8	75.2512	3.62552	TRUE	1
GTEx	c2riboseqorf60	uorft_622	78.8767	ENST00000393852.8	75.2512	3.62552	FALSE	1
GTEx	c5riboseqorf108	uorft_1134	90.6082	ENST00000523767.5	87.0276	3.58066	FALSE	1,2
GTEx	c2riboseqorf60	uorft_622	78.8767	ENST00000409344.7	75.2999	3.57684	FALSE	1,2
SPLAM	c4riboseqorf118	uorft_denovo_537	83.4044	ENST00000513761.6	79.8575	3.54685	TRUE	1
SPLAM	c3riboseqorf38	uorft_denovo_440	60.1929	ENST00000361924.7	56.6745	3.51837	TRUE	0
GTEx	c19riboseqorf145	uorft_3011	81.5927	ENST00000411902.6	78.0858	3.50683	FALSE	1,6
GTEx	c4riboseqorf52	uorft_1084	63.4443	ENST00000515468.1	59.9437	3.5006	FALSE	2
SPLAM	c3riboseqorf38	uorft_denovo_450	60.1725	ENST00000361924.7	56.6745	3.49796	TRUE	0
SPLAM	c19riboseqorf99	uorft_denovo_1711	75.5108	ENST00000333987.12	72.0135	3.49732	TRUE	1,2
SPLAM	c14riboseqorf60	uorft_denovo_1422	87.6316	ENST00000267488.9	84.1514	3.48018	TRUE	1
SPLAM	c14riboseqorf102	uorft_denovo_1459	64.4499	ENST00000267622.8	60.9945	3.4554	TRUE	0
GTEx	c5riboseqorf108	uorft_1135	93.1677	ENST00000261797.7	89.7196	3.44808	TRUE	1,2
GTEx	c16riboseqorf2	uorft_2531	83.9547	ENST00000301678.7	80.5253	3.42935	FALSE	2
GTEx	c16riboseqorf2	uorft_2531	83.9547	ENST00000399932.8	80.5253	3.42935	TRUE	2
SPLAM	c1riboseqorf105	uorft_denovo_193	85.1666	ENST00000302118.5	81.742	3.42454	TRUE	1,2
GTEx	c2riboseqorf153	uorft_441	78.6354	ENST00000430254.1	75.2244	3.41095	FALSE	2,4
GTEx	c16riboseqorf145	uorft_2687	83.3589	ENST00000569453.5	80.0024	3.35648	FALSE	2,6
GTEx	c16riboseqorf145	uorft_2687	83.3589	ENST00000563594.6	80.0024	3.35648	TRUE	2,6
GTEx	c16riboseqorf145	uorft_2687	83.3589	ENST00000617948.4	80.0024	3.35648	FALSE	2,6
GTEx	c19riboseqorf145	uorft_3009	82.2619	ENST00000253727.10	78.927	3.33488	TRUE	1
GTEx	c19riboseqorf145	uorft_3009	82.2619	ENST00000652203.1	78.927	3.33488	FALSE	1
GTEx	c19riboseqorf145	uorft_3009	82.2619	ENST00000593926.5	78.927	3.33488	FALSE	0
SPLAM	c12riboseqorf140	uorft_denovo_1248	83.3198	ENST00000335509.11	79.9969	3.32295	TRUE	1,2
GTEx	c2riboseqorf184	uorft_479	67.3833	ENST00000675453.1	64.0705	3.31281	FALSE	1
GTEx	c16riboseqorf15	uorft_2556	51.1376	ENST00000396868.7	47.8386	3.29893	FALSE	0
GTEx	c5riboseqorf33	uorft_1162	86.9863	ENST00000508421.5	83.6895	3.29683	FALSE	2
SPLAM	c14riboseqorf9	uorft_denovo_1398	84.9671	ENST00000316902.12	81.6707	3.29643	TRUE	1,2
SPLAM	c11riboseqorf6	uorft_denovo_1212	94.5345	ENST00000323578.13	91.2442	3.29034	TRUE	1
GTEx	c1riboseqorf298	uorft_142	75.1651	ENST00000366472.6	71.8867	3.27842	TRUE	1
GTEx	c10riboseqorf32	uorft_1781	79.4969	ENST00000374433.7	76.2204	3.27648	TRUE	2,6
GTEx	c10riboseqorf32	uorft_1781	79.4969	ENST00000395797.1	76.2204	3.27648	FALSE	2,6
SPLAM	c10riboseqorf98	uorft_denovo_1039	70.7867	ENST00000673968.1	67.5107	3.27604	TRUE	1
GTEx	c1riboseqorf260	uorft_118	78.7031	ENST00000367137.4	75.4464	3.25666	TRUE	1
GTEx	c14riboseqorf74	uorft_2340	82.2352	ENST00000256367.3	78.9991	3.23617	TRUE	1
GTEx	c3riboseqorf185	uorft_760	75.4699	ENST00000361510.8	72.235	3.23495	TRUE	1,2
SPLAM	c5riboseqorf133	uorft_denovo_683	86.4985	ENST00000292591.12	83.2734	3.22509	TRUE	2
SPLAM	c3riboseqorf38	uorft_denovo_441	59.892	ENST00000361924.7	56.6745	3.21745	TRUE	0
GTEx	c3riboseqorf185	uorft_762	75.0736	ENST00000392436.7	71.8731	3.2005	FALSE	1,2
SPLAM	c12riboseqorf115	uorft_denovo_1355	82.58	ENST00000299157.5	79.3941	3.18586	TRUE	1,2,6
GTEx	c19riboseqorf145	uorft_3012	77.5566	ENST00000599105.5	74.4132	3.14335	FALSE	1
GTEx	c15riboseqorf8	uorft_2400	71.5985	ENST00000256544.8	68.4589	3.13953	TRUE	0
GTEx	c3riboseqorf178	uorft_739	54.6781	ENST00000346169.7	51.5444	3.1337	TRUE	1
GTEx	c12riboseqorf42	uorft_2115	81.7108	ENST00000398637.10	78.5779	3.13296	TRUE	1,3
GTEx	c12riboseqorf42	uorft_2115	81.7108	ENST00000546893.5	78.5779	3.13296	FALSE	1,3
GTEx	c12riboseqorf42	uorft_2115	81.7108	ENST00000439706.5	78.5779	3.13296	FALSE	1,3
GTEx	c12riboseqorf42	uorft_2115	81.7108	ENST00000549049.5	78.5779	3.13296	FALSE	1,3
SPLAM	c3riboseqorf71	uorft_denovo_475	87.5401	ENST00000398755.8	84.4202	3.11997	TRUE	1,2
SPLAM	c19riboseqorf48	uorft_denovo_1697	66.4615	ENST00000456283.7	63.3481	3.11334	TRUE	1,2
GTEx	c2riboseqorf60	uorft_623	72.0629	ENST00000315658.11	68.9712	3.09166	FALSE	1,2
SPLAM	c3riboseqorf38	uorft_denovo_439	59.7232	ENST00000361924.7	56.6745	3.04874	TRUE	0
GTEx	c9riboseqorf77	uorft_1635	75.3181	ENST00000297908.7	72.2747	3.04346	FALSE	1
GTEx	c22riboseqorf61	uorft_3171	64.9986	ENST00000486602.1	61.9718	3.0268	FALSE	0
SPLAM	c3riboseqorf38	uorft_denovo_445	59.6877	ENST00000361924.7	56.6745	3.01324	TRUE	0
SPLAM	c14riboseqorf101	uorft_denovo_1456	64.0057	ENST00000267622.8	60.9945	3.01127	TRUE	0
GTEx	c19riboseqorf145	uorft_3010	78.1835	ENST00000598168.5	75.1824	3.00107	FALSE	1
GTEx	c7riboseqorf51, c7riboseqorf50	uorft_1437	86.8488	ENST00000258770.8	83.8481	3.00078	TRUE	2
GTEx	c7riboseqorf51, c7riboseqorf50	uorft_1437	86.8449	ENST00000494076.5	83.8481	2.99682	FALSE	2
GTEx	c3riboseqorf185	uorft_768	78.2275	ENST00000361150.6	75.2318	2.9957	FALSE	1,2
GTEx	c1riboseqorf298	uorft_143	74.8699	ENST00000366472.6	71.8867	2.98322	TRUE	1,6
SPLAM	c19riboseqorf29	uorft_denovo_1669	72.047	ENST00000254321.10	69.0661	2.98088	TRUE	1,2
SPLAM	c19riboseqorf131	uorft_denovo_1758	74.9489	ENST00000263274.12	71.9788	2.9701	TRUE	0
GTEx	c19riboseqorf114	uorft_2938	70.0759	ENST00000406058.6	67.1134	2.96241	FALSE	0
GTEx	c19riboseqorf114	uorft_2938	70.0759	ENST00000303961.9	67.1134	2.96241	TRUE	0
GTEx	c12riboseqorf43	uorft_2119	81.5391	ENST00000398637.10	78.5779	2.96125	TRUE	1,3
GTEx	c12riboseqorf43	uorft_2119	81.5391	ENST00000546893.5	78.5779	2.96125	FALSE	1,3
GTEx	c12riboseqorf43	uorft_2119	81.5391	ENST00000439706.5	78.5779	2.96125	FALSE	1,3
GTEx	c12riboseqorf43	uorft_2119	81.5391	ENST00000549049.5	78.5779	2.96125	FALSE	1,3
SPLAM	c5riboseqorf67	uorft_denovo_740	81.3798	ENST00000513185.3	78.4259	2.95394	TRUE	2
SPLAM	cXriboseqorf29	uorft_denovo_1878	75.6296	ENST00000360845.3	72.6759	2.95371	TRUE	1,2
GTEx	c1riboseqorf241	uorft_95	61.3364	ENST00000528443.6	58.3898	2.94665	FALSE	1
SPLAM	c2riboseqorf118	uorft_denovo_237	74.0487	ENST00000431350.7	71.1083	2.94042	TRUE	2
GTEx	c3riboseqorf146	uorft_691	90.1403	ENST00000508812.1	87.2012	2.9391	FALSE	1,2
GTEx	c3riboseqorf185	uorft_764	75.9679	ENST00000392437.6	73.0347	2.93321	FALSE	1,2
GTEx	c3riboseqorf185	uorft_759	76.6593	ENST00000361908.8	73.7447	2.9146	FALSE	1,2
SPLAM	c19riboseqorf67	uorft_denovo_1702	73.2545	ENST00000305768.10	70.3427	2.91186	TRUE	2
SPLAM	c19riboseqorf12	uorft_denovo_1722	85.6447	ENST00000310132.11	82.7336	2.91109	TRUE	1
SPLAM	c3riboseqorf38	uorft_denovo_451	59.5782	ENST00000361924.7	56.6745	2.90367	TRUE	0
GTEx	c4riboseqorf119	uorft_1026	79.7939	ENST00000347613.8	76.9176	2.87626	FALSE	1
SPLAM	c15riboseqorf86	uorft_denovo_1498	80.2198	ENST00000394553.6	77.361	2.85881	TRUE	1
SPLAM	c3riboseqorf185	uorft_denovo_428	75.4928	ENST00000361510.8	72.6373	2.85552	TRUE	2
SPLAM	c5riboseqorf88	uorft_denovo_662	56.8947	ENST00000262464.9	54.0403	2.85445	TRUE	0
GTEx	c12riboseqorf166	uorft_2105	82.7977	ENST00000376649.8	79.9442	2.85346	TRUE	1
SPLAM	c7riboseqorf12	uorft_denovo_883	78.8353	ENST00000288828.9	75.9842	2.85107	TRUE	2,6
GTEx	c22riboseqorf59	uorft_3170	67.3902	ENST00000216268.6	64.5723	2.81794	TRUE	2
GTEx	c16riboseqorf8	uorft_2507	82.5417	ENST00000326181.11	79.7411	2.80056	TRUE	0
GTEx	c2riboseqorf191	uorft_500	61.0448	ENST00000352879.8	58.2531	2.79164	FALSE	1,2
GTEx	c19riboseqorf172	uorft_3037	66.4881	ENST00000396161.10	63.7103	2.77781	TRUE	0
GTEx	cXriboseqorf32	uorft_3250	79.4152	ENST00000262850.7	76.6422	2.77291	FALSE	1
GTEx	c9riboseqorf16	uorft_1720	56.2938	ENST00000626262.2	53.5327	2.76109	FALSE	0
SPLAM	c19riboseqorf118	uorft_denovo_1742	64.3945	ENST00000618787.5	61.6389	2.75554	TRUE	2
GTEx	c6riboseqorf113	uorft_1225	58.2939	ENST00000453937.2	55.5653	2.72857	FALSE	0
GTEx	c4riboseqorf80	uorft_980	60.7348	ENST00000309703.10	58.0071	2.72773	FALSE	6
GTEx	c3riboseqorf178	uorft_739	54.6781	ENST00000435046.7	51.9597	2.71835	FALSE	0
GTEx	c1riboseqorf259	uorft_116	78.1639	ENST00000367137.4	75.4464	2.71743	TRUE	1
SPLAM	c6riboseqorf126	uorft_denovo_769	75.9892	ENST00000367837.10	73.3074	2.68183	TRUE	2
GTEx	c1riboseqorf84	uorft_175	86.8504	ENST00000617451.4	84.1729	2.67751	FALSE	1
SPLAM	c19riboseqorf137	uorft_denovo_1759	86.9127	ENST00000595090.6	84.2384	2.67428	TRUE	1,2
SPLAM	c7riboseqorf151	uorft_denovo_849	66.1061	ENST00000287878.9	63.4405	2.66563	TRUE	6
SPLAM	c5riboseqorf52	uorft_denovo_732	77.35	ENST00000453514.6	74.6869	2.66308	TRUE	2
GTEx	c16riboseqorf2	uorft_2529	83.1878	ENST00000301678.7	80.5253	2.66244	FALSE	1,3
GTEx	c16riboseqorf2	uorft_2529	83.1878	ENST00000399932.8	80.5253	2.66244	TRUE	1,3
SPLAM	c7riboseqorf143	uorft_denovo_840	87.1874	ENST00000035307.7	84.5323	2.65511	TRUE	2
SPLAM	c6riboseqorf27	uorft_denovo_777	74.8338	ENST00000683788.1	72.1807	2.65307	TRUE	2
GTEx	c8riboseqorf120	uorft_1534	79.6281	ENST00000676094.1	76.9891	2.63895	FALSE	2
SPLAM	c19riboseqorf118	uorft_denovo_1740	64.2594	ENST00000618787.5	61.6389	2.62045	TRUE	2
GTEx	c8riboseqorf20	uorft_1553	90.6727	ENST00000692225.1	88.0615	2.61119	FALSE	2
GTEx	c8riboseqorf20	uorft_1553	90.6727	ENST00000522854.5	88.0634	2.60929	FALSE	2
GTEx	c8riboseqorf20	uorft_1553	90.6727	ENST00000332246.10	88.0634	2.60929	FALSE	2
GTEx	c8riboseqorf20	uorft_1553	90.6727	ENST00000454498.6	88.0634	2.60929	FALSE	2
GTEx	c3riboseqorf178	uorft_739	54.6781	ENST00000352767.7	52.0726	2.60544	FALSE	1
GTEx	c3riboseqorf178	uorft_739	54.6781	ENST00000382330.7	52.0726	2.60544	FALSE	1
GTEx	c3riboseqorf178	uorft_739	54.6351	ENST00000424196.5	52.0726	2.56248	FALSE	0
SPLAM	c4riboseqorf30	uorft_denovo_561	78.9442	ENST00000264451.12	76.3853	2.55888	TRUE	1
SPLAM	c19riboseqorf100	uorft_denovo_1715	74.572	ENST00000333987.12	72.0135	2.55848	TRUE	1,2
SPLAM	cXriboseqorf29	uorft_denovo_1880	75.2071	ENST00000360845.3	72.6759	2.53119	TRUE	1,2
GTEx	c7riboseqorf14	uorft_1465	57.5575	ENST00000382252.6	55.0327	2.5248	TRUE	0
GTEx	c16riboseqorf94	uorft_2596	57.23	ENST00000566871.5	54.7113	2.5187	FALSE	6
SPLAM	c2riboseqorf118	uorft_denovo_223	73.6013	ENST00000431350.7	71.1083	2.493	TRUE	2
SPLAM	c4riboseqorf80	uorft_denovo_519	64.8793	ENST00000274000.10	62.3951	2.48415	TRUE	0
GTEx	c6riboseqorf113	uorft_1225	58.2939	ENST00000368638.5	55.8122	2.48174	FALSE	0
GTEx	c12riboseqorf43	uorft_2120	77.557	ENST00000552197.5	75.0842	2.47285	FALSE	1,3
GTEx	c12riboseqorf43	uorft_2120	77.557	ENST00000612161.4	75.1083	2.44867	FALSE	1,3
GTEx	c1riboseqorf26	uorft_63	60.4984	ENST00000537142.5	58.0517	2.44676	FALSE	1
SPLAM	c5riboseqorf88	uorft_denovo_660	56.4638	ENST00000262464.9	54.0403	2.42358	TRUE	0
GTEx	c1riboseqorf241	uorft_96	61.0458	ENST00000606911.7	58.6288	2.41698	TRUE	1
GTEx	cXriboseqorf32	uorft_3249	87.4855	ENST00000374941.9	85.0697	2.41579	TRUE	1
GTEx	c3riboseqorf146	uorft_692	94.568	ENST00000502783.5	92.1581	2.40994	FALSE	1,2
SPLAM	c3riboseqorf38	uorft_denovo_446	59.066	ENST00000361924.7	56.6745	2.39145	TRUE	0
SPLAM	c3riboseqorf120	uorft_denovo_333	89.4167	ENST00000264235.13	87.0359	2.38077	TRUE	1,2
SPLAM	c1riboseqorf229	uorft_denovo_67	91.0653	ENST00000649689.2	88.6903	2.37505	TRUE	1,2
SPLAM	c19riboseqorf49	uorft_denovo_1698	65.6904	ENST00000456283.7	63.3211	2.36928	TRUE	2,3
GTEx	c16riboseqorf145	uorft_2688	77.4283	ENST00000563795.1	75.0675	2.36078	FALSE	2
SPLAM	c3riboseqorf177	uorft_denovo_427	54.4253	ENST00000346169.7	52.0802	2.34513	TRUE	0
GTEx	c18riboseqorf31	uorft_2819	65.7375	ENST00000580059.7	63.3932	2.34434	TRUE	0
SPLAM	c3riboseqorf38	uorft_denovo_443	59.0124	ENST00000361924.7	56.6745	2.3379	TRUE	0
GTEx	c3riboseqorf185	uorft_772	81.7994	ENST00000643329.1	79.4651	2.3343	FALSE	1,2
SPLAM	c19riboseqorf29	uorft_denovo_1672	71.3934	ENST00000254321.10	69.0661	2.32725	TRUE	2
GTEx	c1riboseqorf171	uorft_21	58.4276	ENST00000497067.1	56.102	2.32568	FALSE	1
GTEx	c5riboseqorf30	uorft_1157	93.1478	ENST00000522633.2	90.8265	2.32131	FALSE	1
GTEx	c5riboseqorf30	uorft_1157	93.1478	ENST00000381287.8	90.8265	2.32131	FALSE	1
SPLAM	c2riboseqorf118	uorft_denovo_227	73.4231	ENST00000431350.7	71.1083	2.31483	TRUE	2
SPLAM	c10riboseqorf99	uorft_denovo_1041	91.8526	ENST00000369956.8	89.5489	2.30375	TRUE	1
GTEx	c16riboseqorf46	uorft_2544	75.1371	ENST00000565316.6	72.8465	2.29059	FALSE	1
GTEx	c16riboseqorf15	uorft_2557	51.0714	ENST00000396871.8	48.7892	2.28225	FALSE	4
GTEx	c16riboseqorf15	uorft_2557	51.0714	ENST00000575948.1	48.7892	2.28225	FALSE	4
SPLAM	c11riboseqorf8	uorft_denovo_1177	81.3709	ENST00000380542.9	79.0898	2.28109	TRUE	2
GTEx	c3riboseqorf178	uorft_739	54.6781	ENST00000414031.5	52.4055	2.27254	FALSE	0
SPLAM	c1riboseqorf88	uorft_denovo_188	82.561	ENST00000456914.7	80.299	2.26202	TRUE	1,3
GTEx	c16riboseqorf2	uorft_2528	79.8257	ENST00000301679.7	77.5734	2.2523	FALSE	1,3
SPLAM	c11riboseqorf159	uorft_denovo_1141	57.0331	ENST00000360871.8	54.7958	2.23727	TRUE	0
SPLAM	c14riboseqorf102	uorft_denovo_1460	63.2294	ENST00000267622.8	60.9945	2.23493	TRUE	0
SPLAM	c6riboseqorf88	uorft_denovo_808	54.7769	ENST00000447266.7	52.5431	2.23374	TRUE	0
SPLAM	c11riboseqorf17	uorft_denovo_1106	71.2662	ENST00000339995.11	69.0384	2.22787	TRUE	0
GTEx	c16riboseqorf2	uorft_2530	79.7988	ENST00000301679.7	77.5734	2.22538	FALSE	2
SPLAM	c11riboseqorf159	uorft_denovo_1144	57.0202	ENST00000360871.8	54.7958	2.22441	TRUE	0
SPLAM	c2riboseqorf118	uorft_denovo_224	73.2989	ENST00000431350.7	71.1083	2.19068	TRUE	2
SPLAM	c3riboseqorf38	uorft_denovo_444	58.8578	ENST00000361924.7	56.6745	2.18332	TRUE	0
SPLAM	c16riboseqorf46	uorft_denovo_1506	81.8722	ENST00000636147.2	79.6898	2.18245	TRUE	1,2
SPLAM	c3riboseqorf38	uorft_denovo_457	58.8483	ENST00000361924.7	56.6745	2.17382	TRUE	0
SPLAM	c7riboseqorf20	uorft_denovo_869	77.2238	ENST00000222573.5	75.0507	2.17313	TRUE	2
GTEx	c19riboseqorf22	uorft_2852	78.3653	ENST00000309469.9	76.1925	2.17284	TRUE	1,2
SPLAM	c22riboseqorf9	uorft_denovo_1826	63.9698	ENST00000400451.7	61.8015	2.16835	TRUE	1
GTEx	c6riboseqorf20	uorft_1240	85.0073	ENST00000352867.6	82.8419	2.16545	FALSE	1,2
SPLAM	c11riboseqorf159	uorft_denovo_1140	56.9515	ENST00000360871.8	54.7958	2.15577	TRUE	0
SPLAM	c6riboseqorf113	uorft_denovo_761	72.4678	ENST00000230538.12	70.3181	2.14965	TRUE	0
GTEx	c22riboseqorf16	uorft_3147	65.4529	ENST00000437398.5	63.3059	2.14702	FALSE	0
GTEx	c22riboseqorf16	uorft_3147	65.4529	ENST00000314328.14	63.3059	2.14702	TRUE	0
SPLAM	c19riboseqorf99	uorft_denovo_1713	74.152	ENST00000333987.12	72.0135	2.13848	TRUE	2
GTEx	c7riboseqorf14	uorft_1466	57.1625	ENST00000382252.6	55.0327	2.12978	TRUE	0
GTEx	c14riboseqorf98	uorft_2388	55.8963	ENST00000555353.5	53.7685	2.12782	FALSE	1,6
GTEx	c3riboseqorf178	uorft_735	54.1566	ENST00000342981.8	52.0309	2.12565	FALSE	0
GTEx	c4riboseqorf119	uorft_1027	84.0044	ENST00000613795.4	81.8847	2.11968	FALSE	1,2
GTEx	c16riboseqorf15	uorft_2557	51.0714	ENST00000396870.8	48.9552	2.11626	FALSE	4
GTEx	c12riboseqorf44	uorft_2121	80.689	ENST00000398637.10	78.5779	2.11118	TRUE	1,3
GTEx	c12riboseqorf44	uorft_2121	80.689	ENST00000546893.5	78.5779	2.11118	FALSE	1
GTEx	c12riboseqorf44	uorft_2121	80.689	ENST00000439706.5	78.5779	2.11118	FALSE	1
GTEx	c12riboseqorf44	uorft_2121	80.689	ENST00000549049.5	78.5779	2.11118	FALSE	1
GTEx	c14riboseqorf98	uorft_2388	55.8963	ENST00000557258.6	53.7853	2.11096	TRUE	6
GTEx	c14riboseqorf98	uorft_2388	55.8963	ENST00000615335.4	53.7853	2.11096	FALSE	1,6
GTEx	c16riboseqorf18	uorft_2560	50.4501	ENST00000301744.7	48.3521	2.09806	TRUE	0
SPLAM	c3riboseqorf177	uorft_denovo_426	54.1779	ENST00000346169.7	52.0802	2.09775	TRUE	0
GTEx	c2riboseqorf184	uorft_483	66.8144	ENST00000389044.8	64.7186	2.09572	FALSE	1
SPLAM	c10riboseqorf99	uorft_denovo_1040	91.6406	ENST00000369956.8	89.5489	2.09177	TRUE	1,3
SPLAM	c14riboseqorf101	uorft_denovo_1453	63.0788	ENST00000267622.8	60.9945	2.08435	TRUE	0
GTEx	c16riboseqorf46	uorft_2540	81.1945	ENST00000359984.12	79.1151	2.07945	FALSE	1,2
GTEx	c16riboseqorf46	uorft_2540	81.1945	ENST00000569430.7	79.1151	2.07945	FALSE	1,2
GTEx	c16riboseqorf46	uorft_2540	81.1945	ENST00000636147.2	79.1151	2.07945	TRUE	1,2
SPLAM	c5riboseqorf88	uorft_denovo_661	56.1085	ENST00000262464.9	54.0403	2.06827	TRUE	0
GTEx	c12riboseqorf42	uorft_2116	77.1487	ENST00000552197.5	75.0842	2.06453	FALSE	1
GTEx	c2riboseqorf184	uorft_480	67.0492	ENST00000675903.1	64.9917	2.05751	TRUE	1
GTEx	c2riboseqorf184	uorft_480	67.0492	ENST00000675423.1	64.9917	2.05751	FALSE	0
SPLAM	c12riboseqorf91	uorft_denovo_1301	75.0947	ENST00000344096.4	73.0466	2.0481	TRUE	0
GTEx	c12riboseqorf42	uorft_2116	77.1487	ENST00000612161.4	75.1083	2.04035	FALSE	1
SPLAM	c5riboseqorf94	uorft_denovo_664	92.9146	ENST00000309755.9	90.8945	2.02008	TRUE	1,2
GTEx	c11riboseqorf160	uorft_1915	69.0558	ENST00000278756.7	67.0379	2.01786	FALSE	1
SPLAM	c19riboseqorf162	uorft_denovo_1775	73.5589	ENST00000586790.6	71.5478	2.01111	TRUE	1
GTEx	c9riboseqorf16	uorft_1718	56.3357	ENST00000625521.2	54.334	2.00168	FALSE	0
SPLAM	c4riboseqorf118	uorft_denovo_535	81.8586	ENST00000513761.6	79.8575	2.00105	TRUE	1
SPLAM	c10riboseqorf88	uorft_denovo_1095	85.5556	ENST00000370489.5	83.5856	1.97003	TRUE	1,2,6
GTEx	c3riboseqorf114	uorft_627	62.2933	ENST00000206423.8	60.3359	1.95739	TRUE	0
GTEx	c3riboseqorf114	uorft_627	62.2933	ENST00000439685.6	60.3359	1.95739	FALSE	0
SPLAM	c7riboseqorf144	uorft_denovo_841	86.4817	ENST00000035307.7	84.5323	1.94947	TRUE	2
GTEx	c7riboseqorf14	uorft_1467	56.9762	ENST00000382252.6	55.0327	1.9435	TRUE	0
SPLAM	c3riboseqorf38	uorft_denovo_438	58.6176	ENST00000361924.7	56.6745	1.94313	TRUE	0
SPLAM	c11riboseqorf159	uorft_denovo_1146	56.7342	ENST00000360871.8	54.7958	1.93841	TRUE	0
GTEx	c16riboseqorf46	uorft_2545	77.1363	ENST00000355477.10	75.1985	1.93777	FALSE	1
GTEx	c10riboseqorf60	uorft_1807	91.3654	ENST00000286621.7	89.431	1.9345	FALSE	1
SPLAM	c2riboseqorf165	uorft_denovo_270	65.0932	ENST00000264380.9	63.1615	1.93167	TRUE	2
GTEx	c10riboseqorf60	uorft_1808	86.3205	ENST00000673352.1	84.3898	1.9307	FALSE	1
SPLAM	c10riboseqorf99	uorft_denovo_1042	91.4784	ENST00000369956.8	89.5489	1.92952	TRUE	1
SPLAM	c15riboseqorf56	uorft_denovo_1496	74.5702	ENST00000569795.6	72.641	1.92921	TRUE	1
GTEx	c19riboseqorf138	uorft_2969	82.4721	ENST00000262265.10	80.5442	1.92786	TRUE	1,2
GTEx	c19riboseqorf138	uorft_2969	82.4721	ENST00000596049.5	80.5442	1.92786	FALSE	1,2
GTEx	c10riboseqorf60	uorft_1806	95.399	ENST00000539909.6	93.4763	1.92267	TRUE	1
GTEx	c3riboseqorf178	uorft_734	53.4667	ENST00000346169.7	51.5444	1.92235	TRUE	0
SPLAM	c17riboseqorf172	uorft_denovo_1611	67.8715	ENST00000310924.7	65.9572	1.91431	TRUE	2,6
GTEx	c7riboseqorf51, c7riboseqorf50	uorft_1434	85.7484	ENST00000494076.5	83.8481	1.90036	FALSE	2
GTEx	c15riboseqorf56	uorft_2423	73.691	ENST00000616176.4	71.7928	1.89813	FALSE	1,3
GTEx	c14riboseqorf101	uorft_2393	62.484	ENST00000267622.8	60.5991	1.88488	TRUE	0
GTEx	c3riboseqorf177	uorft_721	54.8753	ENST00000427845.5	52.9909	1.88435	FALSE	2
SPLAM	c15riboseqorf72	uorft_denovo_1497	80.8159	ENST00000308588.10	78.9434	1.87243	TRUE	2
GTEx	c3riboseqorf178	uorft_744	53.832	ENST00000435046.7	51.9597	1.87226	FALSE	0
SPLAM	c7riboseqorf99	uorft_denovo_815	93.367	ENST00000223127.8	91.4989	1.86809	TRUE	1,6
GTEx	c17riboseqorf74	uorft_2720	61.7192	ENST00000246672.4	59.8678	1.85145	TRUE	4
GTEx	c2riboseqorf109	uorft_336	68.767	ENST00000406287.5	66.9166	1.8504	FALSE	1,6
GTEx	c16riboseqorf20	uorft_2561	44.6073	ENST00000294008.4	42.7664	1.84089	TRUE	0
SPLAM	c1riboseqorf244	uorft_denovo_87	82.59	ENST00000367549.4	80.7504	1.83965	TRUE	2
GTEx	c3riboseqorf177	uorft_723	53.382	ENST00000346169.7	51.5444	1.8376	TRUE	0
GTEx	c14riboseqorf67	uorft_2311	50.6353	ENST00000471182.7	48.7982	1.83712	FALSE	0
GTEx	c19riboseqorf135	uorft_2965	46.2372	ENST00000200453.6	44.403	1.83422	TRUE	3
SPLAM	c4riboseqorf80	uorft_denovo_520	64.215	ENST00000274000.10	62.3951	1.81985	TRUE	6
SPLAM	c6riboseqorf113	uorft_denovo_762	72.1347	ENST00000230538.12	70.3181	1.8166	TRUE	0
GTEx	c6riboseqorf78	uorft_1306	80.1326	ENST00000244426.10	78.3178	1.81487	FALSE	1,3,4
SPLAM	c1riboseqorf298	uorft_denovo_149	73.6615	ENST00000366472.6	71.8615	1.80001	TRUE	1,3
SPLAM	c16riboseqorf126	uorft_denovo_1534	87.8006	ENST00000567109.6	86.0017	1.79896	TRUE	2
GTEx	c10riboseqorf60	uorft_1805	91.8034	ENST00000672429.1	90.0076	1.79578	FALSE	1
GTEx	c5riboseqorf133	uorft_1148	80.4172	ENST00000337755.9	78.6242	1.79297	FALSE	2,6
SPLAM	c19riboseqorf108	uorft_denovo_1728	81.7122	ENST00000249396.12	79.921	1.79126	TRUE	1
GTEx	c11riboseqorf127	uorft_2077	57.8962	ENST00000433060.3	56.1085	1.78773	TRUE	0
GTEx	c9riboseqorf15	uorft_1717	85.5412	ENST00000361264.9	83.7672	1.77402	TRUE	2
GTEx	c17riboseqorf121	uorft_2762	73.8037	ENST00000397861.7	72.0319	1.77181	TRUE	2,6
SPLAM	c10riboseqorf42	uorft_denovo_1071	58.3491	ENST00000618804.5	56.5826	1.76644	TRUE	0
SPLAM	c2riboseqorf166	uorft_denovo_271	72.5078	ENST00000263268.11	70.7537	1.75415	TRUE	2
SPLAM	c8riboseqorf97	uorft_denovo_926	93.1635	ENST00000306185.8	91.4108	1.7527	TRUE	1
GTEx	c3riboseqorf178	uorft_746	54.337	ENST00000411531.5	52.5856	1.75148	FALSE	2
GTEx	c2riboseqorf99	uorft_309	47.8356	ENST00000636471.1	46.0884	1.74712	FALSE	0
GTEx	c22riboseqorf16	uorft_3149	63.9482	ENST00000541492.1	62.2142	1.73398	FALSE	0
SPLAM	c1riboseqorf182	uorft_denovo_45	84.7611	ENST00000318967.7	83.0379	1.72324	TRUE	0
GTEx	c12riboseqorf15	uorft_2206	53.5538	ENST00000545280.5	51.8378	1.71602	FALSE	0
SPLAM	c19riboseqorf108	uorft_denovo_1727	81.6347	ENST00000249396.12	79.921	1.71376	TRUE	3
SPLAM	c4riboseqorf118	uorft_denovo_536	81.5664	ENST00000513761.6	79.8575	1.70885	TRUE	1
SPLAM	c20riboseqorf21	uorft_denovo_1790	88.0434	ENST00000337743.9	86.335	1.70848	TRUE	1
SPLAM	c6riboseqorf78	uorft_denovo_790	81.0579	ENST00000323557.12	79.3512	1.70662	TRUE	1,2
GTEx	c16riboseqorf56	uorft_2551	50.7493	ENST00000300835.9	49.0518	1.69752	TRUE	2
GTEx	c16riboseqorf56	uorft_2551	50.7493	ENST00000542965.2	49.0518	1.69752	FALSE	2
GTEx	c19riboseqorf145	uorft_3004	80.6235	ENST00000253727.10	78.927	1.69654	TRUE	1
GTEx	c19riboseqorf145	uorft_3004	80.6235	ENST00000652203.1	78.927	1.69654	FALSE	1
GTEx	c19riboseqorf145	uorft_3004	80.6235	ENST00000593926.5	78.927	1.69654	FALSE	1
GTEx	c19riboseqorf145	uorft_2999	80.6225	ENST00000253727.10	78.927	1.6955	TRUE	1
GTEx	c19riboseqorf145	uorft_2999	80.6225	ENST00000652203.1	78.927	1.6955	FALSE	1
GTEx	c19riboseqorf145	uorft_2999	80.6225	ENST00000593926.5	78.927	1.6955	FALSE	1
GTEx	c12riboseqorf44	uorft_2122	76.7795	ENST00000552197.5	75.0842	1.69536	FALSE	2,4,6
GTEx	c19riboseqorf36	uorft_2875	57.1091	ENST00000595465.6	55.4163	1.69285	FALSE	6
GTEx	c9riboseqorf16	uorft_1719	55.2137	ENST00000626262.2	53.5327	1.68096	FALSE	0
SPLAM	c21riboseqorf12	uorft_denovo_1823	71.9754	ENST00000381318.8	70.2986	1.67684	TRUE	0
GTEx	c10riboseqorf60	uorft_1801	91.6821	ENST00000672429.1	90.0076	1.6745	FALSE	1
GTEx	c12riboseqorf44	uorft_2122	76.7795	ENST00000612161.4	75.1083	1.67119	FALSE	2,4,6
SPLAM	c11riboseqorf6	uorft_denovo_1213	92.9034	ENST00000323578.13	91.2442	1.65921	TRUE	1
SPLAM	c2riboseqorf118	uorft_denovo_230	72.7661	ENST00000431350.7	71.1083	1.65781	TRUE	2
GTEx	c19riboseqorf145	uorft_3006	79.741	ENST00000411902.6	78.0858	1.65521	FALSE	1
SPLAM	c5riboseqorf88	uorft_denovo_658	55.6953	ENST00000262464.9	54.0403	1.65507	TRUE	0
GTEx	c10riboseqorf60	uorft_1803	91.084	ENST00000286621.7	89.431	1.6531	FALSE	1
SPLAM	c1riboseqorf182	uorft_denovo_46	84.6851	ENST00000318967.7	83.0379	1.64718	TRUE	0
GTEx	c15riboseqorf56	uorft_2422	72.4834	ENST00000260376.11	70.8409	1.64246	FALSE	1,3
GTEx	c3riboseqorf178	uorft_735	54.2258	ENST00000411531.5	52.5856	1.64021	FALSE	0
GTEx	c10riboseqorf60	uorft_1802	95.1153	ENST00000539909.6	93.4763	1.639	TRUE	1
GTEx	c3riboseqorf179	uorft_750	56.5986	ENST00000340957.9	54.9608	1.63783	FALSE	2,6
GTEx	c3riboseqorf179	uorft_750	56.5986	ENST00000453072.5	54.9608	1.63783	FALSE	2,6
GTEx	c3riboseqorf179	uorft_750	56.5986	ENST00000450976.5	54.9608	1.63783	FALSE	2,6
GTEx	c7riboseqorf51, c7riboseqorf50	uorft_1434	85.4634	ENST00000258770.8	83.8481	1.61534	TRUE	2
GTEx	c16riboseqorf46	uorft_2541	82.9035	ENST00000360019.8	81.2884	1.61508	FALSE	1
GTEx	c16riboseqorf46	uorft_2541	82.9035	ENST00000333496.14	81.2884	1.61508	FALSE	1
SPLAM	c19riboseqorf110	uorft_denovo_1731	67.9011	ENST00000432763.7	66.2866	1.61453	TRUE	0
SPLAM	c7riboseqorf12	uorft_denovo_885	77.5975	ENST00000288828.9	75.9842	1.61324	TRUE	2,6
SPLAM	c6riboseqorf4	uorft_denovo_801	76.6284	ENST00000244763.9	75.0158	1.61263	TRUE	2
GTEx	c15riboseqorf71	uorft_2443	46.5484	ENST00000394987.5	44.9454	1.60299	TRUE	0
GTEx	c15riboseqorf71	uorft_2443	46.5484	ENST00000360639.6	44.9454	1.60299	FALSE	0
SPLAM	c2riboseqorf85	uorft_denovo_212	74.806	ENST00000285398.7	73.2082	1.59778	TRUE	2
SPLAM	c19riboseqorf169	uorft_denovo_1784	65.5246	ENST00000336128.12	63.9289	1.59569	TRUE	0
GTEx	c19riboseqorf145	uorft_2987	80.5216	ENST00000253727.10	78.927	1.59459	TRUE	1
GTEx	c19riboseqorf145	uorft_2987	80.5216	ENST00000652203.1	78.927	1.59459	FALSE	1
GTEx	c19riboseqorf145	uorft_2987	80.5216	ENST00000593926.5	78.927	1.59459	FALSE	1
GTEx	c2riboseqorf55	uorft_553	54.6422	ENST00000393972.7	53.0537	1.58851	FALSE	1,6
SPLAM	c19riboseqorf17	uorft_denovo_1786	67.1709	ENST00000592904.7	65.5845	1.58638	TRUE	2
SPLAM	c7riboseqorf55	uorft_denovo_887	47.6163	ENST00000423484.3	46.0368	1.57948	TRUE	6
GTEx	c1riboseqorf26	uorft_62	59.6286	ENST00000537142.5	58.0517	1.5769	FALSE	1
SPLAM	c1riboseqorf182	uorft_denovo_47	84.6142	ENST00000318967.7	83.0379	1.57633	TRUE	0
SPLAM	c17riboseqorf51	uorft_denovo_1546	64.223	ENST00000225737.11	62.6472	1.57584	TRUE	1
GTEx	c16riboseqorf94	uorft_2597	62.7953	ENST00000563258.1	61.2208	1.57457	FALSE	6
SPLAM	c3riboseqorf38	uorft_denovo_449	58.2448	ENST00000361924.7	56.6745	1.57025	TRUE	0
SPLAM	c2riboseqorf152	uorft_denovo_263	57.6709	ENST00000332624.8	56.1029	1.56797	TRUE	0
GTEx	c16riboseqorf101	uorft_2600	61.2565	ENST00000422602.8	59.6962	1.56038	FALSE	0
SPLAM	c22riboseqorf16	uorft_denovo_1832	64.826	ENST00000314328.14	63.2657	1.56028	TRUE	6
SPLAM	c22riboseqorf9	uorft_denovo_1825	63.3568	ENST00000400451.7	61.8015	1.55537	TRUE	1
GTEx	c10riboseqorf60	uorft_1804	85.9388	ENST00000673352.1	84.3898	1.549	FALSE	1
GTEx	c19riboseqorf145	uorft_3005	76.7158	ENST00000598168.5	75.1824	1.53337	FALSE	1
SPLAM	c3riboseqorf38	uorft_denovo_454	58.2062	ENST00000361924.7	56.6745	1.53165	TRUE	0
GTEx	c2riboseqorf99	uorft_313	47.613	ENST00000636471.1	46.0884	1.52458	FALSE	0
GTEx	c8riboseqorf120	uorft_1529	76.2971	ENST00000526338.7	74.7777	1.51944	FALSE	2,3
GTEx	c8riboseqorf120	uorft_1529	76.2971	ENST00000675597.1	74.7777	1.51944	FALSE	2,3
GTEx	c8riboseqorf120	uorft_1529	76.2971	ENST00000674929.1	74.7777	1.51944	FALSE	2,3
GTEx	c16riboseqorf101	uorft_2604	61.4539	ENST00000540839.7	59.9357	1.51816	FALSE	0
SPLAM	c2riboseqorf100	uorft_denovo_217	89.6507	ENST00000392857.10	88.1386	1.51209	TRUE	2
GTEx	c9riboseqorf37	uorft_1727	96.7464	ENST00000377698.4	95.2368	1.50964	TRUE	1
GTEx	c20riboseqorf47	uorft_3098	80.7725	ENST00000372409.8	79.2646	1.50789	TRUE	2
GTEx	c3riboseqorf178	uorft_734	53.4667	ENST00000435046.7	51.9597	1.507	FALSE	0
GTEx	c1riboseqorf247	uorft_113	70.5078	ENST00000304685.8	69.0065	1.50133	FALSE	1,2
SPLAM	c1riboseqorf182	uorft_denovo_48	84.5315	ENST00000318967.7	83.0379	1.49359	TRUE	1,3
GTEx	c1riboseqorf241	uorft_97	60.1543	ENST00000271583.7	58.6706	1.48368	FALSE	1
GTEx	c2riboseqorf109	uorft_337	67.9567	ENST00000402568.5	66.4769	1.4798	FALSE	1,6
SPLAM	c10riboseqorf60	uorft_denovo_1077	95.0012	ENST00000539909.6	93.5247	1.4765	TRUE	1
SPLAM	c3riboseqorf71	uorft_denovo_476	85.8894	ENST00000398755.8	84.4202	1.46923	TRUE	2
GTEx	c3riboseqorf178	uorft_734	53.5368	ENST00000424196.5	52.0726	1.46421	FALSE	0
SPLAM	c9riboseqorf77	uorft_denovo_979	79.0495	ENST00000344641.8	77.5862	1.46336	TRUE	0
GTEx	c6riboseqorf20	uorft_1236	86.6359	ENST00000416795.6	85.173	1.46291	FALSE	1,2
GTEx	c6riboseqorf20	uorft_1236	86.6359	ENST00000356709.9	85.173	1.46291	TRUE	1,2
GTEx	c19riboseqorf145	uorft_2995	79.5412	ENST00000411902.6	78.0858	1.45537	FALSE	1
GTEx	c3riboseqorf178	uorft_747	54.9726	ENST00000392537.6	53.5227	1.44993	FALSE	2
GTEx	c3riboseqorf177	uorft_724	53.4788	ENST00000342981.8	52.0309	1.4479	FALSE	6
SPLAM	c15riboseqorf22	uorft_denovo_1480	93.6476	ENST00000562188.7	92.2119	1.4357	TRUE	1,2
GTEx	c9riboseqorf118	uorft_1688	65.275	ENST00000371473.7	63.8428	1.43222	FALSE	2
GTEx	c14riboseqorf101	uorft_2391	62.0304	ENST00000267622.8	60.5991	1.43124	TRUE	0
GTEx	c3riboseqorf178	uorft_744	53.832	ENST00000414031.5	52.4055	1.42645	FALSE	0
GTEx	c3riboseqorf178	uorft_740	53.4537	ENST00000342981.8	52.0309	1.42279	FALSE	0
GTEx	c2riboseqorf99	uorft_308	49.1278	ENST00000303660.8	47.7055	1.42239	FALSE	0
SPLAM	c5riboseqorf94	uorft_denovo_665	92.3152	ENST00000309755.9	90.8945	1.42071	TRUE	1,2
SPLAM	c3riboseqorf38	uorft_denovo_462	58.0842	ENST00000361924.7	56.6745	1.40971	TRUE	0
GTEx	c13riboseqorf40	uorft_2275	59.5736	ENST00000377104.4	58.1654	1.40817	TRUE	2
GTEx	c13riboseqorf40	uorft_2275	59.5736	ENST00000377102.5	58.1654	1.40817	FALSE	2
SPLAM	c9riboseqorf77	uorft_denovo_978	78.9937	ENST00000344641.8	77.5862	1.40753	TRUE	1
GTEx	c3riboseqorf37	uorft_779	74.83	ENST00000396428.6	73.424	1.40598	FALSE	1
GTEx	c3riboseqorf178	uorft_734	53.4667	ENST00000352767.7	52.0726	1.39409	FALSE	1
GTEx	c3riboseqorf178	uorft_734	53.4667	ENST00000382330.7	52.0726	1.39409	FALSE	1
GTEx	c16riboseqorf101	uorft_2603	61.0877	ENST00000422602.8	59.6962	1.39152	FALSE	2,6
SPLAM	c2riboseqorf165	uorft_denovo_269	64.5474	ENST00000264380.9	63.1615	1.38588	TRUE	0
GTEx	c14riboseqorf87	uorft_2382	83.4064	ENST00000681099.1	82.028	1.37847	FALSE	2
GTEx	c2riboseqorf153	uorft_443	76.6005	ENST00000430254.1	75.2244	1.37606	FALSE	1
GTEx	c14riboseqorf67	uorft_2308	51.8532	ENST00000634379.2	50.4801	1.37313	FALSE	0
SPLAM	c11riboseqorf159	uorft_denovo_1143	56.1682	ENST00000360871.8	54.7958	1.37238	TRUE	0
SPLAM	c1riboseqorf11	uorft_denovo_176	72.9955	ENST00000356575.9	71.625	1.37049	TRUE	0
SPLAM	c16riboseqorf12	uorft_denovo_1509	95.1896	ENST00000326266.13	93.827	1.36263	TRUE	1
SPLAM	c3riboseqorf38	uorft_denovo_448	58.0303	ENST00000361924.7	56.6745	1.35583	TRUE	0
GTEx	c19riboseqorf145	uorft_2993	80.2827	ENST00000253727.10	78.927	1.35574	TRUE	1
GTEx	c19riboseqorf145	uorft_2993	80.2827	ENST00000652203.1	78.927	1.35574	FALSE	1
GTEx	c19riboseqorf145	uorft_2993	80.2827	ENST00000593926.5	78.927	1.35574	FALSE	1
GTEx	c1riboseqorf177	uorft_24	70.3046	ENST00000368875.6	68.9498	1.35476	FALSE	1
SPLAM	c19riboseqorf29	uorft_denovo_1666	70.4182	ENST00000254321.10	69.0661	1.35203	TRUE	1,3
SPLAM	cXriboseqorf29	uorft_denovo_1879	74.0263	ENST00000360845.3	72.6759	1.3504	TRUE	1
GTEx	c6riboseqorf50	uorft_1267	62.5725	ENST00000374831.8	61.2222	1.35031	FALSE	2
GTEx	c6riboseqorf50	uorft_1267	62.5725	ENST00000678250.1	61.2222	1.35031	FALSE	2
GTEx	c6riboseqorf50	uorft_1267	62.5725	ENST00000449085.4	61.2222	1.35031	FALSE	2
GTEx	c6riboseqorf50	uorft_1267	62.5725	ENST00000374825.9	61.2222	1.35031	TRUE	2
GTEx	c2riboseqorf170, c2riboseqorf169, c2riboseqorf171	uorft_470	53.5957	ENST00000411696.7	52.2454	1.35027	TRUE	1
SPLAM	c3riboseqorf38	uorft_denovo_455	58.0224	ENST00000361924.7	56.6745	1.3479	TRUE	0
GTEx	c3riboseqorf178	uorft_746	54.337	ENST00000427845.5	52.9909	1.34613	FALSE	2
GTEx	c6riboseqorf113	uorft_1221	71.5166	ENST00000389463.9	70.1821	1.33448	FALSE	0
GTEx	c6riboseqorf113	uorft_1221	71.5166	ENST00000522006.5	70.1821	1.33448	FALSE	0
GTEx	c6riboseqorf113	uorft_1221	71.5166	ENST00000424408.6	70.1821	1.33448	FALSE	0
GTEx	c12riboseqorf3	uorft_2214	44.351	ENST00000535572.5	43.0203	1.33075	FALSE	0
GTEx	c21riboseqorf14	uorft_3123	55.5011	ENST00000437180.5	54.1707	1.3304	FALSE	0
GTEx	c21riboseqorf14	uorft_3123	55.5011	ENST00000300305.7	54.1707	1.3304	FALSE	0
GTEx	c21riboseqorf14	uorft_3123	55.5011	ENST00000675419.1	54.1707	1.3304	TRUE	0
GTEx	c16riboseqorf92	uorft_2592	93.0003	ENST00000317091.10	91.673	1.32725	TRUE	2
GTEx	c16riboseqorf101	uorft_2600	61.2565	ENST00000428437.6	59.9319	1.32466	FALSE	0
SPLAM	c2riboseqorf137	uorft_denovo_252	67.1104	ENST00000410053.8	65.7876	1.32277	TRUE	0
SPLAM	c2riboseqorf73	uorft_denovo_201	75.26	ENST00000341068.8	73.9391	1.32092	TRUE	2
SPLAM	c8riboseqorf22	uorft_denovo_948	68.0726	ENST00000308511.9	66.7596	1.31297	TRUE	2
GTEx	c2riboseqorf99	uorft_311	48.259	ENST00000636026.2	46.9468	1.31222	FALSE	0
GTEx	c3riboseqorf177	uorft_723	53.382	ENST00000352767.7	52.0726	1.30934	FALSE	0
GTEx	c3riboseqorf177	uorft_723	53.382	ENST00000382330.7	52.0726	1.30934	FALSE	0
SPLAM	c3riboseqorf7	uorft_denovo_501	43.5051	ENST00000402198.7	42.1994	1.30575	TRUE	0
SPLAM	c19riboseqorf99	uorft_denovo_1712	73.3174	ENST00000333987.12	72.0135	1.30395	TRUE	2
SPLAM	c17riboseqorf51	uorft_denovo_1544	63.9501	ENST00000225737.11	62.6472	1.30292	TRUE	0
GTEx	c12riboseqorf3	uorft_2213	40.619	ENST00000340908.9	39.3184	1.30059	FALSE	0
SPLAM	c10riboseqorf42	uorft_denovo_1070	57.8777	ENST00000618804.5	56.5826	1.29504	TRUE	2
SPLAM	c7riboseqorf106	uorft_denovo_827	41.7722	ENST00000311117.8	40.4807	1.29142	TRUE	0
GTEx	c1riboseqorf110	uorft_244	65.8521	ENST00000682762.1	64.5638	1.28825	FALSE	2
SPLAM	c5riboseqorf99	uorft_denovo_667	56.6694	ENST00000297164.8	55.3821	1.28733	TRUE	2,6
GTEx	c7riboseqorf153	uorft_1410	86.333	ENST00000434507.5	85.0525	1.28048	FALSE	2
GTEx	c7riboseqorf153	uorft_1410	86.333	ENST00000430044.7	85.0525	1.28048	TRUE	2
SPLAM	c4riboseqorf94	uorft_denovo_530	83.8687	ENST00000281142.10	82.5912	1.27747	TRUE	2
GTEx	c16riboseqorf101	uorft_2601	61.2131	ENST00000540839.7	59.9357	1.27739	FALSE	0
SPLAM	c2riboseqorf118	uorft_denovo_236	72.3856	ENST00000431350.7	71.1083	1.27737	TRUE	2
SPLAM	c16riboseqorf46	uorft_denovo_1507	80.9667	ENST00000636147.2	79.6898	1.27689	TRUE	1,2
GTEx	c2riboseqorf99	uorft_308	49.1278	ENST00000627532.3	47.8564	1.27148	TRUE	0
GTEx	c2riboseqorf99	uorft_308	49.1278	ENST00000409487.7	47.8564	1.27148	FALSE	0
GTEx	c2riboseqorf99	uorft_308	49.1278	ENST00000558170.6	47.8564	1.27148	FALSE	0
GTEx	c9riboseqorf118	uorft_1696	65.338	ENST00000265663.12	64.0723	1.26569	FALSE	2
GTEx	c9riboseqorf118	uorft_1696	65.338	ENST00000371472.6	64.0723	1.26569	FALSE	2
SPLAM	c19riboseqorf29	uorft_denovo_1668	70.3314	ENST00000254321.10	69.0661	1.26525	TRUE	2
SPLAM	c11riboseqorf127	uorft_denovo_1220	57.5094	ENST00000433060.3	56.246	1.26343	TRUE	0
GTEx	c16riboseqorf101	uorft_2606	60.9566	ENST00000422602.8	59.6962	1.2604	FALSE	6
SPLAM	c19riboseqorf25	uorft_denovo_1664	76.6229	ENST00000458408.6	75.3702	1.25265	TRUE	1
SPLAM	c13riboseqorf30	uorft_denovo_1382	78.7599	ENST00000492622.6	77.509	1.25085	TRUE	1,2
SPLAM	c1riboseqorf227	uorft_denovo_66	49.2207	ENST00000263688.4	47.9719	1.2488	TRUE	2
GTEx	c17riboseqorf117	uorft_2755	90.8438	ENST00000555572.1	89.6029	1.24091	FALSE	6
GTEx	c3riboseqorf8	uorft_902	51.2864	ENST00000684055.1	50.0486	1.23779	FALSE	1
GTEx	c5riboseqorf96	uorft_1122	86.1222	ENST00000503014.5	84.8846	1.23757	FALSE	2
GTEx	c14riboseqorf67	uorft_2305	49.4974	ENST00000394691.7	48.2639	1.23347	FALSE	0
SPLAM	c10riboseqorf77	uorft_denovo_1092	76.573	ENST00000265990.12	75.34	1.233	TRUE	0
SPLAM	c7riboseqorf12	uorft_denovo_882	77.2165	ENST00000288828.9	75.9842	1.23228	TRUE	0
GTEx	c6riboseqorf20	uorft_1235	89.6367	ENST00000469230.5	88.4054	1.23125	FALSE	1,2
SPLAM	c3riboseqorf38	uorft_denovo_461	57.9057	ENST00000361924.7	56.6745	1.23115	TRUE	0
SPLAM	c1riboseqorf182	uorft_denovo_49	84.2632	ENST00000318967.7	83.0379	1.22528	TRUE	0
SPLAM	c3riboseqorf23	uorft_denovo_401	96.2284	ENST00000321169.10	95.0033	1.22516	TRUE	1,2
SPLAM	c2riboseqorf137	uorft_denovo_251	67.0101	ENST00000410053.8	65.7876	1.22248	TRUE	0
GTEx	c6riboseqorf50	uorft_1267	62.5092	ENST00000449025.5	61.2869	1.22238	FALSE	0
SPLAM	c4riboseqorf18	uorft_denovo_539	70.6541	ENST00000334304.10	69.4344	1.21976	TRUE	0
GTEx	c5riboseqorf35	uorft_1197	42.3469	ENST00000403625.7	41.1292	1.21771	TRUE	0
GTEx	c10riboseqorf122	uorft_1766	72.0495	ENST00000369183.9	70.8406	1.20892	TRUE	1
GTEx	c10riboseqorf122	uorft_1766	72.0495	ENST00000369172.8	70.8406	1.20892	FALSE	1
SPLAM	c13riboseqorf21	uorft_denovo_1379	91.0458	ENST00000379600.8	89.8376	1.20819	TRUE	2
SPLAM	c6riboseqorf128	uorft_denovo_770	44.5896	ENST00000531224.6	43.3822	1.20747	TRUE	0
GTEx	c2riboseqorf99	uorft_315	48.15	ENST00000636026.2	46.9468	1.20326	FALSE	0
GTEx	c9riboseqorf118	uorft_1690	62.8957	ENST00000437259.5	61.6937	1.20202	FALSE	2
GTEx	c3riboseqorf177	uorft_723	53.2732	ENST00000424196.5	52.0726	1.20063	FALSE	0
SPLAM	c7riboseqorf151	uorft_denovo_848	64.6329	ENST00000287878.9	63.4405	1.19246	TRUE	6
SPLAM	c9riboseqorf16	uorft_denovo_1001	58.5403	ENST00000297661.9	57.3503	1.19005	TRUE	2
SPLAM	c2riboseqorf92	uorft_denovo_214	80.3526	ENST00000397463.3	79.1628	1.18981	TRUE	2
SPLAM	c4riboseqorf30	uorft_denovo_562	77.5637	ENST00000264451.12	76.3853	1.17836	TRUE	0
SPLAM	c17riboseqorf129	uorft_denovo_1573	71.875	ENST00000305783.13	70.697	1.17799	TRUE	0
SPLAM	c3riboseqorf38	uorft_denovo_456	57.8493	ENST00000361924.7	56.6745	1.17483	TRUE	0
SPLAM	c19riboseqorf100	uorft_denovo_1716	73.1822	ENST00000333987.12	72.0135	1.16875	TRUE	2
GTEx	c3riboseqorf178	uorft_735	54.1566	ENST00000427845.5	52.9909	1.16568	FALSE	0
SPLAM	c6riboseqorf126	uorft_denovo_764	74.47	ENST00000367837.10	73.3074	1.1626	TRUE	2
GTEx	c16riboseqorf46	uorft_2539	69.722	ENST00000637100.1	68.5659	1.15608	FALSE	2
GTEx	c16riboseqorf101	uorft_2603	61.0877	ENST00000428437.6	59.9319	1.1558	FALSE	2
GTEx	c3riboseqorf178	uorft_739	54.6781	ENST00000392537.6	53.5227	1.15534	FALSE	1
GTEx	c1riboseqorf84	uorft_181	82.8972	ENST00000438120.5	81.742	1.15519	FALSE	1,2
GTEx	c3riboseqorf179	uorft_753	56.1119	ENST00000340957.9	54.9608	1.15114	FALSE	1,2
GTEx	c3riboseqorf179	uorft_753	56.1119	ENST00000453072.5	54.9608	1.15114	FALSE	1,2
GTEx	c3riboseqorf179	uorft_753	56.1119	ENST00000450976.5	54.9608	1.15114	FALSE	1,2
GTEx	c7riboseqorf85	uorft_1491	45.2807	ENST00000297293.6	44.1305	1.15022	TRUE	0
SPLAM	c3riboseqorf7	uorft_denovo_505	43.3493	ENST00000402198.7	42.1994	1.14987	TRUE	0
GTEx	c3riboseqorf177	uorft_720	54.6724	ENST00000392537.6	53.5227	1.14973	FALSE	0
GTEx	c13riboseqorf25	uorft_2266	41.1507	ENST00000025301.4	40.0025	1.14822	TRUE	0
GTEx	c19riboseqorf145	uorft_3000	76.3306	ENST00000598168.5	75.1824	1.14816	FALSE	0
SPLAM	c17riboseqorf28	uorft_denovo_1589	79.3321	ENST00000396628.7	78.1849	1.14727	TRUE	2
SPLAM	c16riboseqorf55	uorft_denovo_1513	49.9603	ENST00000300835.9	48.8145	1.14578	TRUE	0
GTEx	c7riboseqorf85	uorft_1489	45.2709	ENST00000297293.6	44.1305	1.14045	TRUE	0
SPLAM	c14riboseqorf80	uorft_denovo_1430	68.6143	ENST00000324501.10	67.4745	1.1398	TRUE	2,6
SPLAM	c6riboseqorf126	uorft_denovo_766	74.441	ENST00000367837.10	73.3074	1.13361	TRUE	2
SPLAM	c3riboseqorf7	uorft_denovo_502	43.3301	ENST00000402198.7	42.1994	1.13076	TRUE	0
SPLAM	c3riboseqorf120	uorft_denovo_334	88.1658	ENST00000264235.13	87.0359	1.12988	TRUE	1
GTEx	c3riboseqorf178	uorft_748	54.1204	ENST00000427845.5	52.9909	1.12949	FALSE	2
GTEx	c4riboseqorf93	uorft_991	74.9042	ENST00000511647.5	73.7753	1.12895	FALSE	1
GTEx	c4riboseqorf93	uorft_991	74.9042	ENST00000413543.6	73.7753	1.12895	FALSE	1
GTEx	c3riboseqorf8	uorft_899	43.2408	ENST00000402198.7	42.1125	1.12838	TRUE	0
GTEx	c3riboseqorf8	uorft_899	43.2408	ENST00000406341.5	42.1125	1.12838	FALSE	2,6
SPLAM	c12riboseqorf158	uorft_denovo_1254	52.8086	ENST00000606320.6	51.6851	1.12343	TRUE	2
GTEx	c12riboseqorf3	uorft_2208	40.4416	ENST00000340908.9	39.3184	1.12322	FALSE	0
GTEx	c3riboseqorf8	uorft_899	43.2408	ENST00000407969.5	42.1197	1.1211	FALSE	2,6
GTEx	c19riboseqorf145	uorft_2990	75.5326	ENST00000599105.5	74.4132	1.11934	FALSE	1
SPLAM	c8riboseqorf22	uorft_denovo_949	67.8779	ENST00000308511.9	66.7596	1.11828	TRUE	2,6
SPLAM	cXriboseqorf29	uorft_denovo_1877	73.7911	ENST00000360845.3	72.6759	1.11521	TRUE	1
GTEx	c3riboseqorf146	uorft_691	90.1403	ENST00000504264.5	89.0327	1.10756	FALSE	1
SPLAM	c12riboseqorf20	uorft_denovo_1249	58.2728	ENST00000396373.9	57.1724	1.1004	TRUE	0
SPLAM	c4riboseqorf20	uorft_denovo_544	86.2125	ENST00000355476.8	85.1125	1.1	TRUE	2
SPLAM	c19riboseqorf169	uorft_denovo_1785	65.0284	ENST00000336128.12	63.9289	1.09947	TRUE	0
SPLAM	c1riboseqorf143	uorft_denovo_24	76.0812	ENST00000361127.6	74.9935	1.0877	TRUE	1,2
SPLAM	c14riboseqorf101	uorft_denovo_1455	62.0819	ENST00000267622.8	60.9945	1.08741	TRUE	0
GTEx	c1riboseqorf177	uorft_23	71.4774	ENST00000368872.5	70.392	1.08539	FALSE	3
SPLAM	c12riboseqorf40	uorft_denovo_1281	82.6303	ENST00000320560.13	81.5459	1.08433	TRUE	1
GTEx	c3riboseqorf174	uorft_713	91.0267	ENST00000242810.11	89.9497	1.07701	TRUE	1
GTEx	c3riboseqorf174	uorft_713	91.0267	ENST00000454652.6	89.9497	1.07701	FALSE	1
SPLAM	c7riboseqorf85	uorft_denovo_907	44.9273	ENST00000297293.6	43.8568	1.07055	TRUE	0
GTEx	c20riboseqorf48	uorft_3100	80.3346	ENST00000372409.8	79.2646	1.07002	TRUE	1
GTEx	c14riboseqorf67	uorft_2304	51.5462	ENST00000634379.2	50.4801	1.06608	FALSE	2,6
GTEx	c3riboseqorf178	uorft_734	53.4667	ENST00000414031.5	52.4055	1.06119	FALSE	0
GTEx	c8riboseqorf39	uorft_1583	74.4767	ENST00000520272.6	73.4156	1.06104	FALSE	1
GTEx	c8riboseqorf39	uorft_1583	74.4767	ENST00000397166.7	73.4156	1.06104	TRUE	2,6
SPLAM	c7riboseqorf85	uorft_denovo_909	44.9175	ENST00000297293.6	43.8568	1.06074	TRUE	0
GTEx	c2riboseqorf99	uorft_308	49.1278	ENST00000539609.7	48.0684	1.05948	FALSE	0
GTEx	c16riboseqorf101	uorft_2600	61.2565	ENST00000042381.9	60.1985	1.05809	TRUE	0
SPLAM	c19riboseqorf124	uorft_denovo_1755	60.7944	ENST00000592529.6	59.737	1.05742	TRUE	0
SPLAM	c7riboseqorf55	uorft_denovo_889	47.0912	ENST00000423484.3	46.0368	1.0544	TRUE	6
SPLAM	c19riboseqorf29	uorft_denovo_1673	70.1188	ENST00000254321.10	69.0661	1.05267	TRUE	2,6
SPLAM	c4riboseqorf18	uorft_denovo_538	70.486	ENST00000334304.10	69.4344	1.05163	TRUE	0
GTEx	c3riboseqorf178	uorft_728	53.007	ENST00000435046.7	51.9597	1.04732	FALSE	0
GTEx	c3riboseqorf179	uorft_752	51.3342	ENST00000383847.7	50.2889	1.04533	TRUE	2
GTEx	c1riboseqorf177	uorft_23	71.4869	ENST00000368874.8	70.4444	1.04245	FALSE	1
SPLAM	c13riboseqorf4	uorft_denovo_1358	56.0691	ENST00000382592.5	55.0297	1.03944	TRUE	2
SPLAM	c18riboseqorf48	uorft_denovo_1660	47.784	ENST00000354452.8	46.7494	1.0346	TRUE	2
GTEx	c14riboseqorf118	uorft_2278	67.9963	ENST00000677829.1	66.9618	1.03459	FALSE	0
GTEx	c12riboseqorf3	uorft_2217	41.9202	ENST00000315939.11	40.8885	1.03173	TRUE	0
SPLAM	c14riboseqorf80	uorft_denovo_1433	68.5048	ENST00000324501.10	67.4745	1.03021	TRUE	2,6
GTEx	c9riboseqorf118	uorft_1691	65.0993	ENST00000265663.12	64.0723	1.02704	FALSE	2,6
GTEx	c9riboseqorf118	uorft_1691	65.0993	ENST00000371472.6	64.0723	1.02704	FALSE	2,6
GTEx	c16riboseqorf101	uorft_2606	60.9566	ENST00000428437.6	59.9319	1.02468	FALSE	1,2,6
GTEx	c12riboseqorf3	uorft_2210	39.1407	ENST00000530271.6	38.1165	1.02421	FALSE	0
GTEx	c7riboseqorf51, c7riboseqorf50	uorft_1440	84.8684	ENST00000258770.8	83.8481	1.02035	TRUE	2
GTEx	c7riboseqorf51, c7riboseqorf50	uorft_1440	84.8684	ENST00000494076.5	83.8481	1.02035	FALSE	1,6
SPLAM	c3riboseqorf130	uorft_denovo_344	57.2646	ENST00000429544.7	56.2526	1.01199	TRUE	1,6
GTEx	c6riboseqorf3	uorft_1319	47.6498	ENST00000334984.10	46.6381	1.01166	FALSE	0
GTEx	c15riboseqorf24	uorft_2409	58.4616	ENST00000630046.2	57.4523	1.0093	FALSE	2
GTEx	c9riboseqorf77	uorft_1636	78.8585	ENST00000344641.8	77.851	1.00745	TRUE	1
SPLAM	c3riboseqorf38	uorft_denovo_460	57.6814	ENST00000361924.7	56.6745	1.00694	TRUE	0
GTEx	c9riboseqorf118	uorft_1695	62.6974	ENST00000437259.5	61.6937	1.00369	FALSE	2
SPLAM	c3riboseqorf133	uorft_denovo_352	86.6782	ENST00000510168.6	85.6747	1.00348	TRUE	2
SPLAM	c10riboseqorf93	uorft_denovo_1037	52.833	ENST00000238961.9	51.8313	1.0017	TRUE	6
GTEx	c1riboseqorf177	uorft_24	70.3046	ENST00000368873.6	69.307	0.997595	TRUE
GTEx	c11riboseqorf160	uorft_1917	72.1231	ENST00000345598.9	71.1259	0.997154	FALSE
SPLAM	c12riboseqorf122	uorft_denovo_1234	84.7814	ENST00000342494.8	83.7863	0.995104	TRUE
GTEx	c2riboseqorf55	uorft_586	54.0432	ENST00000393972.7	53.0537	0.989476	FALSE
GTEx	c6riboseqorf113	uorft_1223	71.1697	ENST00000389463.9	70.1821	0.987644	FALSE
GTEx	c6riboseqorf113	uorft_1223	71.1697	ENST00000522006.5	70.1821	0.987644	FALSE
GTEx	c6riboseqorf113	uorft_1223	71.1697	ENST00000424408.6	70.1821	0.987644	FALSE
SPLAM	c12riboseqorf40	uorft_denovo_1280	82.5325	ENST00000320560.13	81.5459	0.986529	TRUE
GTEx	c14riboseqorf67	uorft_2308	51.8257	ENST00000247226.13	50.8416	0.984092	TRUE
GTEx	c10riboseqorf113	uorft_1757	54.4528	ENST00000369305.1	53.4694	0.983464	FALSE
GTEx	c10riboseqorf113	uorft_1757	54.4528	ENST00000361384.7	53.4696	0.983214	TRUE
GTEx	c16riboseqorf92	uorft_2591	90.6919	ENST00000417689.6	89.71	0.981862	FALSE
GTEx	c2riboseqorf47	uorft_528	85.1825	ENST00000282570.4	84.2021	0.980379	TRUE
SPLAM	c2riboseqorf187	uorft_denovo_282	70.29	ENST00000392011.7	69.3102	0.979834	TRUE
GTEx	c3riboseqorf177	uorft_723	53.382	ENST00000414031.5	52.4055	0.976442	FALSE
SPLAM	c2riboseqorf73	uorft_denovo_205	74.915	ENST00000341068.8	73.9391	0.975956	TRUE
GTEx	c9riboseqorf118	uorft_1687	64.251	ENST00000371475.9	63.2783	0.972696	TRUE
SPLAM	c13riboseqorf30	uorft_denovo_1383	78.4813	ENST00000492622.6	77.509	0.972228	TRUE
SPLAM	c1riboseqorf244	uorft_denovo_93	81.7197	ENST00000367549.4	80.7504	0.969355	TRUE
SPLAM	c7riboseqorf85	uorft_denovo_902	44.8241	ENST00000297293.6	43.8568	0.967316	TRUE
SPLAM	c1riboseqorf143	uorft_denovo_25	75.9608	ENST00000361127.6	74.9935	0.967269	TRUE
SPLAM	c5riboseqorf88	uorft_denovo_659	55.0071	ENST00000262464.9	54.0403	0.966886	TRUE
GTEx	c14riboseqorf67	uorft_2307	49.7588	ENST00000471182.7	48.7982	0.96058	FALSE
GTEx	c9riboseqorf98	uorft_1655	56.6775	ENST00000683161.1	55.7215	0.955983	FALSE
SPLAM	c12riboseqorf115	uorft_denovo_1356	80.3454	ENST00000299157.5	79.3941	0.951289	TRUE
GTEx	c11riboseqorf160	uorft_1913	68.3182	ENST00000650012.1	67.3742	0.94404	FALSE
SPLAM	c4riboseqorf10	uorft_denovo_557	72.5975	ENST00000355072.11	71.6555	0.94205	TRUE
GTEx	c19riboseqorf145	uorft_2988	76.1229	ENST00000598168.5	75.1824	0.940491	FALSE
GTEx	c11riboseqorf160	uorft_1913	68.3125	ENST00000263574.9	67.3742	0.938299	FALSE
GTEx	c11riboseqorf127	uorft_2078	57.0466	ENST00000433060.3	56.1085	0.938091	TRUE
SPLAM	c14riboseqorf102	uorft_denovo_1462	61.9316	ENST00000267622.8	60.9945	0.937154	TRUE
SPLAM	c7riboseqorf107	uorft_denovo_830	41.4112	ENST00000311117.8	40.4807	0.930451	TRUE
GTEx	c11riboseqorf13	uorft_2071	75.2211	ENST00000679568.1	74.2945	0.926547	FALSE
SPLAM	c7riboseqorf140	uorft_denovo_837	87.5347	ENST00000325222.9	86.6112	0.923473	TRUE
SPLAM	c2riboseqorf73	uorft_denovo_202	74.8568	ENST00000341068.8	73.9391	0.917675	TRUE
GTEx	c2riboseqorf55	uorft_558	55.7948	ENST00000233615.7	54.8805	0.914301	TRUE
GTEx	c12riboseqorf3	uorft_2212	41.7949	ENST00000315939.11	40.8885	0.906383	TRUE
GTEx	c2riboseqorf99	uorft_312	48.7598	ENST00000627532.3	47.8564	0.903383	TRUE
GTEx	c2riboseqorf99	uorft_312	48.7598	ENST00000409487.7	47.8564	0.903383	FALSE
GTEx	c2riboseqorf99	uorft_312	48.7598	ENST00000558170.6	47.8564	0.903383	FALSE
GTEx	c2riboseqorf35	uorft_526	72.8918	ENST00000645072.1	71.99	0.9018	FALSE
SPLAM	c2riboseqorf73	uorft_denovo_206	74.8408	ENST00000341068.8	73.9391	0.901748	TRUE
GTEx	c6riboseqorf47	uorft_1261	71.6612	ENST00000487761.5	70.7611	0.90015	FALSE
SPLAM	c4riboseqorf30	uorft_denovo_563	77.2849	ENST00000264451.12	76.3853	0.899593	TRUE
GTEx	c4riboseqorf80	uorft_979	63.27	ENST00000274000.10	62.3729	0.897086	TRUE
SPLAM	c1riboseqorf35	uorft_denovo_109	50.9112	ENST00000602326.6	50.0143	0.89686	TRUE
GTEx	c3riboseqorf177	uorft_724	53.4788	ENST00000411531.5	52.5856	0.893278	FALSE
GTEx	c16riboseqorf94	uorft_2595	64.8507	ENST00000564053.5	63.9604	0.890259	FALSE
GTEx	c16riboseqorf101	uorft_2603	61.0877	ENST00000042381.9	60.1985	0.889228	TRUE
SPLAM	c9riboseqorf45	uorft_denovo_1029	67.5819	ENST00000376499.8	66.6938	0.888046	TRUE
GTEx	c2riboseqorf55	uorft_587	55.7651	ENST00000233615.7	54.8805	0.88463	TRUE
GTEx	c6riboseqorf47	uorft_1261	71.6612	ENST00000375043.3	70.7798	0.881483	FALSE
GTEx	c6riboseqorf47	uorft_1261	71.6612	ENST00000375040.8	70.7798	0.881483	TRUE
SPLAM	c7riboseqorf106	uorft_denovo_825	41.3527	ENST00000311117.8	40.4807	0.871968	TRUE
GTEx	c14riboseqorf8	uorft_2282	63.3055	ENST00000397382.8	62.4469	0.858585	FALSE
GTEx	c14riboseqorf8	uorft_2282	63.3055	ENST00000397379.7	62.4469	0.858585	FALSE
GTEx	c14riboseqorf8	uorft_2282	63.3055	ENST00000299088.11	62.4469	0.858585	TRUE
GTEx	c12riboseqorf3	uorft_2209	43.8777	ENST00000535572.5	43.0203	0.857467	FALSE
SPLAM	c13riboseqorf30	uorft_denovo_1384	78.3654	ENST00000492622.6	77.509	0.856325	TRUE
GTEx	c1riboseqorf84	uorft_180	82.2045	ENST00000359947.9	81.3527	0.851799	TRUE
SPLAM	c2riboseqorf19	uorft_denovo_295	68.6444	ENST00000238831.9	67.7972	0.847277	TRUE
SPLAM	c19riboseqorf131	uorft_denovo_1757	72.8247	ENST00000263274.12	71.9788	0.845909	TRUE
GTEx	c5riboseqorf33	uorft_1163	84.5335	ENST00000508421.5	83.6895	0.844046	FALSE
GTEx	c19riboseqorf145	uorft_3001	78.9283	ENST00000411902.6	78.0858	0.842488	FALSE
GTEx	c1riboseqorf84	uorft_178	82.1944	ENST00000359947.9	81.3527	0.841663	TRUE
GTEx	c15riboseqorf56	uorft_2427	72.634	ENST00000616176.4	71.7928	0.841169	FALSE
GTEx	c2riboseqorf55	uorft_557	53.891	ENST00000393972.7	53.0537	0.837272	FALSE
GTEx	c17riboseqorf15	uorft_2703	84.2609	ENST00000381870.8	83.4241	0.836839	FALSE
GTEx	c3riboseqorf75	uorft_866	71.9321	ENST00000347025.6	71.0979	0.83413	FALSE
GTEx	c3riboseqorf75	uorft_866	71.9321	ENST00000614886.4	71.0979	0.83413	FALSE
SPLAM	c3riboseqorf133	uorft_denovo_349	86.5074	ENST00000510168.6	85.6747	0.832735	TRUE
GTEx	c3riboseqorf178	uorft_740	53.4164	ENST00000411531.5	52.5856	0.830815	FALSE
SPLAM	c4riboseqorf18	uorft_denovo_540	70.2651	ENST00000334304.10	69.4344	0.830739	TRUE
SPLAM	c10riboseqorf113	uorft_denovo_1044	54.3585	ENST00000361384.7	53.5281	0.830431	TRUE
GTEx	c6riboseqorf20	uorft_1237	89.2345	ENST00000469230.5	88.4054	0.829077	FALSE
SPLAM	c5riboseqorf42	uorft_denovo_728	81.5257	ENST00000296805.8	80.6985	0.827116	TRUE
SPLAM	c12riboseqorf122	uorft_denovo_1235	84.6076	ENST00000342494.8	83.7863	0.821274	TRUE
SPLAM	c14riboseqorf101	uorft_denovo_1452	61.8115	ENST00000267622.8	60.9945	0.817068	TRUE
SPLAM	c3riboseqorf133	uorft_denovo_356	86.4905	ENST00000510168.6	85.6747	0.81577	TRUE
GTEx	c14riboseqorf118	uorft_2277	67.3423	ENST00000678619.1	66.5293	0.812948	FALSE
SPLAM	c2riboseqorf73	uorft_denovo_204	74.751	ENST00000341068.8	73.9391	0.811935	TRUE
SPLAM	c7riboseqorf144	uorft_denovo_842	85.3413	ENST00000035307.7	84.5323	0.809029	TRUE
SPLAM	c7riboseqorf85	uorft_denovo_901	44.6656	ENST00000297293.6	43.8568	0.808846	TRUE
GTEx	c14riboseqorf67	uorft_2313	49.0695	ENST00000394691.7	48.2639	0.805639	FALSE
SPLAM	c3riboseqorf8	uorft_denovo_506	43.0012	ENST00000402198.7	42.1994	0.80177	TRUE
GTEx	c9riboseqorf23	uorft_1726	42.8286	ENST00000455600.1	42.027	0.801584	FALSE
GTEx	c9riboseqorf23	uorft_1726	42.8286	ENST00000361226.8	42.027	0.801584	TRUE
GTEx	c6riboseqorf50	uorft_1268	61.23	ENST00000395287.5	60.443	0.786987	FALSE
GTEx	c2riboseqorf86	uorft_297	53.1473	ENST00000295321.9	52.3633	0.784016	TRUE
SPLAM	c1riboseqorf227	uorft_denovo_65	48.754	ENST00000263688.4	47.9719	0.782094	TRUE
GTEx	c3riboseqorf179	uorft_751	50.9778	ENST00000639617.1	50.1975	0.780285	FALSE
SPLAM	c3riboseqorf38	uorft_denovo_442	57.4544	ENST00000361924.7	56.6745	0.779934	TRUE
SPLAM	c2riboseqorf80	uorft_denovo_207	75.9373	ENST00000263708.7	75.1627	0.774575	TRUE
SPLAM	c5riboseqorf67	uorft_denovo_741	79.1956	ENST00000513185.3	78.4259	0.769696	TRUE
SPLAM	c12riboseqorf123	uorft_denovo_1239	84.552	ENST00000342494.8	83.7863	0.765648	TRUE
GTEx	c3riboseqorf178	uorft_731	52.3099	ENST00000346169.7	51.5444	0.765534	TRUE
GTEx	c8riboseqorf29	uorft_1557	85.6545	ENST00000417069.6	84.8914	0.763128	FALSE
GTEx	c2riboseqorf99	uorft_318	62.25	ENST00000419938.5	61.4875	0.7625	FALSE
GTEx	c16riboseqorf101	uorft_2606	60.9566	ENST00000042381.9	60.1985	0.758112	TRUE
SPLAM	c1riboseqorf122	uorft_denovo_197	84.804	ENST00000370310.5	84.0459	0.758044	TRUE
GTEx	c3riboseqorf146	uorft_691	90.1403	ENST00000393010.6	89.3862	0.75412	FALSE
GTEx	c3riboseqorf146	uorft_691	90.1403	ENST00000286353.9	89.3862	0.75412	TRUE
SPLAM	c7riboseqorf106	uorft_denovo_824	41.2282	ENST00000311117.8	40.4807	0.747484	TRUE
SPLAM	c4riboseqorf20	uorft_denovo_543	85.8596	ENST00000355476.8	85.1125	0.747085	TRUE
SPLAM	c3riboseqorf151	uorft_denovo_370	74.4931	ENST00000392894.8	73.7507	0.742454	TRUE
SPLAM	c7riboseqorf165	uorft_denovo_853	83.5306	ENST00000348165.10	82.7967	0.733912	TRUE
GTEx	c6riboseqorf78	uorft_1306	80.1326	ENST00000323557.12	79.3997	0.732888	TRUE
SPLAM	c9riboseqorf16	uorft_denovo_1002	58.0826	ENST00000297661.9	57.3503	0.732329	TRUE
GTEx	c9riboseqorf118	uorft_1689	62.8011	ENST00000371474.7	62.0717	0.729416	FALSE
GTEx	c12riboseqorf3	uorft_2207	41.6149	ENST00000315939.11	40.8885	0.72636	TRUE
GTEx	c12riboseqorf3	uorft_2220	38.8415	ENST00000530271.6	38.1165	0.724952	FALSE
GTEx	c9riboseqorf77	uorft_1637	70.1955	ENST00000373723.9	69.4706	0.724867	FALSE
GTEx	c9riboseqorf77	uorft_1637	70.1955	ENST00000394315.3	69.4706	0.724867	FALSE
SPLAM	c2riboseqorf23	uorft_denovo_301	69.3743	ENST00000234179.8	68.6535	0.720873	TRUE
GTEx	c16riboseqorf101	uorft_2607	60.6514	ENST00000540839.7	59.9357	0.715642	FALSE
SPLAM	c6riboseqorf3	uorft_denovo_798	45.9045	ENST00000379938.7	45.1905	0.713974	TRUE
GTEx	c14riboseqorf101	uorft_2392	61.309	ENST00000267622.8	60.5991	0.709905	TRUE
GTEx	c12riboseqorf67	uorft_2141	92.6247	ENST00000508394.6	91.9155	0.709132	FALSE
GTEx	c12riboseqorf67	uorft_2141	92.6247	ENST00000682136.1	91.9155	0.709132	TRUE
GTEx	c12riboseqorf67	uorft_2141	92.6247	ENST00000337581.7	91.9155	0.709132	FALSE
GTEx	c12riboseqorf67	uorft_2141	92.6247	ENST00000401977.6	91.9155	0.709132	FALSE
SPLAM	c14riboseqorf102	uorft_denovo_1458	61.7025	ENST00000267622.8	60.9945	0.708054	TRUE
GTEx	c16riboseqorf94	uorft_2594	64.6618	ENST00000564053.5	63.9604	0.701384	FALSE
GTEx	c16riboseqorf101	uorft_2600	61.2565	ENST00000379312.7	60.5561	0.700408	FALSE
SPLAM	c2riboseqorf35	uorft_denovo_310	63.0878	ENST00000436346.7	62.388	0.699797	TRUE
GTEx	c16riboseqorf88	uorft_2577	75.9809	ENST00000317147.10	75.2825	0.698396	TRUE
GTEx	c11riboseqorf65	uorft_1974	91.9201	ENST00000426130.6	91.2324	0.687724	FALSE
SPLAM	c2riboseqorf35	uorft_denovo_308	63.073	ENST00000436346.7	62.388	0.684963	TRUE
GTEx	c3riboseqorf91	uorft_878	63.0275	ENST00000646708.1	62.3465	0.681055	FALSE
GTEx	c1riboseqorf20	uorft_10	58.349	ENST00000602296.6	57.6708	0.678153	FALSE
GTEx	c19riboseqorf136	uorft_2967	45.0726	ENST00000200453.6	44.403	0.669674	TRUE
GTEx	c12riboseqorf3	uorft_2215	38.7856	ENST00000530271.6	38.1165	0.669094	FALSE
GTEx	c8riboseqorf15	uorft_1549	78.3371	ENST00000628418.1	77.669	0.668064	FALSE
SPLAM	c3riboseqorf177	uorft_denovo_425	52.7463	ENST00000346169.7	52.0802	0.666089	TRUE
GTEx	c1riboseqorf84	uorft_179	82.4081	ENST00000438120.5	81.742	0.666039	FALSE
GTEx	c1riboseqorf206	uorft_58	57.7111	ENST00000361409.2	57.0452	0.665887	FALSE
GTEx	c6riboseqorf20	uorft_1241	86.3656	ENST00000482536.5	85.7046	0.660931	FALSE
SPLAM	c3riboseqorf38	uorft_denovo_447	57.3351	ENST00000361924.7	56.6745	0.660625	TRUE
SPLAM	c6riboseqorf128	uorft_denovo_771	44.0408	ENST00000531224.6	43.3822	0.658582	TRUE
SPLAM	c5riboseqorf70	uorft_denovo_629	71.0509	ENST00000438793.8	70.3925	0.658399	TRUE
SPLAM	c19riboseqorf143	uorft_denovo_1760	72.6339	ENST00000221543.10	71.9795	0.654403	TRUE
GTEx	c12riboseqorf3	uorft_2218	39.9725	ENST00000340908.9	39.3184	0.654084	FALSE
GTEx	c9riboseqorf101	uorft_1678	74.858	ENST00000372108.9	74.2045	0.653494	FALSE
GTEx	c5riboseqorf4	uorft_1112	79.0021	ENST00000320895.10	78.3497	0.652379	TRUE
SPLAM	c3riboseqorf38	uorft_denovo_465	57.3251	ENST00000361924.7	56.6745	0.650638	TRUE
GTEx	c3riboseqorf8	uorft_903	42.7612	ENST00000402198.7	42.1125	0.648689	TRUE
GTEx	c3riboseqorf8	uorft_903	42.7612	ENST00000406341.5	42.1125	0.648689	FALSE
SPLAM	c6riboseqorf107	uorft_denovo_748	60.7314	ENST00000392589.6	60.0837	0.647767	TRUE
GTEx	c3riboseqorf75	uorft_863	75.6962	ENST00000327906.8	75.0501	0.646029	TRUE
SPLAM	c1riboseqorf9	uorft_denovo_150	79.1803	ENST00000355716.5	78.5366	0.643728	TRUE
GTEx	c14riboseqorf67	uorft_2304	51.4852	ENST00000247226.13	50.8416	0.643618	TRUE
GTEx	c14riboseqorf118	uorft_2279	66.3171	ENST00000677360.1	65.6736	0.643489	FALSE
GTEx	c17riboseqorf15	uorft_2702	89.1357	ENST00000673965.1	88.4926	0.64309	FALSE
GTEx	c17riboseqorf15	uorft_2702	89.1357	ENST00000046640.9	88.4926	0.64309	TRUE
GTEx	c3riboseqorf8	uorft_907	42.7617	ENST00000407969.5	42.1197	0.641964	FALSE
GTEx	c14riboseqorf98	uorft_2387	54.4944	ENST00000345097.8	53.8542	0.640224	FALSE
GTEx	c14riboseqorf98	uorft_2387	54.4944	ENST00000261302.9	53.8542	0.640224	FALSE
SPLAM	c12riboseqorf123	uorft_denovo_1240	84.4261	ENST00000342494.8	83.7863	0.639785	TRUE
GTEx	c19riboseqorf145	uorft_3007	75.0514	ENST00000599105.5	74.4132	0.638191	FALSE
SPLAM	c3riboseqorf133	uorft_denovo_359	86.3101	ENST00000510168.6	85.6747	0.63537	TRUE
GTEx	c19riboseqorf140	uorft_2972	87.8168	ENST00000405931.6	87.1831	0.633692	FALSE
GTEx	c16riboseqorf90	uorft_2581	81.6679	ENST00000394156.7	81.0343	0.633576	FALSE
GTEx	c14riboseqorf16	uorft_2293	82.4051	ENST00000559115.5	81.7726	0.632547	FALSE
GTEx	c14riboseqorf16	uorft_2293	82.4051	ENST00000446197.8	81.7726	0.632547	TRUE
SPLAM	c6riboseqorf101	uorft_denovo_746	84.6631	ENST00000369134.9	84.0327	0.630407	TRUE
SPLAM	c3riboseqorf133	uorft_denovo_358	86.303	ENST00000510168.6	85.6747	0.628301	TRUE
GTEx	c12riboseqorf159	uorft_2100	51.175	ENST00000541076.6	50.549	0.625972	FALSE
GTEx	c6riboseqorf3	uorft_1318	45.6575	ENST00000379938.7	45.0347	0.622773	TRUE
SPLAM	c3riboseqorf7	uorft_denovo_503	42.8199	ENST00000402198.7	42.1994	0.620489	TRUE
GTEx	c4riboseqorf65	uorft_1103	59.4449	ENST00000503556.5	58.8296	0.615254	FALSE
SPLAM	c13riboseqorf4	uorft_denovo_1359	55.6438	ENST00000382592.5	55.0297	0.614134	TRUE
SPLAM	c12riboseqorf33	uorft_denovo_1270	87.445	ENST00000256079.9	86.8311	0.613888	TRUE
SPLAM	c7riboseqorf106	uorft_denovo_823	41.0906	ENST00000311117.8	40.4807	0.609867	TRUE
GTEx	c19riboseqorf145	uorft_2996	75.0214	ENST00000599105.5	74.4132	0.608151	FALSE
GTEx	c12riboseqorf159	uorft_2101	52.2072	ENST00000606320.6	51.5996	0.607595	TRUE
GTEx	c2riboseqorf55	uorft_562	55.4877	ENST00000233615.7	54.8805	0.6072	TRUE
GTEx	c6riboseqorf119	uorft_1228	54.466	ENST00000392477.7	53.864	0.601985	TRUE
GTEx	c6riboseqorf119	uorft_1228	54.466	ENST00000368357.7	53.864	0.601985	FALSE
GTEx	c1riboseqorf48	uorft_154	37.0169	ENST00000247087.10	36.4185	0.59845	FALSE
GTEx	c1riboseqorf48	uorft_154	37.0169	ENST00000642416.1	36.4185	0.59845	FALSE
GTEx	c1riboseqorf48	uorft_154	37.0169	ENST00000374011.6	36.4185	0.59845	FALSE
GTEx	c1riboseqorf48	uorft_154	37.0169	ENST00000642245.1	36.4185	0.59845	FALSE
GTEx	c1riboseqorf48	uorft_154	37.0169	ENST00000644989.1	36.4185	0.59845	FALSE
GTEx	c14riboseqorf16	uorft_2296	84.0145	ENST00000396941.8	83.4163	0.598225	FALSE
SPLAM	c11riboseqorf150	uorft_denovo_1130	58.2043	ENST00000397843.7	57.6066	0.597637	TRUE
GTEx	c1riboseqorf110	uorft_252	62.6698	ENST00000682416.1	62.0828	0.587005	FALSE
GTEx	c9riboseqorf98	uorft_1654	56.3073	ENST00000683161.1	55.7215	0.585828	FALSE
SPLAM	c11riboseqorf150	uorft_denovo_1128	58.1915	ENST00000397843.7	57.6066	0.584867	TRUE
SPLAM	c7riboseqorf107	uorft_denovo_831	41.0594	ENST00000311117.8	40.4807	0.578609	TRUE
GTEx	c5riboseqorf114	uorft_1138	79.7234	ENST00000518802.5	79.1457	0.577741	FALSE
GTEx	c10riboseqorf51	uorft_1794	91.2368	ENST00000277817.10	90.6627	0.574138	FALSE
SPLAM	c15riboseqorf98	uorft_denovo_1500	76.6924	ENST00000650285.1	76.1213	0.57112	TRUE
GTEx	c13riboseqorf31	uorft_2269	79.589	ENST00000251108.10	79.0214	0.56764	TRUE
SPLAM	c14riboseqorf20	uorft_denovo_1405	93.3885	ENST00000216840.11	92.8225	0.565996	TRUE
GTEx	c1riboseqorf106	uorft_235	59.7822	ENST00000339950.5	59.218	0.564177	TRUE
GTEx	c1riboseqorf106	uorft_235	59.7822	ENST00000371146.5	59.218	0.564177	FALSE
GTEx	c6riboseqorf78	uorft_1304	78.8813	ENST00000244426.10	78.3178	0.563581	FALSE
SPLAM	c7riboseqorf107	uorft_denovo_833	41.0442	ENST00000311117.8	40.4807	0.56346	TRUE
SPLAM	c19riboseqorf169	uorft_denovo_1781	64.491	ENST00000336128.12	63.9289	0.562055	TRUE
SPLAM	c9riboseqorf97	uorft_denovo_996	58.5159	ENST00000318560.6	57.9545	0.561305	TRUE
GTEx	c12riboseqorf3	uorft_2219	43.5805	ENST00000535572.5	43.0203	0.560243	FALSE
GTEx	c3riboseqorf136	uorft_645	89.4216	ENST00000682593.1	88.8616	0.55998	FALSE
GTEx	c3riboseqorf75	uorft_864	71.6569	ENST00000347025.6	71.0979	0.558981	FALSE
GTEx	c3riboseqorf75	uorft_864	71.6569	ENST00000614886.4	71.0979	0.558981	FALSE
SPLAM	c7riboseqorf107	uorft_denovo_829	41.0381	ENST00000311117.8	40.4807	0.557337	TRUE
SPLAM	c3riboseqorf38	uorft_denovo_453	57.2308	ENST00000361924.7	56.6745	0.556307	TRUE
GTEx	c3riboseqorf136	uorft_645	89.41	ENST00000684492.1	88.8539	0.556126	FALSE
GTEx	c3riboseqorf136	uorft_645	89.41	ENST00000682685.1	88.8539	0.556126	FALSE
GTEx	c16riboseqorf101	uorft_2609	60.4877	ENST00000428437.6	59.9319	0.555799	FALSE
GTEx	c1riboseqorf48	uorft_154	37.0169	ENST00000673934.1	36.4613	0.555662	TRUE
SPLAM	c3riboseqorf177	uorft_denovo_421	52.6312	ENST00000346169.7	52.0802	0.551031	TRUE
GTEx	c1riboseqorf110	uorft_239	63.0067	ENST00000682707.1	62.4583	0.548404	FALSE
GTEx	c3riboseqorf136	uorft_645	89.41	ENST00000682822.1	88.8616	0.548396	FALSE
SPLAM	c7riboseqorf106	uorft_denovo_828	41.0278	ENST00000311117.8	40.4807	0.54705	TRUE
SPLAM	c11riboseqorf150	uorft_denovo_1129	58.1522	ENST00000397843.7	57.6066	0.545605	TRUE
SPLAM	c14riboseqorf101	uorft_denovo_1457	61.5381	ENST00000267622.8	60.9945	0.543638	TRUE
GTEx	c16riboseqorf88	uorft_2578	75.9242	ENST00000569240.5	75.3835	0.54073	FALSE
GTEx	c4riboseqorf129	uorft_1029	52.626	ENST00000319471.13	52.0872	0.538804	FALSE
SPLAM	c19riboseqorf122	uorft_denovo_1752	64.3014	ENST00000313040.12	63.7627	0.53865	TRUE
GTEx	c5riboseqorf114	uorft_1138	79.7234	ENST00000274542.6	79.1867	0.536726	FALSE
GTEx	c16riboseqorf101	uorft_2603	61.0877	ENST00000379312.7	60.5561	0.531545	FALSE
GTEx	c3riboseqorf174	uorft_714	88.7976	ENST00000476808.1	88.2667	0.530956	FALSE
SPLAM	c9riboseqorf86	uorft_denovo_984	78.0889	ENST00000291906.5	77.5648	0.524023	TRUE
SPLAM	c3riboseqorf177	uorft_denovo_422	52.6016	ENST00000346169.7	52.0802	0.521362	TRUE
SPLAM	cXriboseqorf60	uorft_denovo_1855	84.2999	ENST00000372232.8	83.7819	0.51793	TRUE
SPLAM	c6riboseqorf3	uorft_denovo_799	45.7058	ENST00000379938.7	45.1905	0.515306	TRUE
SPLAM	c1riboseqorf182	uorft_denovo_50	83.5519	ENST00000318967.7	83.0379	0.513995	TRUE
GTEx	c11riboseqorf132	uorft_1858	87.4536	ENST00000393094.7	86.9409	0.512646	TRUE
SPLAM	c2riboseqorf35	uorft_denovo_307	62.8992	ENST00000436346.7	62.388	0.511135	TRUE
GTEx	c1riboseqorf110	uorft_248	63.2448	ENST00000684168.1	62.7341	0.510698	FALSE
SPLAM	c7riboseqorf165	uorft_denovo_851	83.3062	ENST00000348165.10	82.7967	0.509445	TRUE
GTEx	c3riboseqorf75	uorft_865	75.5579	ENST00000327906.8	75.0501	0.507789	TRUE
GTEx	c9riboseqorf118	uorft_1694	62.5787	ENST00000371474.7	62.0717	0.506989	FALSE
SPLAM	c10riboseqorf67	uorft_denovo_1086	80.2143	ENST00000623527.4	79.7079	0.506472	TRUE
GTEx	c19riboseqorf101	uorft_2923	75.9395	ENST00000337995.4	75.4365	0.503028	TRUE
SPLAM	c7riboseqorf85	uorft_denovo_912	44.3594	ENST00000297293.6	43.8568	0.502622	TRUE
SPLAM	c17riboseqorf17	uorft_denovo_1567	64.2662	ENST00000293778.12	63.7669	0.499322	TRUE
SPLAM	c19riboseqorf124	uorft_denovo_1753	60.2359	ENST00000592529.6	59.737	0.498907	TRUE
SPLAM	c12riboseqorf115	uorft_denovo_1357	79.8895	ENST00000299157.5	79.3941	0.4954	TRUE
GTEx	c3riboseqorf177	uorft_724	53.4788	ENST00000427845.5	52.9909	0.487929	FALSE
GTEx	c2riboseqorf153	uorft_440	56.6617	ENST00000332624.8	56.1749	0.486807	TRUE
SPLAM	c4riboseqorf81	uorft_denovo_521	62.8798	ENST00000274000.10	62.3951	0.484693	TRUE
SPLAM	c10riboseqorf67	uorft_denovo_1087	80.1919	ENST00000623527.4	79.7079	0.484017	TRUE
SPLAM	c19riboseqorf169	uorft_denovo_1782	64.4129	ENST00000336128.12	63.9289	0.483972	TRUE
SPLAM	c14riboseqorf87	uorft_denovo_1438	83.7304	ENST00000356357.9	83.2585	0.471937	TRUE
SPLAM	c19riboseqorf151	uorft_denovo_1766	67.052	ENST00000594440.6	66.5805	0.471565	TRUE
SPLAM	c11riboseqorf127	uorft_denovo_1219	56.7132	ENST00000433060.3	56.246	0.467174	TRUE
GTEx	c16riboseqorf2	uorft_2532	56.4172	ENST00000421000.1	55.9538	0.463365	FALSE
GTEx	c6riboseqorf120	uorft_1229	54.3272	ENST00000392477.7	53.864	0.463229	TRUE
GTEx	c6riboseqorf120	uorft_1229	54.3272	ENST00000368357.7	53.864	0.463229	FALSE
GTEx	c3riboseqorf178	uorft_740	53.4537	ENST00000427845.5	52.9909	0.462812	FALSE
GTEx	c19riboseqorf145	uorft_2994	75.6452	ENST00000598168.5	75.1824	0.462739	FALSE
GTEx	c6riboseqorf3	uorft_1317	45.8914	ENST00000379933.7	45.4331	0.458236	FALSE
GTEx	c6riboseqorf3	uorft_1317	45.8914	ENST00000349384.10	45.4331	0.458236	FALSE
GTEx	c8riboseqorf29	uorft_1556	85.388	ENST00000358689.9	84.9319	0.456171	TRUE
SPLAM	c3riboseqorf7	uorft_denovo_500	42.6535	ENST00000402198.7	42.1994	0.454115	TRUE
SPLAM	c11riboseqorf150	uorft_denovo_1133	58.0529	ENST00000397843.7	57.6066	0.446279	TRUE
GTEx	c8riboseqorf19	uorft_1551	54.7283	ENST00000440756.4	54.2832	0.445097	FALSE
SPLAM	c7riboseqorf106	uorft_denovo_826	40.9252	ENST00000311117.8	40.4807	0.444409	TRUE
GTEx	c12riboseqorf55	uorft_2137	49.8701	ENST00000552909.5	49.4299	0.440222	FALSE
GTEx	c14riboseqorf70	uorft_2317	64.6621	ENST00000676512.1	64.2224	0.43965	FALSE
SPLAM	c2riboseqorf153	uorft_denovo_264	56.5409	ENST00000332624.8	56.1029	0.437923	TRUE
GTEx	c8riboseqorf36	uorft_1562	66.4628	ENST00000298139.7	66.028	0.434831	TRUE
SPLAM	c12riboseqorf122	uorft_denovo_1236	84.2211	ENST00000342494.8	83.7863	0.434828	TRUE
GTEx	c13riboseqorf25	uorft_2267	40.4363	ENST00000025301.4	40.0025	0.433784	TRUE
SPLAM	c2riboseqorf11	uorft_denovo_287	41.6769	ENST00000435504.9	41.2452	0.43177	TRUE
GTEx	c1riboseqorf45	uorft_145	60.5558	ENST00000374268.5	60.1246	0.43113	TRUE
SPLAM	c6riboseqorf128	uorft_denovo_772	43.811	ENST00000531224.6	43.3822	0.428859	TRUE
SPLAM	c10riboseqorf93	uorft_denovo_1038	52.26	ENST00000238961.9	51.8313	0.428773	TRUE
SPLAM	c12riboseqorf124	uorft_denovo_1241	84.2147	ENST00000342494.8	83.7863	0.428417	TRUE
GTEx	c21riboseqorf14	uorft_3125	73.7791	ENST00000358356.9	73.3564	0.422629	FALSE
GTEx	c2riboseqorf55	uorft_595	53.4715	ENST00000393972.7	53.0537	0.417842	FALSE
GTEx	c10riboseqorf85	uorft_1828	87.9133	ENST00000352634.8	87.4957	0.417617	FALSE
GTEx	c10riboseqorf85	uorft_1828	87.9133	ENST00000370842.6	87.4957	0.417617	FALSE
SPLAM	c4riboseqorf40	uorft_denovo_578	56.7546	ENST00000513440.6	56.3374	0.41725	TRUE
GTEx	c3riboseqorf75	uorft_869	71.5143	ENST00000347025.6	71.0979	0.416366	FALSE
GTEx	c3riboseqorf75	uorft_869	71.5143	ENST00000614886.4	71.0979	0.416366	FALSE
SPLAM	c3riboseqorf175	uorft_denovo_418	76.6993	ENST00000317096.9	76.2849	0.414348	TRUE
GTEx	c1riboseqorf168	uorft_20	67.583	ENST00000369124.5	67.1699	0.413159	TRUE
GTEx	c6riboseqorf62	uorft_1281	76.1073	ENST00000274963.13	75.6973	0.409997	TRUE
SPLAM	c17riboseqorf51	uorft_denovo_1543	63.0555	ENST00000225737.11	62.6472	0.408282	TRUE
GTEx	c4riboseqorf129	uorft_1031	46.4314	ENST00000355634.9	46.0265	0.404934	FALSE
SPLAM	c2riboseqorf21	uorft_denovo_300	69.0576	ENST00000234179.8	68.6535	0.404155	TRUE
GTEx	c16riboseqorf101	uorft_2606	60.9566	ENST00000379312.7	60.5561	0.400429	FALSE
SPLAM	c1riboseqorf79	uorft_denovo_182	66.2243	ENST00000372706.6	65.8256	0.39867	TRUE
SPLAM	c8riboseqorf90	uorft_denovo_916	84.7329	ENST00000239690.9	84.3345	0.398428	TRUE
SPLAM	c14riboseqorf20	uorft_denovo_1407	93.2195	ENST00000216840.11	92.8225	0.396973	TRUE
GTEx	c1riboseqorf110	uorft_239	63.0067	ENST00000684178.1	62.6101	0.396673	FALSE
GTEx	c3riboseqorf177	uorft_721	54.8753	ENST00000441154.5	54.4794	0.395868	FALSE
GTEx	c2riboseqorf35	uorft_525	73.0326	ENST00000645477.1	72.637	0.39563	FALSE
SPLAM	c3riboseqorf35	uorft_denovo_434	74.0815	ENST00000283629.8	73.6874	0.394165	TRUE
SPLAM	c4riboseqorf18	uorft_denovo_542	69.8238	ENST00000334304.10	69.4344	0.389496	TRUE
GTEx	c19riboseqorf145	uorft_2989	78.4744	ENST00000411902.6	78.0858	0.388601	FALSE
SPLAM	c2riboseqorf19	uorft_denovo_294	68.1846	ENST00000238831.9	67.7972	0.387385	TRUE
SPLAM	c12riboseqorf76	uorft_denovo_1297	84.8828	ENST00000267116.8	84.4998	0.38295	TRUE
SPLAM	c4riboseqorf18	uorft_denovo_541	69.8172	ENST00000334304.10	69.4344	0.382811	TRUE
GTEx	c1riboseqorf206	uorft_57	57.8618	ENST00000368194.8	57.4799	0.38188	TRUE
SPLAM	c6riboseqorf83	uorft_denovo_792	51.5879	ENST00000620364.5	51.2074	0.380493	TRUE
GTEx	c11riboseqorf160	uorft_1914	67.6646	ENST00000528499.5	67.2853	0.379363	FALSE
SPLAM	c2riboseqorf35	uorft_denovo_309	62.7661	ENST00000436346.7	62.388	0.378064	TRUE
GTEx	c11riboseqorf160	uorft_1915	69.0558	ENST00000338167.10	68.6806	0.375222	TRUE
GTEx	c2riboseqorf55	uorft_611	55.2474	ENST00000233615.7	54.8805	0.366898	TRUE
GTEx	c19riboseqorf140	uorft_2971	88.8186	ENST00000598293.6	88.4525	0.366097	TRUE
GTEx	c19riboseqorf140	uorft_2971	88.8186	ENST00000392518.8	88.4525	0.366097	FALSE
GTEx	c19riboseqorf140	uorft_2971	88.8186	ENST00000323446.9	88.4525	0.366097	FALSE
GTEx	c2riboseqorf99	uorft_325	46.4542	ENST00000636471.1	46.0884	0.365746	FALSE
SPLAM	c2riboseqorf152	uorft_denovo_262	56.4666	ENST00000332624.8	56.1029	0.363683	TRUE
SPLAM	c5riboseqorf65	uorft_denovo_735	64.6836	ENST00000237853.9	64.3242	0.359391	TRUE
GTEx	c16riboseqorf101	uorft_2599	60.9147	ENST00000379312.7	60.5561	0.358536	FALSE
GTEx	c1riboseqorf110	uorft_241	57.164	ENST00000684751.1	56.8073	0.356646	FALSE
GTEx	c5riboseqorf34	uorft_1190	81.0067	ENST00000416865.6	80.6506	0.356138	FALSE
SPLAM	c7riboseqorf85	uorft_denovo_908	44.2114	ENST00000297293.6	43.8568	0.354675	TRUE
GTEx	c9riboseqorf98	uorft_1647	35.48	ENST00000683519.1	35.1257	0.354245	TRUE
GTEx	c9riboseqorf98	uorft_1647	35.48	ENST00000684596.1	35.1257	0.354245	FALSE
GTEx	c21riboseqorf8	uorft_3121	66.6444	ENST00000399975.7	66.2922	0.352206	FALSE
GTEx	c18riboseqorf21	uorft_2808	48.1209	ENST00000269214.10	47.7722	0.348764	TRUE
SPLAM	c12riboseqorf16	uorft_denovo_1306	90.339	ENST00000075120.12	89.9908	0.348216	TRUE
GTEx	c12riboseqorf3	uorft_2227	60.9376	ENST00000447667.2	60.5894	0.348189	FALSE
SPLAM	c1riboseqorf109	uorft_denovo_194	69.7523	ENST00000371079.6	69.4048	0.34742	TRUE
SPLAM	c3riboseqorf38	uorft_denovo_437	57.0217	ENST00000361924.7	56.6745	0.347187	TRUE
SPLAM	cXriboseqorf65	uorft_denovo_1856	54.3816	ENST00000343004.10	54.035	0.346627	TRUE
SPLAM	c19riboseqorf118	uorft_denovo_1743	61.9801	ENST00000618787.5	61.6389	0.341149	TRUE
GTEx	c10riboseqorf85	uorft_1826	87.4412	ENST00000393760.6	87.1025	0.33863	TRUE
GTEx	c10riboseqorf85	uorft_1826	87.4412	ENST00000370854.7	87.1025	0.33863	FALSE
GTEx	c4riboseqorf65	uorft_1103	59.4449	ENST00000513837.5	59.1067	0.338176	FALSE
GTEx	c3riboseqorf8	uorft_900	42.9958	ENST00000682536.1	42.6584	0.337353	FALSE
GTEx	c3riboseqorf7	uorft_884	42.449	ENST00000402198.7	42.1125	0.336508	TRUE
GTEx	c3riboseqorf8	uorft_906	50.3843	ENST00000684055.1	50.0486	0.335686	FALSE
SPLAM	c6riboseqorf96	uorft_denovo_814	81.2239	ENST00000683635.1	80.8887	0.335239	TRUE
GTEx	c7riboseqorf85	uorft_1488	44.4654	ENST00000297293.6	44.1305	0.334963	TRUE
SPLAM	c7riboseqorf85	uorft_denovo_906	44.1915	ENST00000297293.6	43.8568	0.334771	TRUE
SPLAM	c1riboseqorf84	uorft_denovo_186	81.7493	ENST00000359947.9	81.4178	0.331471	TRUE
GTEx	c15riboseqorf19	uorft_2403	61.4133	ENST00000456763.6	61.082	0.331255	FALSE
GTEx	c11riboseqorf13	uorft_2068	77.1598	ENST00000681203.1	76.83	0.329849	FALSE
GTEx	c15riboseqorf85	uorft_2445	53.2612	ENST00000299927.4	52.9316	0.329611	FALSE
GTEx	c15riboseqorf85	uorft_2445	53.2612	ENST00000560079.7	52.9316	0.329611	TRUE
GTEx	c7riboseqorf101	uorft_1342	61.6259	ENST00000646649.1	61.298	0.327886	FALSE
SPLAM	c4riboseqorf50	uorft_denovo_584	84.3997	ENST00000514213.7	84.0721	0.327622	TRUE
GTEx	c1riboseqorf197	uorft_47	56.7836	ENST00000438976.6	56.4565	0.327079	FALSE
SPLAM	c19riboseqorf29	uorft_denovo_1667	69.3919	ENST00000254321.10	69.0661	0.325797	TRUE
GTEx	c14riboseqorf70	uorft_2318	65.7406	ENST00000555452.1	65.4152	0.325388	FALSE
SPLAM	c12riboseqorf56	uorft_denovo_1289	81.4182	ENST00000262052.9	81.096	0.322237	TRUE
SPLAM	c11riboseqorf150	uorft_denovo_1131	57.927	ENST00000397843.7	57.6066	0.320342	TRUE
SPLAM	c19riboseqorf143	uorft_denovo_1762	72.2994	ENST00000221543.10	71.9795	0.31991	TRUE
SPLAM	c3riboseqorf40	uorft_denovo_468	94.0989	ENST00000333167.13	93.7802	0.318715	TRUE
SPLAM	c3riboseqorf133	uorft_denovo_350	85.9919	ENST00000510168.6	85.6747	0.317203	TRUE
GTEx	c5riboseqorf33	uorft_1164	84.1869	ENST00000510693.5	83.8738	0.313028	FALSE
SPLAM	c3riboseqorf133	uorft_denovo_351	85.9877	ENST00000510168.6	85.6747	0.312948	TRUE
SPLAM	c7riboseqorf85	uorft_denovo_904	44.1684	ENST00000297293.6	43.8568	0.311676	TRUE
SPLAM	c3riboseqorf133	uorft_denovo_353	85.9841	ENST00000510168.6	85.6747	0.309385	TRUE
GTEx	c3riboseqorf178	uorft_744	53.832	ENST00000392537.6	53.5227	0.309251	FALSE
GTEx	c9riboseqorf98	uorft_1659	39.9184	ENST00000682501.1	39.6135	0.30495	FALSE
GTEx	c14riboseqorf67	uorft_2309	48.5668	ENST00000394691.7	48.2639	0.302893	FALSE
GTEx	c3riboseqorf7	uorft_884	42.4107	ENST00000406341.5	42.1125	0.298269	FALSE
SPLAM	c20riboseqorf48	uorft_denovo_1812	79.6968	ENST00000372409.8	79.4013	0.295505	TRUE
GTEx	c3riboseqorf75	uorft_868	75.3433	ENST00000327906.8	75.0501	0.293131	TRUE
SPLAM	c8riboseqorf53	uorft_denovo_971	63.6659	ENST00000262146.9	63.3731	0.292782	TRUE
SPLAM	c19riboseqorf168	uorft_denovo_1777	63.5919	ENST00000282286.6	63.2996	0.292297	TRUE
GTEx	c2riboseqorf55	uorft_566	55.1719	ENST00000233615.7	54.8805	0.29144	TRUE
SPLAM	c12riboseqorf120	uorft_denovo_1227	59.2931	ENST00000261402.7	59.002	0.291119	TRUE
GTEx	c11riboseqorf103	uorft_2012	60.0622	ENST00000346329.7	59.7717	0.290451	FALSE
SPLAM	c7riboseqorf165	uorft_denovo_850	83.0867	ENST00000348165.10	82.7967	0.290004	TRUE
GTEx	c16riboseqorf101	uorft_2609	60.4877	ENST00000042381.9	60.1985	0.289231	TRUE
GTEx	c19riboseqorf48	uorft_2898	63.6718	ENST00000456283.7	63.3829	0.288905	TRUE
SPLAM	c17riboseqorf17	uorft_denovo_1566	64.0553	ENST00000293778.12	63.7669	0.288419	TRUE
SPLAM	c7riboseqorf165	uorft_denovo_854	83.0828	ENST00000348165.10	82.7967	0.28608	TRUE
SPLAM	c2riboseqorf92	uorft_denovo_213	79.4485	ENST00000397463.3	79.1628	0.285723	TRUE
SPLAM	c4riboseqorf20	uorft_denovo_545	85.3972	ENST00000355476.8	85.1125	0.284696	TRUE
GTEx	c21riboseqorf14	uorft_3124	58.6215	ENST00000399240.5	58.3376	0.283894	FALSE
SPLAM	c2riboseqorf19	uorft_denovo_293	68.0806	ENST00000238831.9	67.7972	0.28345	TRUE
GTEx	c4riboseqorf93	uorft_990	61.5575	ENST00000226319.11	61.277	0.280509	TRUE
GTEx	c4riboseqorf93	uorft_990	61.5575	ENST00000512960.5	61.277	0.280509	FALSE
GTEx	c4riboseqorf93	uorft_990	61.5575	ENST00000610919.4	61.277	0.280509	FALSE
GTEx	c4riboseqorf93	uorft_990	61.5575	ENST00000611140.4	61.277	0.280509	FALSE
SPLAM	c19riboseqorf151	uorft_denovo_1765	66.8605	ENST00000594440.6	66.5805	0.280002	TRUE
GTEx	c19riboseqorf145	uorft_2981	79.2061	ENST00000253727.10	78.927	0.279127	TRUE
GTEx	c19riboseqorf145	uorft_2981	79.2061	ENST00000652203.1	78.927	0.279127	FALSE
GTEx	c3riboseqorf37	uorft_776	67.2392	ENST00000336686.9	66.9608	0.27837	TRUE
SPLAM	c16riboseqorf18	uorft_denovo_1514	48.4919	ENST00000301744.7	48.2137	0.278162	TRUE
GTEx	c12riboseqorf3	uorft_2225	38.3926	ENST00000530271.6	38.1165	0.276083	FALSE
GTEx	c19riboseqorf145	uorft_2981	79.2017	ENST00000593926.5	78.927	0.274707	FALSE
SPLAM	c12riboseqorf123	uorft_denovo_1238	84.0605	ENST00000342494.8	83.7863	0.274141	TRUE
GTEx	c11riboseqorf13	uorft_2072	75.3895	ENST00000680294.1	75.116	0.273569	FALSE
SPLAM	c19riboseqorf169	uorft_denovo_1783	64.2023	ENST00000336128.12	63.9289	0.273345	TRUE
SPLAM	c11riboseqorf77	uorft_denovo_1191	64.782	ENST00000402010.8	64.5117	0.27034	TRUE
SPLAM	c11riboseqorf150	uorft_denovo_1134	57.8762	ENST00000397843.7	57.6066	0.269581	TRUE
SPLAM	c19riboseqorf155	uorft_denovo_1770	44.2431	ENST00000652185.1	43.976	0.267099	TRUE
GTEx	c1riboseqorf37	uorft_127	52.972	ENST00000302291.8	52.7062	0.265831	FALSE
SPLAM	c2riboseqorf118	uorft_denovo_226	71.374	ENST00000431350.7	71.1083	0.26576	TRUE
SPLAM	c7riboseqorf107	uorft_denovo_832	40.7462	ENST00000311117.8	40.4807	0.265482	TRUE
SPLAM	c10riboseqorf67	uorft_denovo_1089	79.9721	ENST00000623527.4	79.7079	0.264263	TRUE
GTEx	c4riboseqorf133	uorft_1032	49.5733	ENST00000503432.5	49.3099	0.263358	FALSE
GTEx	c4riboseqorf133	uorft_1032	49.5733	ENST00000502970.5	49.3099	0.263358	FALSE
GTEx	c4riboseqorf133	uorft_1032	49.5733	ENST00000514153.5	49.3099	0.263358	FALSE
GTEx	c5riboseqorf34	uorft_1195	53.7344	ENST00000506030.5	53.4741	0.260236	FALSE
SPLAM	c14riboseqorf22	uorft_denovo_1410	86.1215	ENST00000206595.11	85.8634	0.258121	TRUE
GTEx	c3riboseqorf7	uorft_885	42.9161	ENST00000682536.1	42.6584	0.257657	FALSE
SPLAM	c20riboseqorf20	uorft_denovo_1787	71.1189	ENST00000254958.10	70.862	0.256849	TRUE
GTEx	c5riboseqorf30	uorft_1156	72.9912	ENST00000502326.7	72.7345	0.256766	FALSE
GTEx	c5riboseqorf30	uorft_1156	72.9912	ENST00000336909.9	72.7345	0.256766	FALSE
GTEx	c5riboseqorf30	uorft_1156	72.9912	ENST00000381298.7	72.7345	0.256766	TRUE
GTEx	c11riboseqorf13	uorft_2066	76.5465	ENST00000328194.8	76.2915	0.255027	TRUE
GTEx	c4riboseqorf114	uorft_1017	91.3951	ENST00000421009.6	91.1402	0.25483	FALSE
GTEx	c11riboseqorf29	uorft_1925	48.8444	ENST00000620009.4	48.5907	0.253751	FALSE
GTEx	c11riboseqorf29	uorft_1925	48.8444	ENST00000527884.5	48.5907	0.253751	FALSE
GTEx	c11riboseqorf29	uorft_1925	48.8444	ENST00000250024.9	48.5907	0.253751	TRUE
GTEx	c12riboseqorf3	uorft_2216	39.9399	ENST00000537687.5	39.6875	0.252426	FALSE
GTEx	c4riboseqorf129	uorft_1030	56.6272	ENST00000449407.6	56.3749	0.2523	FALSE
GTEx	c8riboseqorf113	uorft_1517	61.9052	ENST00000517878.6	61.6553	0.249962	TRUE
GTEx	c7riboseqorf85	uorft_1487	44.379	ENST00000297293.6	44.1305	0.248536	TRUE
GTEx	c15riboseqorf56	uorft_2421	74.2525	ENST00000287196.13	74.0057	0.246824	FALSE
GTEx	c15riboseqorf56	uorft_2421	74.2525	ENST00000569795.6	74.0057	0.246824	TRUE
SPLAM	c3riboseqorf38	uorft_denovo_466	56.9194	ENST00000361924.7	56.6745	0.244939	TRUE
GTEx	c1riboseqorf110	uorft_242	54.1667	ENST00000424320.6	53.9239	0.242842	FALSE
GTEx	c5riboseqorf34	uorft_1193	53.2372	ENST00000380938.6	52.9952	0.241992	FALSE
SPLAM	c1riboseqorf168	uorft_denovo_42	67.4094	ENST00000369124.5	67.1683	0.241125	TRUE
SPLAM	c2riboseqorf73	uorft_denovo_203	74.1801	ENST00000341068.8	73.9391	0.240977	TRUE
SPLAM	c4riboseqorf34	uorft_denovo_564	62.894	ENST00000264312.12	62.6533	0.240636	TRUE
GTEx	c3riboseqorf179	uorft_754	50.9977	ENST00000418281.5	50.7589	0.238745	FALSE
SPLAM	c11riboseqorf127	uorft_denovo_1221	56.484	ENST00000433060.3	56.246	0.238025	TRUE
GTEx	c16riboseqorf90	uorft_2582	78.6955	ENST00000268603.9	78.4577	0.237843	TRUE
SPLAM	c6riboseqorf3	uorft_denovo_800	45.4283	ENST00000379938.7	45.1905	0.237782	TRUE
GTEx	c6riboseqorf113	uorft_1224	59.8715	ENST00000431543.6	59.6344	0.237097	FALSE
GTEx	c16riboseqorf20	uorft_2562	43.0011	ENST00000294008.4	42.7664	0.234672	TRUE
SPLAM	c4riboseqorf62	uorft_denovo_626	47.9078	ENST00000395146.9	47.6741	0.233694	TRUE
GTEx	c8riboseqorf82	uorft_1613	53.5654	ENST00000457907.3	53.3327	0.232711	FALSE
SPLAM	c6riboseqorf126	uorft_denovo_768	73.5397	ENST00000367837.10	73.3074	0.23233	TRUE
GTEx	c15riboseqorf19	uorft_2404	69.7663	ENST00000514566.5	69.5348	0.231549	FALSE
SPLAM	c11riboseqorf14	uorft_denovo_1214	88.8866	ENST00000379719.8	88.6564	0.230269	TRUE
GTEx	c3riboseqorf177	uorft_721	54.8753	ENST00000434061.6	54.645	0.230255	FALSE
SPLAM	c3riboseqorf91	uorft_denovo_496	63.328	ENST00000398559.7	63.1075	0.220564	TRUE
SPLAM	c17riboseqorf28	uorft_denovo_1588	78.4043	ENST00000396628.7	78.1849	0.219384	TRUE
SPLAM	c7riboseqorf99	uorft_denovo_816	91.7156	ENST00000223127.8	91.4989	0.216661	TRUE
GTEx	c15riboseqorf56	uorft_2426	71.0569	ENST00000260376.11	70.8409	0.216005	FALSE
GTEx	c3riboseqorf91	uorft_876	63.2495	ENST00000398559.7	63.035	0.214578	TRUE
SPLAM	c16riboseqorf101	uorft_denovo_1528	60.5322	ENST00000042381.9	60.3178	0.21441	TRUE
GTEx	c2riboseqorf99	uorft_317	46.3013	ENST00000636471.1	46.0884	0.21283	FALSE
GTEx	c2riboseqorf35	uorft_524	64.7754	ENST00000646796.1	64.5627	0.212669	FALSE
SPLAM	c6riboseqorf96	uorft_denovo_813	81.1009	ENST00000683635.1	80.8887	0.212174	TRUE
SPLAM	c3riboseqorf133	uorft_denovo_361	85.8861	ENST00000510168.6	85.6747	0.211382	TRUE
SPLAM	c1riboseqorf153	uorft_denovo_36	83.2022	ENST00000369486.8	82.9913	0.210876	TRUE
GTEx	c9riboseqorf98	uorft_1649	40.6247	ENST00000682662.1	40.4141	0.210627	FALSE
SPLAM	c7riboseqorf85	uorft_denovo_903	44.0672	ENST00000297293.6	43.8568	0.210462	TRUE
GTEx	c7riboseqorf101	uorft_1342	61.5652	ENST00000556210.1	61.3568	0.208396	FALSE
SPLAM	c7riboseqorf85	uorft_denovo_911	44.0624	ENST00000297293.6	43.8568	0.205621	TRUE
GTEx	c9riboseqorf118	uorft_1693	64.0482	ENST00000371473.7	63.8428	0.205403	FALSE
GTEx	c5riboseqorf34	uorft_1189	54.9519	ENST00000380943.6	54.7475	0.204495	FALSE
GTEx	c3riboseqorf8	uorft_904	42.8608	ENST00000682536.1	42.6584	0.202356	FALSE
SPLAM	c17riboseqorf173	uorft_denovo_1612	80.6761	ENST00000306801.8	80.4738	0.202353	TRUE
GTEx	c1riboseqorf110	uorft_244	65.8521	ENST00000435165.3	65.6535	0.198561	FALSE
SPLAM	c10riboseqorf67	uorft_denovo_1088	79.9054	ENST00000623527.4	79.7079	0.197567	TRUE
GTEx	c12riboseqorf3	uorft_2222	41.0852	ENST00000315939.11	40.8885	0.196682	TRUE
GTEx	c8riboseqorf87	uorft_1506	86.4134	ENST00000682969.1	86.2179	0.195524	FALSE
GTEx	c8riboseqorf87	uorft_1506	86.4134	ENST00000683965.1	86.2179	0.195524	FALSE
GTEx	c8riboseqorf87	uorft_1506	86.4134	ENST00000684721.1	86.2179	0.195524	FALSE
SPLAM	c22riboseqorf34	uorft_denovo_1836	75.2847	ENST00000331728.9	75.0936	0.191082	TRUE
SPLAM	c5riboseqorf38	uorft_denovo_702	77.3713	ENST00000396591.8	77.1839	0.187421	TRUE
GTEx	c3riboseqorf187	uorft_773	57.2909	ENST00000318037.3	57.1046	0.186335	TRUE
SPLAM	c11riboseqorf159	uorft_denovo_1142	54.9802	ENST00000360871.8	54.7958	0.184447	TRUE
GTEx	c19riboseqorf112	uorft_2934	90.8989	ENST00000409419.5	90.7166	0.182308	FALSE
GTEx	c19riboseqorf112	uorft_2934	90.8989	ENST00000409587.5	90.7166	0.182308	FALSE
GTEx	c19riboseqorf112	uorft_2934	90.8989	ENST00000409281.5	90.7166	0.182308	FALSE
GTEx	c19riboseqorf112	uorft_2934	90.8989	ENST00000356508.9	90.7166	0.182308	FALSE
GTEx	c19riboseqorf112	uorft_2934	90.8989	ENST00000409735.9	90.7166	0.182308	TRUE
SPLAM	c16riboseqorf101	uorft_denovo_1525	60.4964	ENST00000042381.9	60.3178	0.178594	TRUE
GTEx	c4riboseqorf97	uorft_999	45.0498	ENST00000379550.5	44.8718	0.17792	FALSE
GTEx	c4riboseqorf97	uorft_999	45.0498	ENST00000686138.1	44.8718	0.17792	TRUE
SPLAM	c12riboseqorf77	uorft_denovo_1298	62.2231	ENST00000300101.3	62.0478	0.175334	TRUE
GTEx	c1riboseqorf110	uorft_244	65.8521	ENST00000682293.1	65.6775	0.174554	FALSE
SPLAM	c2riboseqorf100	uorft_denovo_218	88.3128	ENST00000392857.10	88.1386	0.174127	TRUE
GTEx	c7riboseqorf142	uorft_1401	66.1681	ENST00000330883.9	65.9944	0.173683	FALSE
GTEx	c18riboseqorf40	uorft_2820	85.0711	ENST00000262039.9	84.8977	0.173403	TRUE
GTEx	c17riboseqorf20	uorft_2746	67.7872	ENST00000320785.10	67.6151	0.172128	TRUE
SPLAM	c19riboseqorf112	uorft_denovo_1735	91.0135	ENST00000409735.9	90.8444	0.169133	TRUE
GTEx	c9riboseqorf98	uorft_1653	55.8904	ENST00000683161.1	55.7215	0.168916	FALSE
SPLAM	c5riboseqorf127	uorft_denovo_681	54.7545	ENST00000298569.9	54.5876	0.166957	TRUE
SPLAM	c1riboseqorf280	uorft_denovo_126	71.5146	ENST00000366766.8	71.3484	0.166238	TRUE
GTEx	c12riboseqorf3	uorft_2211	39.8514	ENST00000537687.5	39.6875	0.1639	FALSE
GTEx	c1riboseqorf110	uorft_263	55.0224	ENST00000684651.1	54.8587	0.163635	FALSE
SPLAM	c19riboseqorf108	uorft_denovo_1730	80.0814	ENST00000249396.12	79.921	0.160485	TRUE
SPLAM	c15riboseqorf56	uorft_denovo_1495	72.8005	ENST00000569795.6	72.641	0.159557	TRUE
GTEx	c21riboseqorf8	uorft_3122	67.0501	ENST00000399976.7	66.8927	0.157431	TRUE
GTEx	c21riboseqorf8	uorft_3122	67.0501	ENST00000334352.8	66.8927	0.157431	FALSE
GTEx	c1riboseqorf110	uorft_240	55.1166	ENST00000237247.10	54.9598	0.156804	FALSE
GTEx	c5riboseqorf34	uorft_1166	80.8057	ENST00000416865.6	80.6506	0.155153	FALSE
SPLAM	c3riboseqorf133	uorft_denovo_355	85.8294	ENST00000510168.6	85.6747	0.154704	TRUE
GTEx	c4riboseqorf34	uorft_1068	62.7262	ENST00000381473.7	62.5772	0.14901	FALSE
GTEx	c4riboseqorf34	uorft_1068	62.7262	ENST00000264312.12	62.5772	0.14901	TRUE
GTEx	c4riboseqorf34	uorft_1068	62.7262	ENST00000513391.2	62.5772	0.14901	FALSE
GTEx	c4riboseqorf34	uorft_1068	62.7262	ENST00000508293.5	62.5772	0.14901	FALSE
GTEx	c13riboseqorf21	uorft_2263	90.0176	ENST00000379600.8	89.8686	0.148994	TRUE
GTEx	c10riboseqorf31	uorft_1778	64.189	ENST00000613419.4	64.0421	0.146955	FALSE
SPLAM	c6riboseqorf88	uorft_denovo_807	52.6863	ENST00000447266.7	52.5431	0.143214	TRUE
GTEx	c1riboseqorf110	uorft_247	56.3073	ENST00000682476.1	56.1648	0.142505	FALSE
SPLAM	c3riboseqorf34	uorft_denovo_431	78.5296	ENST00000328834.10	78.3888	0.140818	TRUE
GTEx	c6riboseqorf48	uorft_1262	61.3627	ENST00000374831.8	61.2222	0.14051	FALSE
GTEx	c6riboseqorf48	uorft_1262	61.3627	ENST00000678250.1	61.2222	0.14051	FALSE
GTEx	c6riboseqorf48	uorft_1262	61.3627	ENST00000449085.4	61.2222	0.14051	FALSE
GTEx	c6riboseqorf48	uorft_1262	61.3627	ENST00000374825.9	61.2222	0.14051	TRUE
GTEx	c20riboseqorf49	uorft_3101	79.2144	ENST00000317734.12	79.074	0.140355	FALSE
GTEx	c3riboseqorf185	uorft_770	79.6046	ENST00000643329.1	79.4651	0.1395	FALSE
GTEx	c4riboseqorf133	uorft_1032	49.5733	ENST00000227065.8	49.435	0.138254	FALSE
GTEx	c2riboseqorf99	uorft_332	47.8436	ENST00000303660.8	47.7055	0.138158	FALSE
SPLAM	c7riboseqorf43	uorft_denovo_879	87.8539	ENST00000223336.11	87.7188	0.13514	TRUE
GTEx	c1riboseqorf110	uorft_253	56.9447	ENST00000683499.1	56.81	0.134653	FALSE
SPLAM	c3riboseqorf133	uorft_denovo_364	85.8088	ENST00000510168.6	85.6747	0.134047	TRUE
SPLAM	c10riboseqorf31	uorft_denovo_1064	64.2544	ENST00000359467.8	64.1208	0.133622	TRUE
GTEx	c6riboseqorf113	uorft_1222	70.3544	ENST00000230538.12	70.2214	0.132993	TRUE
SPLAM	c11riboseqorf77	uorft_denovo_1192	64.6414	ENST00000402010.8	64.5117	0.129777	TRUE
SPLAM	c2riboseqorf118	uorft_denovo_229	71.2359	ENST00000431350.7	71.1083	0.127594	TRUE
SPLAM	c2riboseqorf85	uorft_denovo_211	73.3325	ENST00000285398.7	73.2082	0.124297	TRUE
GTEx	c19riboseqorf145	uorft_2984	74.5354	ENST00000599105.5	74.4132	0.122179	FALSE
SPLAM	c4riboseqorf50	uorft_denovo_586	84.1942	ENST00000514213.7	84.0721	0.122111	TRUE
SPLAM	c16riboseqorf101	uorft_denovo_1526	60.4398	ENST00000042381.9	60.3178	0.121933	TRUE
GTEx	c2riboseqorf42	uorft_527	59.1874	ENST00000464909.2	59.0683	0.11909	FALSE
GTEx	c2riboseqorf42	uorft_527	59.1874	ENST00000426997.5	59.0683	0.11909	FALSE
GTEx	cXriboseqorf24	uorft_3239	71.5252	ENST00000457458.6	71.4084	0.116822	FALSE
SPLAM	c14riboseqorf20	uorft_denovo_1402	92.9366	ENST00000216840.11	92.8225	0.114045	TRUE
GTEx	c2riboseqorf55	uorft_585	53.1673	ENST00000393972.7	53.0537	0.113586	FALSE
SPLAM	c3riboseqorf38	uorft_denovo_459	56.7876	ENST00000361924.7	56.6745	0.113054	TRUE
GTEx	c17riboseqorf68	uorft_2707	77.0493	ENST00000614623.5	76.9365	0.112753	TRUE
SPLAM	c22riboseqorf49	uorft_denovo_1842	94.7281	ENST00000396398.8	94.6154	0.112687	TRUE
GTEx	c2riboseqorf121	uorft_366	42.3224	ENST00000310015.12	42.2103	0.112061	TRUE
SPLAM	c15riboseqorf54	uorft_denovo_1494	66.9023	ENST00000451782.7	66.7911	0.111232	TRUE
GTEx	c1riboseqorf271	uorft_121	72.5275	ENST00000366962.8	72.4166	0.110892	TRUE
GTEx	c2riboseqorf121	uorft_371	42.3126	ENST00000652005.2	42.2031	0.109452	FALSE
SPLAM	c8riboseqorf61	uorft_denovo_973	44.354	ENST00000452400.7	44.2456	0.108429	TRUE
SPLAM	c13riboseqorf16	uorft_denovo_1364	76.8542	ENST00000380680.5	76.7487	0.10553	TRUE
GTEx	c2riboseqorf35	uorft_518	63.1417	ENST00000436346.7	63.0372	0.104527	TRUE
GTEx	c2riboseqorf35	uorft_518	63.1417	ENST00000642200.1	63.0372	0.104527	FALSE
SPLAM	c9riboseqorf16	uorft_denovo_1004	57.4548	ENST00000297661.9	57.3503	0.104497	TRUE
GTEx	c1riboseqorf247	uorft_113	70.5078	ENST00000360851.4	70.4044	0.103379	TRUE
GTEx	c9riboseqorf98	uorft_1661	39.7167	ENST00000682501.1	39.6135	0.103254	FALSE
SPLAM	c1riboseqorf220	uorft_denovo_62	62.3989	ENST00000367840.4	62.2976	0.101325	TRUE
SPLAM	c22riboseqorf9	uorft_denovo_1827	61.9016	ENST00000400451.7	61.8015	0.100114	TRUE
GTEx	c12riboseqorf53	uorft_2131	43.2714	ENST00000335999.7	43.1729	0.0984655	TRUE
GTEx	c14riboseqorf87	uorft_2382	83.4064	ENST00000356357.9	83.3105	0.0959214	TRUE
GTEx	c14riboseqorf87	uorft_2382	83.4064	ENST00000681599.1	83.3105	0.0959214	FALSE
GTEx	c6riboseqorf20	uorft_1238	85.2683	ENST00000416795.6	85.173	0.0952302	FALSE
GTEx	c6riboseqorf20	uorft_1238	85.2683	ENST00000356709.9	85.173	0.0952302	TRUE
GTEx	c11riboseqorf127	uorft_2077	57.8962	ENST00000317829.12	57.8021	0.0941276	FALSE
SPLAM	c2riboseqorf121	uorft_denovo_244	42.4732	ENST00000310015.12	42.3834	0.0898017	TRUE
SPLAM	c7riboseqorf18	uorft_denovo_860	76.9497	ENST00000428135.7	76.8601	0.0895503	TRUE
GTEx	c2riboseqorf99	uorft_316	47.9458	ENST00000409487.7	47.8564	0.0894415	FALSE
GTEx	c2riboseqorf99	uorft_316	47.9458	ENST00000558170.6	47.8564	0.0894415	FALSE
GTEx	c3riboseqorf7	uorft_888	42.2089	ENST00000407969.5	42.1197	0.0891879	FALSE
GTEx	c16riboseqorf91	uorft_2583	89.7983	ENST00000417689.6	89.71	0.0882367	FALSE
GTEx	c6riboseqorf48	uorft_1262	61.3713	ENST00000449025.5	61.2869	0.0843945	FALSE
GTEx	c16riboseqorf46	uorft_2542	66.2927	ENST00000357806.11	66.2093	0.0834041	FALSE
SPLAM	c12riboseqorf76	uorft_denovo_1295	84.5827	ENST00000267116.8	84.4998	0.0828256	TRUE
SPLAM	c14riboseqorf87	uorft_denovo_1436	83.3394	ENST00000356357.9	83.2585	0.0808568	TRUE
SPLAM	c21riboseqorf12	uorft_denovo_1820	70.3789	ENST00000381318.8	70.2986	0.0803046	TRUE
GTEx	c2riboseqorf121	uorft_367	42.283	ENST00000652005.2	42.2031	0.0798396	FALSE
GTEx	c2riboseqorf121	uorft_372	42.2898	ENST00000310015.12	42.2103	0.0794805	TRUE
SPLAM	c3riboseqorf133	uorft_denovo_357	85.7539	ENST00000510168.6	85.6747	0.0792238	TRUE
GTEx	c6riboseqorf70	uorft_1299	64.819	ENST00000244711.4	64.7421	0.0768863	TRUE
GTEx	c22riboseqorf13	uorft_3145	86.7402	ENST00000263212.10	86.6669	0.0733191	TRUE
SPLAM	c19riboseqorf76	uorft_denovo_1705	50.5085	ENST00000007510.9	50.4356	0.0728796	TRUE
SPLAM	c11riboseqorf159	uorft_denovo_1139	54.8684	ENST00000360871.8	54.7958	0.0726337	TRUE
GTEx	c2riboseqorf184	uorft_481	66.3084	ENST00000283943.9	66.2377	0.0707455	FALSE
GTEx	c2riboseqorf121	uorft_366	42.3224	ENST00000416195.1	42.2519	0.0705099	FALSE
SPLAM	c3riboseqorf133	uorft_denovo_354	85.7412	ENST00000510168.6	85.6747	0.0664642	TRUE
SPLAM	c9riboseqorf16	uorft_denovo_1005	57.4149	ENST00000297661.9	57.3503	0.0646061	TRUE
GTEx	c1riboseqorf197	uorft_47	56.7836	ENST00000368232.9	56.7198	0.063774	TRUE
GTEx	c7riboseqorf85	uorft_1490	44.1923	ENST00000297293.6	44.1305	0.0618037	TRUE
GTEx	c5riboseqorf114	uorft_1138	79.7234	ENST00000521606.6	79.6623	0.061118	FALSE
SPLAM	c19riboseqorf121	uorft_denovo_1747	65.7323	ENST00000269973.10	65.672	0.0603521	TRUE
GTEx	c16riboseqorf91	uorft_2584	91.7334	ENST00000317091.10	91.673	0.0603465	TRUE
SPLAM	c12riboseqorf40	uorft_denovo_1282	81.6042	ENST00000320560.13	81.5459	0.0583124	TRUE
SPLAM	c1riboseqorf145	uorft_denovo_30	60.6661	ENST00000369604.6	60.6089	0.0572054	TRUE
GTEx	c12riboseqorf3	uorft_2221	39.7443	ENST00000537687.5	39.6875	0.0567698	FALSE
GTEx	c5riboseqorf30	uorft_1161	71.2584	ENST00000381293.6	71.2036	0.0547418	FALSE
SPLAM	c1riboseqorf244	uorft_denovo_83	80.8034	ENST00000367549.4	80.7504	0.0529902	TRUE
SPLAM	c16riboseqorf68	uorft_denovo_1516	79.5557	ENST00000673801.1	79.5031	0.0526782	TRUE
SPLAM	c22riboseqorf9	uorft_denovo_1828	61.8523	ENST00000400451.7	61.8015	0.0508629	TRUE
GTEx	c15riboseqorf51	uorft_2419	68.6256	ENST00000288840.10	68.5759	0.0497046	TRUE
GTEx	c3riboseqorf91	uorft_877	62.4059	ENST00000646304.1	62.3575	0.048324	FALSE
GTEx	c10riboseqorf85	uorft_1831	84.0423	ENST00000345745.9	83.9954	0.0468809	FALSE
SPLAM	c6riboseqorf101	uorft_denovo_743	84.0775	ENST00000369134.9	84.0327	0.0448252	TRUE
GTEx	c2riboseqorf55	uorft_596	54.9251	ENST00000233615.7	54.8805	0.0446111	TRUE
SPLAM	c17riboseqorf132	uorft_denovo_1576	80.5117	ENST00000310144.11	80.469	0.0427051	TRUE
GTEx	c19riboseqorf101	uorft_2924	69.9783	ENST00000304239.11	69.9365	0.0417914	FALSE
SPLAM	c2riboseqorf11	uorft_denovo_288	41.282	ENST00000435504.9	41.2452	0.0368709	TRUE
SPLAM	c17riboseqorf132	uorft_denovo_1577	80.504	ENST00000310144.11	80.469	0.0349815	TRUE
GTEx	c2riboseqorf99	uorft_321	48.1023	ENST00000539609.7	48.0684	0.0339741	FALSE
GTEx	c2riboseqorf68	uorft_287	80.5349	ENST00000409320.7	80.5012	0.0337249	FALSE
GTEx	c2riboseqorf99	uorft_316	47.8899	ENST00000627532.3	47.8564	0.0334901	TRUE
GTEx	c2riboseqorf99	uorft_330	48.1017	ENST00000539609.7	48.0684	0.0333547	FALSE
SPLAM	c5riboseqorf70	uorft_denovo_628	70.4198	ENST00000438793.8	70.3925	0.0273544	TRUE
GTEx	c10riboseqorf26	uorft_1776	46.1314	ENST00000331737.10	46.1078	0.0235336	FALSE
GTEx	c2riboseqorf16	uorft_507	87.58	ENST00000260643.7	87.5589	0.0210803	TRUE
GTEx	c4riboseqorf93	uorft_992	61.0337	ENST00000452328.6	61.0154	0.0182933	FALSE
SPLAM	c3riboseqorf177	uorft_denovo_423	52.0977	ENST00000346169.7	52.0802	0.0174865	TRUE
GTEx	c4riboseqorf129	uorft_1028	55.656	ENST00000448662.6	55.6388	0.0172378	FALSE
GTEx	c7riboseqorf101	uorft_1347	58.2199	ENST00000549414.6	58.2034	0.0165076	FALSE
GTEx	c5riboseqorf114	uorft_1138	79.7234	ENST00000520638.1	79.7125	0.0109601	FALSE
GTEx	c17riboseqorf20	uorft_2753	67.6253	ENST00000320785.10	67.6151	0.0102617	TRUE
GTEx	c12riboseqorf3	uorft_2223	39.3251	ENST00000340908.9	39.3184	0.00677515	FALSE
SPLAM	c16riboseqorf101	uorft_denovo_1529	60.3239	ENST00000042381.9	60.3178	0.00605412	TRUE
SPLAM	c4riboseqorf50	uorft_denovo_585	84.0744	ENST00000514213.7	84.0721	0.00235039	TRUE
GTEx	c3riboseqorf10	uorft_911	91.0513	ENST00000344629.12	91.0495	0.0017464	TRUE
SPLAM	c6riboseqorf126	uorft_denovo_763	73.3079	ENST00000367837.10	73.3074	0.000524971	TRUE
SPLAM	c17riboseqorf173	uorft_denovo_1613	80.4742	ENST00000306801.8	80.4738	0.000453615	TRUE
GTEx	c10riboseqorf26	uorft_1776	46.1314	ENST00000452305.5	46.131	0.000355131	FALSE
SPLAM	c12riboseqorf122	uorft_denovo_1237	83.7841	ENST00000342494.8	83.7863	-0.00218891	TRUE
SPLAM	c3riboseqorf133	uorft_denovo_348	85.6713	ENST00000510168.6	85.6747	-0.00343182	TRUE
SPLAM	c8riboseqorf90	uorft_denovo_917	84.3309	ENST00000239690.9	84.3345	-0.00359472	TRUE
GTEx	c1riboseqorf110	uorft_243	57.4174	ENST00000683581.1	57.4255	-0.00805405	FALSE
GTEx	c3riboseqorf168	uorft_711	88.5708	ENST00000263967.4	88.5794	-0.00862716	TRUE
GTEx	c19riboseqorf145	uorft_3002	74.4027	ENST00000599105.5	74.4132	-0.0105452	FALSE
GTEx	c5riboseqorf34	uorft_1187	53.4629	ENST00000506030.5	53.4741	-0.0112466	FALSE
GTEx	c7riboseqorf101	uorft_1345	57.8196	ENST00000360264.7	57.831	-0.0113534	FALSE
SPLAM	c17riboseqorf74	uorft_denovo_1554	59.8795	ENST00000246672.4	59.8918	-0.0122483	TRUE
GTEx	c2riboseqorf55	uorft_574	54.8659	ENST00000233615.7	54.8805	-0.0145492	TRUE
GTEx	c1riboseqorf110	uorft_243	57.4105	ENST00000682054.1	57.4255	-0.0150284	FALSE
GTEx	c17riboseqorf20	uorft_2748	67.5998	ENST00000320785.10	67.6151	-0.0153039	TRUE
GTEx	c2riboseqorf99	uorft_323	47.688	ENST00000303660.8	47.7055	-0.0174374	FALSE
SPLAM	c21riboseqorf12	uorft_denovo_1821	70.2794	ENST00000381318.8	70.2986	-0.0192351	TRUE
GTEx	c2riboseqorf99	uorft_326	61.4665	ENST00000419938.5	61.4875	-0.0209742	FALSE
GTEx	c9riboseqorf98	uorft_1660	35.1044	ENST00000683519.1	35.1257	-0.0213138	TRUE
GTEx	c9riboseqorf98	uorft_1660	35.1044	ENST00000684596.1	35.1257	-0.0213138	FALSE
SPLAM	c14riboseqorf16	uorft_denovo_1401	81.8065	ENST00000446197.8	81.83	-0.0234659	TRUE
SPLAM	c17riboseqorf51	uorft_denovo_1545	62.6209	ENST00000225737.11	62.6472	-0.0262258	TRUE
GTEx	c11riboseqorf89	uorft_2007	63.1546	ENST00000309100.8	63.182	-0.0274021	TRUE
SPLAM	c5riboseqorf40	uorft_denovo_724	34.0546	ENST00000358731.9	34.0873	-0.0327591	TRUE
GTEx	c3riboseqorf7	uorft_887	50.0128	ENST00000684055.1	50.0486	-0.0358683	FALSE
GTEx	c12riboseqorf55	uorft_2135	49.9764	ENST00000552823.5	50.0132	-0.0368018	FALSE
GTEx	c19riboseqorf145	uorft_2983	78.0469	ENST00000411902.6	78.0858	-0.0389236	FALSE
SPLAM	c13riboseqorf19	uorft_denovo_1368	55.93	ENST00000350612.11	55.9699	-0.0399096	TRUE
SPLAM	c11riboseqorf159	uorft_denovo_1145	54.7556	ENST00000360871.8	54.7958	-0.0401298	TRUE
SPLAM	c4riboseqorf29	uorft_denovo_560	56.9172	ENST00000508593.6	56.9577	-0.0405064	TRUE
GTEx	c19riboseqorf35	uorft_2872	63.069	ENST00000371835.8	63.111	-0.0419614	FALSE
GTEx	c19riboseqorf161	uorft_3025	71.5151	ENST00000308964.7	71.5626	-0.0474316	FALSE
GTEx	c19riboseqorf161	uorft_3025	71.5151	ENST00000586790.6	71.5626	-0.0474316	TRUE
GTEx	c19riboseqorf161	uorft_3025	71.5151	ENST00000591578.5	71.5626	-0.0474316	FALSE
SPLAM	c2riboseqorf11	uorft_denovo_285	41.1958	ENST00000435504.9	41.2452	-0.0493326	TRUE
SPLAM	c2riboseqorf99	uorft_denovo_216	47.725	ENST00000627532.3	47.778	-0.0530687	TRUE
SPLAM	c3riboseqorf177	uorft_denovo_424	52.0253	ENST00000346169.7	52.0802	-0.0548972	TRUE
SPLAM	c19riboseqorf29	uorft_denovo_1670	69.0102	ENST00000254321.10	69.0661	-0.0559716	TRUE
GTEx	c3riboseqorf178	uorft_734	53.4667	ENST00000392537.6	53.5227	-0.0560086	FALSE
GTEx	c3riboseqorf136	uorft_646	87.8244	ENST00000684170.1	87.8808	-0.0564069	FALSE
GTEx	c2riboseqorf55	uorft_583	54.8201	ENST00000233615.7	54.8805	-0.0603383	TRUE
GTEx	c9riboseqorf17	uorft_1721	93.2581	ENST00000379155.9	93.3199	-0.061794	FALSE
SPLAM	c7riboseqorf101	uorft_denovo_819	58.0192	ENST00000292535.12	58.0824	-0.0632486	TRUE
GTEx	cXriboseqorf58	uorft_3204	72.4372	ENST00000360458.5	72.5039	-0.0666934	FALSE
GTEx	cXriboseqorf58	uorft_3204	72.4372	ENST00000441076.7	72.5039	-0.0666934	TRUE
GTEx	cXriboseqorf58	uorft_3204	72.4372	ENST00000451301.5	72.5039	-0.0666934	FALSE
GTEx	c8riboseqorf29	uorft_1555	84.0553	ENST00000356206.10	84.1221	-0.0668635	FALSE
GTEx	c17riboseqorf136	uorft_2776	58.1641	ENST00000580168.5	58.2323	-0.0681456	FALSE
GTEx	c16riboseqorf101	uorft_2609	60.4877	ENST00000379312.7	60.5561	-0.0684518	FALSE
GTEx	c21riboseqorf14	uorft_3123	55.5011	ENST00000344691.8	55.5698	-0.0686238	FALSE
SPLAM	c3riboseqorf96	uorft_denovo_499	51.5544	ENST00000398399.7	51.6232	-0.0687738	TRUE
GTEx	c2riboseqorf123	uorft_374	54.3856	ENST00000679041.1	54.4551	-0.0694719	TRUE
GTEx	c2riboseqorf123	uorft_374	54.3856	ENST00000392546.6	54.4551	-0.0694719	FALSE
GTEx	c2riboseqorf123	uorft_374	54.3856	ENST00000392547.6	54.4551	-0.0694719	FALSE
GTEx	c2riboseqorf123	uorft_374	54.3856	ENST00000359761.7	54.4551	-0.0694719	FALSE
GTEx	c11riboseqorf45	uorft_1937	50.4395	ENST00000395629.2	50.5095	-0.0700139	FALSE
GTEx	c9riboseqorf17	uorft_1721	93.2581	ENST00000379158.7	93.329	-0.0709097	TRUE
GTEx	c9riboseqorf17	uorft_1721	93.2581	ENST00000346365.8	93.329	-0.0709097	FALSE
GTEx	c9riboseqorf17	uorft_1721	93.2581	ENST00000618590.1	93.329	-0.0709097	FALSE
SPLAM	c9riboseqorf88	uorft_denovo_990	68.018	ENST00000684074.1	68.0894	-0.0713836	TRUE
GTEx	c7riboseqorf18	uorft_1414	72.0123	ENST00000611725.4	72.084	-0.0716258	FALSE
GTEx	c17riboseqorf20	uorft_2754	67.5425	ENST00000320785.10	67.6151	-0.0726112	TRUE
GTEx	c5riboseqorf30	uorft_1160	70.1052	ENST00000381294.7	70.178	-0.0727556	FALSE
SPLAM	c2riboseqorf35	uorft_denovo_312	62.3146	ENST00000436346.7	62.388	-0.0734915	TRUE
SPLAM	c7riboseqorf85	uorft_denovo_910	43.7829	ENST00000297293.6	43.8568	-0.073837	TRUE
SPLAM	c12riboseqorf33	uorft_denovo_1276	86.7553	ENST00000256079.9	86.8311	-0.0758133	TRUE
GTEx	c3riboseqorf136	uorft_649	78.9424	ENST00000683190.1	79.0185	-0.0760187	FALSE
GTEx	c3riboseqorf178	uorft_732	51.9534	ENST00000342981.8	52.0309	-0.0775707	FALSE
GTEx	c10riboseqorf31	uorft_1779	63.9626	ENST00000613419.4	64.0421	-0.0794223	FALSE
SPLAM	c3riboseqorf34	uorft_denovo_429	78.3089	ENST00000328834.10	78.3888	-0.0798564	TRUE
SPLAM	c6riboseqorf126	uorft_denovo_765	73.2271	ENST00000367837.10	73.3074	-0.0803285	TRUE
SPLAM	c16riboseqorf101	uorft_denovo_1524	60.2373	ENST00000042381.9	60.3178	-0.0805477	TRUE
SPLAM	c7riboseqorf20	uorft_denovo_870	74.9697	ENST00000222573.5	75.0507	-0.0809425	TRUE
SPLAM	c1riboseqorf145	uorft_denovo_28	60.5278	ENST00000369604.6	60.6089	-0.0810994	TRUE
GTEx	c2riboseqorf153	uorft_442	56.0931	ENST00000332624.8	56.1749	-0.0817561	TRUE
GTEx	c4riboseqorf34	uorft_1071	52.7058	ENST00000396448.6	52.7896	-0.0838164	FALSE
GTEx	c22riboseqorf62	uorft_3175	81.0265	ENST00000449103.5	81.111	-0.0844595	FALSE
GTEx	c22riboseqorf62	uorft_3175	81.0265	ENST00000359337.9	81.111	-0.0844595	TRUE
SPLAM	c18riboseqorf27	uorft_denovo_1633	48.3297	ENST00000327155.10	48.4169	-0.0871816	TRUE
SPLAM	c2riboseqorf35	uorft_denovo_315	62.2971	ENST00000436346.7	62.388	-0.0909208	TRUE
SPLAM	c3riboseqorf34	uorft_denovo_430	78.2949	ENST00000328834.10	78.3888	-0.0939182	TRUE
SPLAM	c11riboseqorf103	uorft_denovo_1206	58.9537	ENST00000301843.13	59.049	-0.09525	TRUE
GTEx	c7riboseqorf101	uorft_1341	59.0078	ENST00000550008.6	59.1051	-0.0973063	FALSE
SPLAM	c14riboseqorf110	uorft_denovo_1472	65.506	ENST00000392920.8	65.6038	-0.0978323	TRUE
GTEx	c3riboseqorf37	uorft_777	81.501	ENST00000354379.8	81.6007	-0.0997076	FALSE
GTEx	c12riboseqorf55	uorft_2136	49.6681	ENST00000552783.5	49.7686	-0.100561	FALSE
SPLAM	c9riboseqorf88	uorft_denovo_991	67.9875	ENST00000684074.1	68.0894	-0.101881	TRUE
GTEx	cXriboseqorf58	uorft_3204	72.4372	ENST00000433176.6	72.5434	-0.106173	FALSE
GTEx	c5riboseqorf34	uorft_1194	54.5172	ENST00000511297.5	54.6276	-0.110378	FALSE
GTEx	c10riboseqorf51	uorft_1795	91.8273	ENST00000373700.9	91.9388	-0.111512	TRUE
SPLAM	c16riboseqorf18	uorft_denovo_1515	48.1019	ENST00000301744.7	48.2137	-0.111803	TRUE
SPLAM	c22riboseqorf46	uorft_denovo_1840	68.2534	ENST00000352645.5	68.3658	-0.112363	TRUE
SPLAM	c6riboseqorf101	uorft_denovo_744	83.9193	ENST00000369134.9	84.0327	-0.113388	TRUE
SPLAM	c18riboseqorf48	uorft_denovo_1659	46.6354	ENST00000354452.8	46.7494	-0.114013	TRUE
GTEx	c11riboseqorf45	uorft_1937	50.4395	ENST00000241014.6	50.5538	-0.114325	TRUE
SPLAM	c11riboseqorf77	uorft_denovo_1190	64.396	ENST00000402010.8	64.5117	-0.115642	TRUE
GTEx	c5riboseqorf34	uorft_1186	54.5115	ENST00000511297.5	54.6276	-0.116148	FALSE
GTEx	c10riboseqorf26	uorft_1776	46.1314	ENST00000361310.7	46.2479	-0.116529	FALSE
GTEx	c10riboseqorf26	uorft_1776	46.1314	ENST00000442986.5	46.2479	-0.116529	FALSE
GTEx	c10riboseqorf26	uorft_1776	46.1314	ENST00000413025.5	46.2479	-0.116529	FALSE
GTEx	c10riboseqorf26	uorft_1776	46.1314	ENST00000436087.6	46.2479	-0.116529	FALSE
GTEx	c10riboseqorf31	uorft_1780	63.9251	ENST00000613419.4	64.0421	-0.116961	FALSE
GTEx	c5riboseqorf40	uorft_1206	34.1264	ENST00000358731.9	34.2458	-0.119456	TRUE
GTEx	c1riboseqorf58	uorft_164	88.8323	ENST00000291416.10	88.9571	-0.124785	TRUE
SPLAM	c12riboseqorf124	uorft_denovo_1242	83.6594	ENST00000342494.8	83.7863	-0.126957	TRUE
GTEx	c19riboseqorf161	uorft_3025	71.5151	ENST00000588740.5	71.6426	-0.127432	FALSE
GTEx	c14riboseqorf81	uorft_2342	50.6646	ENST00000556772.5	50.7961	-0.13152	FALSE
GTEx	c1riboseqorf110	uorft_246	64.4585	ENST00000681971.1	64.5915	-0.133024	FALSE
SPLAM	c1riboseqorf291	uorft_denovo_141	90.6859	ENST00000366577.10	90.8192	-0.133275	TRUE
SPLAM	c1riboseqorf206	uorft_denovo_58	57.3746	ENST00000368194.8	57.508	-0.13339	TRUE
GTEx	c9riboseqorf100	uorft_1664	58.8649	ENST00000545250.5	58.9992	-0.134378	FALSE
GTEx	c9riboseqorf100	uorft_1664	58.8649	ENST00000643072.1	58.9992	-0.134378	FALSE
GTEx	c10riboseqorf51	uorft_1797	91.4633	ENST00000395198.7	91.5989	-0.135653	FALSE
GTEx	c3riboseqorf11	uorft_957	93.6737	ENST00000397261.8	93.8106	-0.136867	TRUE
GTEx	c22riboseqorf1, c22riboseqorf2	uorft_3136	79.0112	ENST00000428061.2	79.1489	-0.137734	FALSE
GTEx	c2riboseqorf99	uorft_308	49.1278	ENST00000637304.1	49.2663	-0.138413	FALSE
GTEx	c11riboseqorf88	uorft_2006	45.8577	ENST00000309295.9	45.9963	-0.138636	TRUE
SPLAM	c12riboseqorf51	uorft_denovo_1288	59.2764	ENST00000552918.6	59.4159	-0.139463	TRUE
GTEx	c3riboseqorf177	uorft_723	53.382	ENST00000392537.6	53.5227	-0.14076	FALSE
GTEx	c11riboseqorf13	uorft_2074	73.7238	ENST00000530044.5	73.8647	-0.140965	FALSE
GTEx	c2riboseqorf55	uorft_575	55.3378	ENST00000409737.5	55.4788	-0.14102	FALSE
GTEx	c19riboseqorf114	uorft_2936	66.1747	ENST00000593726.5	66.3158	-0.141171	FALSE
GTEx	c3riboseqorf178	uorft_746	54.337	ENST00000441154.5	54.4794	-0.142353	FALSE
GTEx	c7riboseqorf112	uorft_1354	65.1255	ENST00000257694.13	65.2686	-0.143067	TRUE
GTEx	c1riboseqorf67	uorft_170	90.3072	ENST00000373191.9	90.4504	-0.143255	TRUE
GTEx	c22riboseqorf1, c22riboseqorf2	uorft_3135	77.6551	ENST00000329627.11	77.7997	-0.144557	FALSE
GTEx	c22riboseqorf1, c22riboseqorf2	uorft_3135	77.6551	ENST00000399744.8	77.7997	-0.144557	TRUE
SPLAM	c10riboseqorf10	uorft_denovo_1046	58.3722	ENST00000609104.6	58.5193	-0.147118	TRUE
GTEx	c1riboseqorf110	uorft_255	50.2636	ENST00000684083.1	50.4113	-0.147618	FALSE
GTEx	c6riboseqorf113	uorft_1220	70.0735	ENST00000230538.12	70.2214	-0.147952	TRUE
GTEx	c9riboseqorf98	uorft_1658	34.9777	ENST00000683519.1	35.1257	-0.148062	TRUE
GTEx	c9riboseqorf98	uorft_1658	34.9777	ENST00000684596.1	35.1257	-0.148062	FALSE
GTEx	c10riboseqorf85	uorft_1827	80.8801	ENST00000370846.8	81.0285	-0.148403	FALSE
SPLAM	c12riboseqorf168	uorft_denovo_1263	59.8823	ENST00000248211.11	60.0313	-0.149043	TRUE
GTEx	c7riboseqorf101	uorft_1346	80.3234	ENST00000425244.6	80.4754	-0.152014	FALSE
GTEx	c7riboseqorf121	uorft_1388	85.8772	ENST00000348127.10	86.0296	-0.152396	FALSE
SPLAM	c19riboseqorf50	uorft_denovo_1699	72.7719	ENST00000358491.9	72.9246	-0.152643	TRUE
GTEx	c1riboseqorf84	uorft_176	81.1999	ENST00000359947.9	81.3527	-0.152838	TRUE
SPLAM	c1riboseqorf291	uorft_denovo_142	90.6659	ENST00000366577.10	90.8192	-0.153307	TRUE
GTEx	c7riboseqorf101	uorft_1340	80.5417	ENST00000437600.9	80.6967	-0.155017	FALSE
SPLAM	c1riboseqorf291	uorft_denovo_143	90.66	ENST00000366577.10	90.8192	-0.159226	TRUE
SPLAM	c5riboseqorf70	uorft_denovo_631	70.2327	ENST00000438793.8	70.3925	-0.159823	TRUE
GTEx	c10riboseqorf31	uorft_1778	64.189	ENST00000359467.8	64.3496	-0.160577	TRUE
SPLAM	c8riboseqorf30	uorft_denovo_954	80.052	ENST00000276440.12	80.2162	-0.164209	TRUE
GTEx	c1riboseqorf212, c1riboseqorf211	uorft_80	76.97	ENST00000490843.6	77.1356	-0.165563	FALSE
GTEx	c1riboseqorf212, c1riboseqorf211	uorft_80	76.97	ENST00000368006.8	77.1356	-0.165563	TRUE
GTEx	c1riboseqorf212, c1riboseqorf211	uorft_80	76.97	ENST00000458050.6	77.1356	-0.165563	FALSE
GTEx	c1riboseqorf212, c1riboseqorf211	uorft_80	76.97	ENST00000545495.5	77.1356	-0.165563	FALSE
SPLAM	c1riboseqorf291	uorft_denovo_140	90.6532	ENST00000366577.10	90.8192	-0.166001	TRUE
GTEx	c2riboseqorf99	uorft_308	49.1278	ENST00000638007.1	49.2941	-0.166217	FALSE
GTEx	c2riboseqorf99	uorft_308	49.1278	ENST00000636413.1	49.2941	-0.166217	FALSE
GTEx	c2riboseqorf99	uorft_308	49.1278	ENST00000638087.1	49.2941	-0.166217	FALSE
GTEx	c2riboseqorf99	uorft_308	49.1278	ENST00000637045.1	49.2941	-0.166217	FALSE
SPLAM	c1riboseqorf161	uorft_denovo_41	47.7325	ENST00000581897.7	47.8994	-0.166938	TRUE
GTEx	c2riboseqorf34	uorft_516	83.9973	ENST00000403721.5	84.1652	-0.167878	FALSE
GTEx	c2riboseqorf34	uorft_516	83.9973	ENST00000263629.9	84.1652	-0.167878	TRUE
GTEx	c7riboseqorf101	uorft_1341	58.9998	ENST00000645010.1	59.1677	-0.167946	FALSE
GTEx	c1riboseqorf212, c1riboseqorf211	uorft_81	71.3953	ENST00000368005.5	71.5647	-0.16941	FALSE
SPLAM	c12riboseqorf33	uorft_denovo_1271	86.6612	ENST00000256079.9	86.8311	-0.169912	TRUE
SPLAM	c19riboseqorf124	uorft_denovo_1754	59.5669	ENST00000592529.6	59.737	-0.170035	TRUE
SPLAM	c21riboseqorf12	uorft_denovo_1822	70.1279	ENST00000381318.8	70.2986	-0.170686	TRUE
GTEx	c5riboseqorf40	uorft_1207	34.0738	ENST00000358731.9	34.2458	-0.171987	TRUE
GTEx	c7riboseqorf95	uorft_1335	51.4874	ENST00000300181.7	51.6601	-0.172634	TRUE
SPLAM	c6riboseqorf83	uorft_denovo_793	51.0346	ENST00000620364.5	51.2074	-0.172753	TRUE
SPLAM	c18riboseqorf27	uorft_denovo_1631	48.2416	ENST00000327155.10	48.4169	-0.175266	TRUE
GTEx	c4riboseqorf34	uorft_1075	57.3832	ENST00000509122.5	57.5586	-0.175416	FALSE
SPLAM	c11riboseqorf109	uorft_denovo_1208	78.8911	ENST00000289575.10	79.0675	-0.176356	TRUE
GTEx	c19riboseqorf145	uorft_2982	75.0052	ENST00000598168.5	75.1824	-0.17729	FALSE
GTEx	c1riboseqorf110	uorft_242	54.1667	ENST00000683291.1	54.3448	-0.178084	FALSE
GTEx	c3riboseqorf10	uorft_908	77.9941	ENST00000302003.11	78.1722	-0.178102	FALSE
GTEx	c5riboseqorf34	uorft_1183	55.6135	ENST00000380935.5	55.7919	-0.178407	FALSE
GTEx	c5riboseqorf34	uorft_1183	55.6135	ENST00000508515.1	55.7919	-0.178407	FALSE
GTEx	c9riboseqorf98	uorft_1650	40.2356	ENST00000682662.1	40.4141	-0.178528	FALSE
SPLAM	c3riboseqorf133	uorft_denovo_363	85.4944	ENST00000510168.6	85.6747	-0.180335	TRUE
GTEx	c17riboseqorf136	uorft_2779	58.05	ENST00000580168.5	58.2323	-0.182316	FALSE
SPLAM	c17riboseqorf68	uorft_denovo_1553	76.7235	ENST00000614623.5	76.9064	-0.182865	TRUE
SPLAM	c7riboseqorf85	uorft_denovo_905	43.6737	ENST00000297293.6	43.8568	-0.183023	TRUE
GTEx	c6riboseqorf106	uorft_1217	86.6743	ENST00000436639.7	86.8577	-0.183339	TRUE
GTEx	c11riboseqorf9	uorft_1982	63.4726	ENST00000524416.1	63.6571	-0.184518	FALSE
SPLAM	c11riboseqorf61	uorft_denovo_1188	74.3767	ENST00000395074.7	74.5617	-0.184966	TRUE
SPLAM	c6riboseqorf48	uorft_denovo_778	60.916	ENST00000374825.9	61.1036	-0.187576	TRUE
GTEx	c9riboseqorf98	uorft_1652	40.2228	ENST00000682662.1	40.4141	-0.191354	FALSE
GTEx	c19riboseqorf35	uorft_2871	52.5112	ENST00000263377.6	52.7044	-0.193153	FALSE
SPLAM	c15riboseqorf54	uorft_denovo_1493	66.5967	ENST00000451782.7	66.7911	-0.194322	TRUE
GTEx	c2riboseqorf34	uorft_516	83.9973	ENST00000394600.7	84.1975	-0.200175	FALSE
SPLAM	c9riboseqorf16	uorft_denovo_1003	57.1495	ENST00000297661.9	57.3503	-0.200846	TRUE
GTEx	c1riboseqorf37	uorft_128	53.5643	ENST00000314174.5	53.7652	-0.200877	FALSE
SPLAM	cXriboseqorf25	uorft_denovo_1871	62.9505	ENST00000684689.1	63.1552	-0.204675	TRUE
SPLAM	c5riboseqorf70	uorft_denovo_630	70.1855	ENST00000438793.8	70.3925	-0.206929	TRUE
SPLAM	c19riboseqorf168	uorft_denovo_1776	63.0925	ENST00000282286.6	63.2996	-0.207086	TRUE
SPLAM	c1riboseqorf100	uorft_denovo_190	54.245	ENST00000287727.8	54.4522	-0.207207	TRUE
GTEx	c12riboseqorf82	uorft_2182	62.9041	ENST00000266643.6	63.1114	-0.207279	TRUE
GTEx	c7riboseqorf112	uorft_1354	65.1255	ENST00000422087.5	65.3334	-0.207901	FALSE
GTEx	c7riboseqorf112	uorft_1354	65.1255	ENST00000436062.5	65.3334	-0.207901	FALSE
GTEx	c1riboseqorf110	uorft_249	64.3457	ENST00000684664.1	64.5546	-0.208873	FALSE
GTEx	c19riboseqorf35	uorft_2871	52.5112	ENST00000679869.1	52.7246	-0.213366	TRUE
SPLAM	c11riboseqorf150	uorft_denovo_1132	57.393	ENST00000397843.7	57.6066	-0.213603	TRUE
GTEx	c5riboseqorf34	uorft_1192	53.8229	ENST00000284037.10	54.0372	-0.214292	TRUE
SPLAM	c13riboseqorf20	uorft_denovo_1371	40.9138	ENST00000352251.8	41.1297	-0.21586	TRUE
GTEx	c19riboseqorf35	uorft_2873	59.7678	ENST00000360016.9	59.9871	-0.219296	FALSE
SPLAM	c17riboseqorf94	uorft_denovo_1560	62.0415	ENST00000682912.1	62.2618	-0.220341	TRUE
SPLAM	c6riboseqorf88	uorft_denovo_802	52.3167	ENST00000447266.7	52.5431	-0.226429	TRUE
GTEx	c22riboseqorf4	uorft_3143	73.8334	ENST00000340170.8	74.0618	-0.228444	FALSE
SPLAM	c1riboseqorf281	uorft_denovo_127	71.1185	ENST00000366766.8	71.3484	-0.229904	TRUE
GTEx	c2riboseqorf55	uorft_611	55.2474	ENST00000409737.5	55.4788	-0.231454	FALSE
GTEx	c7riboseqorf104	uorft_1350	83.2024	ENST00000379263.8	83.4421	-0.239617	TRUE
GTEx	c1riboseqorf49	uorft_155	77.0116	ENST00000373909.7	77.2526	-0.240977	FALSE
SPLAM	c13riboseqorf20	uorft_denovo_1375	40.8863	ENST00000352251.8	41.1297	-0.243387	TRUE
GTEx	c2riboseqorf35	uorft_519	63.5914	ENST00000263630.13	63.8355	-0.244061	FALSE
GTEx	c9riboseqorf118	uorft_1692	63.0341	ENST00000371475.9	63.2783	-0.244137	TRUE
GTEx	c4riboseqorf114	uorft_1016	90.8949	ENST00000421009.6	91.1402	-0.245333	FALSE
SPLAM	c19riboseqorf120	uorft_denovo_1744	65.4265	ENST00000269973.10	65.672	-0.245511	TRUE
GTEx	c12riboseqorf3	uorft_2226	39.4409	ENST00000537687.5	39.6875	-0.246599	FALSE
GTEx	c10riboseqorf55	uorft_1800	79.0085	ENST00000373115.5	79.2557	-0.247261	TRUE
SPLAM	c6riboseqorf101	uorft_denovo_745	83.7848	ENST00000369134.9	84.0327	-0.247919	TRUE
GTEx	c8riboseqorf86	uorft_1501	85.9683	ENST00000682969.1	86.2179	-0.249641	FALSE
GTEx	c8riboseqorf86	uorft_1501	85.9683	ENST00000683965.1	86.2179	-0.249641	FALSE
GTEx	c8riboseqorf86	uorft_1501	85.9683	ENST00000684721.1	86.2179	-0.249641	FALSE
GTEx	c5riboseqorf34	uorft_1171	53.2221	ENST00000506030.5	53.4741	-0.252017	FALSE
SPLAM	c14riboseqorf116	uorft_denovo_1386	71.0622	ENST00000361246.7	71.3152	-0.252974	TRUE
GTEx	c1riboseqorf110	uorft_249	64.3457	ENST00000371039.5	64.599	-0.253342	FALSE
SPLAM	c6riboseqorf88	uorft_denovo_805	52.2889	ENST00000447266.7	52.5431	-0.254183	TRUE
SPLAM	c4riboseqorf114	uorft_denovo_533	91.3511	ENST00000226725.11	91.6055	-0.254417	TRUE
GTEx	c1riboseqorf40	uorft_138	79.8498	ENST00000339255.2	80.1045	-0.254756	FALSE
GTEx	c7riboseqorf101	uorft_1345	57.8196	ENST00000546411.7	58.0765	-0.256889	FALSE
GTEx	c3riboseqorf178	uorft_747	54.9726	ENST00000350481.9	55.2321	-0.259437	FALSE
GTEx	c11riboseqorf9	uorft_1985	63.3974	ENST00000524416.1	63.6571	-0.259715	FALSE
SPLAM	c11riboseqorf135	uorft_denovo_1108	57.0991	ENST00000393047.8	57.3591	-0.260032	TRUE
GTEx	c1riboseqorf84	uorft_177	81.48	ENST00000438120.5	81.742	-0.262066	FALSE
SPLAM	c2riboseqorf80	uorft_denovo_208	74.8996	ENST00000263708.7	75.1627	-0.263082	TRUE
SPLAM	c14riboseqorf20	uorft_denovo_1403	92.5585	ENST00000216840.11	92.8225	-0.264047	TRUE
GTEx	c20riboseqorf22	uorft_3045	73.3203	ENST00000354981.7	73.5849	-0.26465	TRUE
GTEx	c4riboseqorf80	uorft_981	66.1137	ENST00000512741.1	66.3797	-0.265987	FALSE
GTEx	c6riboseqorf59	uorft_1277	63.4582	ENST00000339411.5	63.7251	-0.266857	FALSE
SPLAM	c8riboseqorf30	uorft_denovo_956	79.9486	ENST00000276440.12	80.2162	-0.267581	TRUE
SPLAM	c12riboseqorf160	uorft_denovo_1255	75.1189	ENST00000303372.7	75.3867	-0.267707	TRUE
GTEx	c17riboseqorf136	uorft_2777	58.1886	ENST00000358691.10	58.4564	-0.267781	TRUE
GTEx	c2riboseqorf154	uorft_461	74.3946	ENST00000681619.1	74.663	-0.26835	FALSE
SPLAM	c8riboseqorf30	uorft_denovo_955	79.9459	ENST00000276440.12	80.2162	-0.2703	TRUE
GTEx	c12riboseqorf90	uorft_2187	90.3864	ENST00000332707.10	90.6575	-0.271026	TRUE
GTEx	c10riboseqorf51	uorft_1796	90.3482	ENST00000412272.6	90.6214	-0.273196	FALSE
SPLAM	c12riboseqorf124	uorft_denovo_1243	83.5117	ENST00000342494.8	83.7863	-0.274585	TRUE
SPLAM	c9riboseqorf89	uorft_denovo_995	92.6044	ENST00000393370.7	92.8792	-0.274795	TRUE
SPLAM	c3riboseqorf130	uorft_denovo_345	55.9763	ENST00000429544.7	56.2526	-0.276392	TRUE
SPLAM	c19riboseqorf168	uorft_denovo_1778	63.0218	ENST00000282286.6	63.2996	-0.277775	TRUE
GTEx	c6riboseqorf59	uorft_1276	59.3878	ENST00000373953.8	59.6716	-0.283788	TRUE
GTEx	c1riboseqorf63	uorft_165	66.0763	ENST00000357182.9	66.3614	-0.28507	TRUE
SPLAM	c1riboseqorf9	uorft_denovo_151	78.2501	ENST00000355716.5	78.5366	-0.286498	TRUE
GTEx	c1riboseqorf110	uorft_262	56.2666	ENST00000371037.9	56.554	-0.287373	TRUE
GTEx	c4riboseqorf65	uorft_1104	57.8274	ENST00000264344.10	58.1178	-0.290408	TRUE
GTEx	c5riboseqorf34	uorft_1167	55.4983	ENST00000508515.1	55.7919	-0.293641	FALSE
GTEx	c11riboseqorf9	uorft_1981	68.1203	ENST00000265978.8	68.4208	-0.3005	FALSE
GTEx	c3riboseqorf147	uorft_693	48.1924	ENST00000514251.5	48.4942	-0.301846	FALSE
GTEx	c3riboseqorf147	uorft_693	48.1924	ENST00000321464.7	48.4942	-0.301846	TRUE
GTEx	c3riboseqorf147	uorft_693	48.1924	ENST00000637056.1	48.4942	-0.301846	FALSE
GTEx	c3riboseqorf147	uorft_693	48.1924	ENST00000441582.2	48.4942	-0.301846	FALSE
GTEx	c2riboseqorf121	uorft_370	41.9078	ENST00000310015.12	42.2103	-0.302595	TRUE
GTEx	c5riboseqorf34	uorft_1167	55.4854	ENST00000380935.5	55.7919	-0.306515	FALSE
SPLAM	c20riboseqorf47	uorft_denovo_1811	79.0903	ENST00000372409.8	79.4013	-0.311023	TRUE
SPLAM	c8riboseqorf119	uorft_denovo_935	57.9075	ENST00000528838.6	58.2193	-0.311822	TRUE
GTEx	c2riboseqorf16	uorft_508	84.6235	ENST00000406567.7	84.9355	-0.312043	FALSE
GTEx	c4riboseqorf81	uorft_983	57.692	ENST00000309703.10	58.0071	-0.315052	FALSE
GTEx	c1riboseqorf110	uorft_245	63.7119	ENST00000684539.1	64.0275	-0.315563	FALSE
GTEx	c2riboseqorf121	uorft_373	41.8874	ENST00000652005.2	42.2031	-0.315788	FALSE
SPLAM	c2riboseqorf5	uorft_denovo_320	61.344	ENST00000256707.8	61.6603	-0.316332	TRUE
SPLAM	c12riboseqorf154	uorft_denovo_1250	78.3303	ENST00000353487.7	78.6505	-0.32015	TRUE
GTEx	c7riboseqorf101	uorft_1345	57.8196	ENST00000292535.12	58.1451	-0.325454	TRUE
SPLAM	c1riboseqorf244	uorft_denovo_92	80.4246	ENST00000367549.4	80.7504	-0.325775	TRUE
GTEx	c10riboseqorf85	uorft_1829	77.9863	ENST00000353979.7	78.3124	-0.326068	FALSE
SPLAM	c2riboseqorf35	uorft_denovo_314	62.0619	ENST00000436346.7	62.388	-0.32612	TRUE
SPLAM	c14riboseqorf44	uorft_denovo_1421	87.0588	ENST00000621441.5	87.3891	-0.330281	TRUE
SPLAM	c17riboseqorf136	uorft_denovo_1587	57.8949	ENST00000358691.10	58.2265	-0.33159	TRUE
GTEx	c3riboseqorf10	uorft_909	70.5258	ENST00000349503.9	70.8599	-0.334085	FALSE
GTEx	c3riboseqorf37	uorft_778	81.1208	ENST00000421276.6	81.4563	-0.335505	FALSE
GTEx	c3riboseqorf37	uorft_778	81.1208	ENST00000440230.5	81.4563	-0.335505	FALSE
GTEx	c5riboseqorf34	uorft_1169	52.658	ENST00000380938.6	52.9952	-0.337182	FALSE
SPLAM	c18riboseqorf27	uorft_denovo_1630	48.0794	ENST00000327155.10	48.4169	-0.337511	TRUE
GTEx	c2riboseqorf55	uorft_588	55.1408	ENST00000409737.5	55.4788	-0.338005	FALSE
GTEx	c6riboseqorf20	uorft_1239	85.6378	ENST00000432533.6	85.9804	-0.342594	FALSE
SPLAM	c8riboseqorf19	uorft_denovo_947	54.2494	ENST00000327040.13	54.5929	-0.343438	TRUE
GTEx	c19riboseqorf66	uorft_2904	58.075	ENST00000392271.6	58.4199	-0.344805	TRUE
SPLAM	c3riboseqorf7	uorft_denovo_504	41.8534	ENST00000402198.7	42.1994	-0.346003	TRUE
GTEx	c5riboseqorf65	uorft_1216	64.3538	ENST00000237853.9	64.7008	-0.347055	TRUE
SPLAM	c3riboseqorf38	uorft_denovo_464	56.3269	ENST00000361924.7	56.6745	-0.347584	TRUE
SPLAM	c7riboseqorf165	uorft_denovo_855	82.4468	ENST00000348165.10	82.7967	-0.349899	TRUE
SPLAM	c10riboseqorf31	uorft_denovo_1066	63.7706	ENST00000359467.8	64.1208	-0.350229	TRUE
SPLAM	c5riboseqorf65	uorft_denovo_736	63.9737	ENST00000237853.9	64.3242	-0.350441	TRUE
GTEx	c20riboseqorf30	uorft_3067	62.511	ENST00000374980.3	62.8617	-0.350753	TRUE
GTEx	c8riboseqorf41	uorft_1590	84.55	ENST00000396987.7	84.9041	-0.354057	TRUE
GTEx	c3riboseqorf168	uorft_712	88.615	ENST00000643187.1	88.9707	-0.355644	FALSE
GTEx	c9riboseqorf101	uorft_1677	76.6804	ENST00000372097.10	77.0379	-0.357428	TRUE
GTEx	c4riboseqorf97	uorft_998	44.8406	ENST00000394235.6	45.1986	-0.357971	FALSE
GTEx	c3riboseqorf178	uorft_748	54.1204	ENST00000441154.5	54.4794	-0.358989	FALSE
GTEx	c5riboseqorf34	uorft_1165	54.3885	ENST00000380943.6	54.7475	-0.358992	FALSE
GTEx	c9riboseqorf79	uorft_1640	71.1196	ENST00000447404.6	71.4838	-0.364211	FALSE
GTEx	c7riboseqorf35	uorft_1423	85.3042	ENST00000304056.9	85.6686	-0.364334	TRUE
SPLAM	c13riboseqorf16	uorft_denovo_1365	76.383	ENST00000380680.5	76.7487	-0.365701	TRUE
SPLAM	c18riboseqorf41	uorft_denovo_1656	66.9262	ENST00000585916.6	67.2932	-0.366983	TRUE
GTEx	c10riboseqorf32	uorft_1782	75.853	ENST00000374433.7	76.2204	-0.367447	TRUE
GTEx	c10riboseqorf32	uorft_1782	75.853	ENST00000395797.1	76.2204	-0.367447	FALSE
GTEx	c15riboseqorf90	uorft_2449	83.3055	ENST00000268171.8	83.6734	-0.36786	TRUE
GTEx	c15riboseqorf90	uorft_2449	83.3055	ENST00000680053.1	83.6734	-0.36786	FALSE
GTEx	c15riboseqorf90	uorft_2449	83.3055	ENST00000610579.4	83.6734	-0.36786	FALSE
GTEx	c15riboseqorf90	uorft_2449	83.3055	ENST00000618099.4	83.6734	-0.36786	FALSE
GTEx	c9riboseqorf37	uorft_1728	94.8688	ENST00000377698.4	95.2368	-0.367939	TRUE
GTEx	c17riboseqorf130	uorft_2766	73.1589	ENST00000300896.9	73.5275	-0.368575	TRUE
SPLAM	c10riboseqorf61	uorft_denovo_1078	93.1534	ENST00000539909.6	93.5247	-0.371298	TRUE
SPLAM	c2riboseqorf121	uorft_denovo_245	42.0117	ENST00000310015.12	42.3834	-0.371689	TRUE
SPLAM	c19riboseqorf143	uorft_denovo_1761	71.6068	ENST00000221543.10	71.9795	-0.372675	TRUE
SPLAM	c3riboseqorf38	uorft_denovo_458	56.3014	ENST00000361924.7	56.6745	-0.373119	TRUE
GTEx	c19riboseqorf130	uorft_2949	79.597	ENST00000328771.9	79.9709	-0.373884	TRUE
SPLAM	c1riboseqorf153	uorft_denovo_39	82.6159	ENST00000369486.8	82.9913	-0.375449	TRUE
GTEx	c2riboseqorf154	uorft_445	83.7754	ENST00000681495.1	84.1546	-0.379214	FALSE
SPLAM	c2riboseqorf159	uorft_denovo_266	75.742	ENST00000683969.1	76.125	-0.382978	TRUE
SPLAM	c11riboseqorf132	uorft_denovo_1098	86.8204	ENST00000393094.7	87.2047	-0.384349	TRUE
GTEx	c10riboseqorf31	uorft_1779	63.9626	ENST00000359467.8	64.3496	-0.386954	TRUE
GTEx	c1riboseqorf110	uorft_245	63.6525	ENST00000683257.1	64.0409	-0.388409	FALSE
GTEx	c5riboseqorf34	uorft_1170	54.2368	ENST00000511297.5	54.6276	-0.39084	FALSE
SPLAM	c16riboseqorf101	uorft_denovo_1527	59.9252	ENST00000042381.9	60.3178	-0.39266	TRUE
SPLAM	c16riboseqorf12	uorft_denovo_1510	93.4329	ENST00000326266.13	93.827	-0.394106	TRUE
GTEx	c20riboseqorf60	uorft_3120	56.9904	ENST00000370339.8	57.3861	-0.395702	TRUE
GTEx	c19riboseqorf136	uorft_2966	44.0072	ENST00000200453.6	44.403	-0.39577	TRUE
SPLAM	c1riboseqorf153	uorft_denovo_37	82.5953	ENST00000369486.8	82.9913	-0.39609	TRUE
GTEx	c17riboseqorf74	uorft_2718	59.4707	ENST00000246672.4	59.8678	-0.397099	TRUE
GTEx	c1riboseqorf224	uorft_92	35.6103	ENST00000338920.8	36.0082	-0.397879	FALSE
GTEx	c1riboseqorf224	uorft_92	35.6103	ENST00000426496.6	36.0082	-0.397879	FALSE
SPLAM	c7riboseqorf101	uorft_denovo_820	57.6832	ENST00000292535.12	58.0824	-0.399212	TRUE
GTEx	c9riboseqorf98	uorft_1651	40.0101	ENST00000682662.1	40.4141	-0.404043	FALSE
SPLAM	c19riboseqorf99	uorft_denovo_1714	71.6052	ENST00000333987.12	72.0135	-0.408286	TRUE
GTEx	c2riboseqorf123	uorft_375	54.165	ENST00000272746.9	54.5736	-0.408598	FALSE
GTEx	c2riboseqorf121	uorft_366	42.3224	ENST00000418194.7	42.7314	-0.408968	FALSE
SPLAM	c19riboseqorf108	uorft_denovo_1723	79.5116	ENST00000249396.12	79.921	-0.409302	TRUE
SPLAM	c7riboseqorf165	uorft_denovo_856	82.3869	ENST00000348165.10	82.7967	-0.409793	TRUE
SPLAM	c17riboseqorf68	uorft_denovo_1552	76.4965	ENST00000614623.5	76.9064	-0.409862	TRUE
GTEx	c4riboseqorf119	uorft_1022	79.5358	ENST00000513761.6	79.9483	-0.412521	TRUE
GTEx	c9riboseqorf79	uorft_1640	71.1196	ENST00000348403.10	71.5343	-0.414717	TRUE
SPLAM	c4riboseqorf40	uorft_denovo_577	55.9215	ENST00000513440.6	56.3374	-0.415902	TRUE
GTEx	c4riboseqorf52	uorft_1087	73.6287	ENST00000237654.9	74.0447	-0.416016	TRUE
GTEx	c1riboseqorf35	uorft_119	49.5706	ENST00000602326.6	49.987	-0.41636	TRUE
GTEx	c2riboseqorf68	uorft_289	79.6004	ENST00000409038.5	80.0171	-0.416636	FALSE
SPLAM	c9riboseqorf45	uorft_denovo_1027	66.2756	ENST00000376499.8	66.6938	-0.418253	TRUE
GTEx	c21riboseqorf28	uorft_3130	80.4518	ENST00000291705.11	80.8706	-0.418744	FALSE
GTEx	c8riboseqorf26	uorft_1554	79.8213	ENST00000519685.5	80.2406	-0.419312	FALSE
GTEx	c14riboseqorf67	uorft_2312	48.3781	ENST00000471182.7	48.7982	-0.420107	FALSE
SPLAM	c11riboseqorf131	uorft_denovo_1097	80.2792	ENST00000428149.7	80.7012	-0.421982	TRUE
SPLAM	c17riboseqorf98	uorft_denovo_1562	76.3058	ENST00000436088.6	76.7298	-0.42399	TRUE
SPLAM	c6riboseqorf88	uorft_denovo_803	52.1187	ENST00000447266.7	52.5431	-0.424437	TRUE
GTEx	c10riboseqorf31	uorft_1780	63.9251	ENST00000359467.8	64.3496	-0.424493	TRUE
SPLAM	c5riboseqorf81	uorft_denovo_638	59.8184	ENST00000285689.8	60.2484	-0.429937	TRUE
GTEx	c16riboseqorf48	uorft_2547	82.4749	ENST00000357402.10	82.9049	-0.430003	TRUE
GTEx	c16riboseqorf48	uorft_2547	82.4749	ENST00000395353.5	82.9049	-0.430003	FALSE
GTEx	c7riboseqorf101	uorft_1343	80.3005	ENST00000622516.6	80.7309	-0.430439	FALSE
GTEx	c7riboseqorf101	uorft_1343	80.3005	ENST00000292538.9	80.7309	-0.430439	FALSE
GTEx	c7riboseqorf18	uorft_1413	76.532	ENST00000428135.7	76.9626	-0.430598	TRUE
GTEx	c11riboseqorf9	uorft_1984	67.9886	ENST00000265978.8	68.4208	-0.432281	FALSE
SPLAM	c14riboseqorf20	uorft_denovo_1406	92.3889	ENST00000216840.11	92.8225	-0.433588	TRUE
SPLAM	c1riboseqorf244	uorft_denovo_86	80.3142	ENST00000367549.4	80.7504	-0.436219	TRUE
GTEx	c3riboseqorf112	uorft_626	54.8999	ENST00000261034.6	55.3368	-0.436855	FALSE
GTEx	c15riboseqorf19	uorft_2402	61.4108	ENST00000457542.7	61.8506	-0.439776	TRUE
GTEx	c16riboseqorf48	uorft_2548	82.4642	ENST00000357402.10	82.9049	-0.440622	TRUE
GTEx	c16riboseqorf48	uorft_2548	82.4642	ENST00000395353.5	82.9049	-0.440622	FALSE
GTEx	c2riboseqorf121	uorft_372	42.2898	ENST00000418194.7	42.7314	-0.441548	FALSE
SPLAM	c1riboseqorf168	uorft_denovo_43	66.7264	ENST00000369124.5	67.1683	-0.441889	TRUE
GTEx	c8riboseqorf19	uorft_1552	53.964	ENST00000327040.13	54.406	-0.442049	TRUE
GTEx	c12riboseqorf3	uorft_2224	42.5775	ENST00000535572.5	43.0203	-0.442799	FALSE
SPLAM	c8riboseqorf30	uorft_denovo_957	79.7724	ENST00000276440.12	80.2162	-0.443778	TRUE
GTEx	c14riboseqorf70	uorft_2315	63.8414	ENST00000678386.1	64.2881	-0.44667	FALSE
GTEx	c6riboseqorf48	uorft_1265	59.9949	ENST00000395287.5	60.443	-0.448105	FALSE
GTEx	c5riboseqorf34	uorft_1168	53.5861	ENST00000284037.10	54.0372	-0.451134	TRUE
GTEx	c17riboseqorf68	uorft_2711	82.8386	ENST00000621344.4	83.2942	-0.455611	FALSE
GTEx	c2riboseqorf154	uorft_446	74.4508	ENST00000680163.1	74.9084	-0.457613	FALSE
GTEx	c2riboseqorf154	uorft_446	74.4508	ENST00000679516.1	74.9084	-0.457613	FALSE
SPLAM	c5riboseqorf81	uorft_denovo_639	59.7831	ENST00000285689.8	60.2484	-0.465305	TRUE
SPLAM	c1riboseqorf244	uorft_denovo_84	80.285	ENST00000367549.4	80.7504	-0.465345	TRUE
SPLAM	c3riboseqorf38	uorft_denovo_452	56.2077	ENST00000361924.7	56.6745	-0.466857	TRUE
GTEx	c16riboseqorf31	uorft_2466	71.3316	ENST00000564078.1	71.8009	-0.469252	FALSE
GTEx	c3riboseqorf37	uorft_781	66.4914	ENST00000336686.9	66.9608	-0.469423	TRUE
SPLAM	c14riboseqorf80	uorft_denovo_1431	67.0048	ENST00000324501.10	67.4745	-0.469756	TRUE
GTEx	c6riboseqorf70	uorft_1299	64.819	ENST00000642748.1	65.2932	-0.474197	FALSE
SPLAM	c10riboseqorf60	uorft_denovo_1076	93.0437	ENST00000539909.6	93.5247	-0.480998	TRUE
SPLAM	c1riboseqorf279	uorft_denovo_115	70.8664	ENST00000366766.8	71.3484	-0.481927	TRUE
GTEx	c11riboseqorf1	uorft_1926	83.0648	ENST00000527696.5	83.5482	-0.483383	FALSE
SPLAM	c4riboseqorf27	uorft_denovo_559	44.5684	ENST00000261435.11	45.0533	-0.484917	TRUE
SPLAM	c2riboseqorf35	uorft_denovo_311	61.9025	ENST00000436346.7	62.388	-0.485569	TRUE
SPLAM	c14riboseqorf22	uorft_denovo_1408	85.3775	ENST00000206595.11	85.8634	-0.485905	TRUE
SPLAM	c1riboseqorf161	uorft_denovo_40	47.4131	ENST00000581897.7	47.8994	-0.486356	TRUE
GTEx	c9riboseqorf63	uorft_1630	86.8101	ENST00000674633.1	87.2971	-0.487003	FALSE
GTEx	c4riboseqorf101	uorft_1002	83.2224	ENST00000529613.5	83.7101	-0.487686	FALSE
GTEx	c4riboseqorf101	uorft_1002	83.2224	ENST00000296545.11	83.7101	-0.487686	FALSE
GTEx	c4riboseqorf101	uorft_1002	83.2224	ENST00000320650.9	83.7101	-0.487686	TRUE
SPLAM	c17riboseqorf146	uorft_denovo_1594	71.5058	ENST00000337231.5	71.9946	-0.488806	TRUE
SPLAM	c2riboseqorf1	uorft_denovo_298	89.2805	ENST00000382125.9	89.7694	-0.488962	TRUE
GTEx	c17riboseqorf69	uorft_2712	76.447	ENST00000614623.5	76.9365	-0.489515	TRUE
SPLAM	c18riboseqorf41	uorft_denovo_1655	66.8026	ENST00000585916.6	67.2932	-0.490612	TRUE
SPLAM	c19riboseqorf29	uorft_denovo_1671	68.5749	ENST00000254321.10	69.0661	-0.491185	TRUE
GTEx	c11riboseqorf14	uorft_2076	88.3062	ENST00000379719.8	88.8005	-0.494271	TRUE
SPLAM	c6riboseqorf126	uorft_denovo_767	72.812	ENST00000367837.10	73.3074	-0.495424	TRUE
GTEx	c17riboseqorf130	uorft_2768	73.0307	ENST00000300896.9	73.5275	-0.496788	TRUE
SPLAM	c2riboseqorf118	uorft_denovo_235	70.6099	ENST00000431350.7	71.1083	-0.498329	TRUE
GTEx	c19riboseqorf131	uorft_2951	71.6477	ENST00000263274.12	72.1511	-0.503411	TRUE
GTEx	c3riboseqorf136	uorft_648	87.0349	ENST00000508778.2	87.5392	-0.504234	FALSE
GTEx	c2riboseqorf55	uorft_606	52.5487	ENST00000393972.7	53.0537	-0.504971	FALSE
SPLAM	c3riboseqorf177	uorft_denovo_420	51.5742	ENST00000346169.7	52.0802	-0.506023	TRUE
SPLAM	c3riboseqorf38	uorft_denovo_467	56.1683	ENST00000361924.7	56.6745	-0.506157	TRUE
GTEx	c5riboseqorf34	uorft_1181	54.2408	ENST00000380943.6	54.7475	-0.506701	FALSE
SPLAM	c3riboseqorf94	uorft_denovo_498	58.4319	ENST00000464233.6	58.9442	-0.512371	TRUE
GTEx	c2riboseqorf21	uorft_510	68.1946	ENST00000379066.5	68.708	-0.513341	FALSE
GTEx	c2riboseqorf21	uorft_510	68.1946	ENST00000234179.8	68.708	-0.513341	TRUE
SPLAM	c8riboseqorf61	uorft_denovo_972	43.7315	ENST00000452400.7	44.2456	-0.514078	TRUE
SPLAM	c1riboseqorf244	uorft_denovo_90	80.2353	ENST00000367549.4	80.7504	-0.515081	TRUE
GTEx	c6riboseqorf78	uorft_1304	78.8813	ENST00000323557.12	79.3997	-0.518404	TRUE
GTEx	c4riboseqorf119	uorft_1021	77.5642	ENST00000360642.7	78.0834	-0.519163	FALSE
GTEx	c17riboseqorf69	uorft_2713	76.4173	ENST00000614623.5	76.9365	-0.519192	TRUE
GTEx	c2riboseqorf154	uorft_446	74.3885	ENST00000680861.1	74.9084	-0.519872	FALSE
GTEx	c2riboseqorf154	uorft_446	74.3885	ENST00000264276.11	74.9084	-0.519872	TRUE
SPLAM	c2riboseqorf187	uorft_denovo_281	68.7886	ENST00000392011.7	69.3107	-0.522175	TRUE
SPLAM	c12riboseqorf33	uorft_denovo_1277	86.3078	ENST00000256079.9	86.8311	-0.523275	TRUE
SPLAM	c6riboseqorf88	uorft_denovo_809	52.0192	ENST00000447266.7	52.5431	-0.5239	TRUE
GTEx	c3riboseqorf178	uorft_748	54.1204	ENST00000434061.6	54.645	-0.524602	FALSE
SPLAM	c14riboseqorf68	uorft_denovo_1423	87.0273	ENST00000673929.1	87.5528	-0.525469	TRUE
SPLAM	c5riboseqorf40	uorft_denovo_725	33.5597	ENST00000358731.9	34.0873	-0.527628	TRUE
SPLAM	c18riboseqorf20	uorft_denovo_1622	74.9338	ENST00000399799.3	75.4617	-0.527911	TRUE
SPLAM	cXriboseqorf5	uorft_denovo_1854	85.0626	ENST00000317552.9	85.5921	-0.529413	TRUE
GTEx	c9riboseqorf79	uorft_1639	70.7953	ENST00000360998.3	71.3262	-0.530805	FALSE
SPLAM	c4riboseqorf52	uorft_denovo_592	73.4507	ENST00000237654.9	73.9837	-0.533011	TRUE
SPLAM	c6riboseqorf88	uorft_denovo_804	52.0101	ENST00000447266.7	52.5431	-0.533075	TRUE
SPLAM	c18riboseqorf41	uorft_denovo_1654	66.76	ENST00000585916.6	67.2932	-0.533205	TRUE
SPLAM	c18riboseqorf20	uorft_denovo_1625	74.9274	ENST00000399799.3	75.4617	-0.534231	TRUE
GTEx	c10riboseqorf84	uorft_1822	86.9568	ENST00000352634.8	87.4957	-0.53892	FALSE
GTEx	c10riboseqorf84	uorft_1822	86.9568	ENST00000370842.6	87.4957	-0.53892	FALSE
GTEx	c16riboseqorf2	uorft_2526	79.985	ENST00000301678.7	80.5253	-0.540335	FALSE
GTEx	c16riboseqorf2	uorft_2526	79.985	ENST00000399932.8	80.5253	-0.540335	TRUE
SPLAM	c12riboseqorf124	uorft_denovo_1244	83.2407	ENST00000342494.8	83.7863	-0.545669	TRUE
SPLAM	c12riboseqorf33	uorft_denovo_1274	86.2846	ENST00000256079.9	86.8311	-0.546474	TRUE
SPLAM	c17riboseqorf132	uorft_denovo_1579	79.9217	ENST00000310144.11	80.469	-0.547373	TRUE
GTEx	c5riboseqorf34	uorft_1184	53.4897	ENST00000284037.10	54.0372	-0.547484	TRUE
GTEx	c1riboseqorf206	uorft_59	56.9312	ENST00000368194.8	57.4799	-0.548711	TRUE
GTEx	c11riboseqorf103	uorft_2014	53.1127	ENST00000376561.7	53.6637	-0.551011	FALSE
SPLAM	c2riboseqorf5	uorft_denovo_324	61.1088	ENST00000256707.8	61.6603	-0.551511	TRUE
SPLAM	c9riboseqorf89	uorft_denovo_992	92.3257	ENST00000393370.7	92.8792	-0.55352	TRUE
GTEx	c4riboseqorf92	uorft_986	63.4316	ENST00000270861.10	63.9859	-0.554268	TRUE
SPLAM	c16riboseqorf99	uorft_denovo_1521	64.5914	ENST00000565726.3	65.1469	-0.555459	TRUE
SPLAM	c14riboseqorf97	uorft_denovo_1443	60.9574	ENST00000556564.6	61.513	-0.555649	TRUE
SPLAM	c6riboseqorf88	uorft_denovo_806	51.9871	ENST00000447266.7	52.5431	-0.556034	TRUE
GTEx	c19riboseqorf131	uorft_2955	70.9226	ENST00000613670.4	71.4797	-0.557164	FALSE
GTEx	c3riboseqorf177	uorft_720	54.6724	ENST00000350481.9	55.2321	-0.55964	FALSE
GTEx	c11riboseqorf9	uorft_1983	68.4	ENST00000449352.7	68.9602	-0.560237	TRUE
SPLAM	c1riboseqorf252	uorft_denovo_105	50.3641	ENST00000367210.3	50.9248	-0.560712	TRUE
GTEx	c9riboseqorf63	uorft_1627	87.614	ENST00000675668.1	88.1756	-0.561576	FALSE
SPLAM	c2riboseqorf137	uorft_denovo_254	65.2249	ENST00000410053.8	65.7876	-0.562692	TRUE
SPLAM	c12riboseqorf102	uorft_denovo_1347	86.0441	ENST00000266712.11	86.6069	-0.562765	TRUE
GTEx	c5riboseqorf34	uorft_1185	52.4312	ENST00000380938.6	52.9952	-0.563984	FALSE
GTEx	c5riboseqorf4	uorft_1111	77.7845	ENST00000320895.10	78.3497	-0.565198	TRUE
GTEx	c19riboseqorf168	uorft_3030	62.5611	ENST00000282286.6	63.1281	-0.566997	TRUE
GTEx	c19riboseqorf168	uorft_3030	62.5611	ENST00000391705.7	63.1281	-0.566997	FALSE
SPLAM	c1riboseqorf84	uorft_denovo_187	80.8498	ENST00000359947.9	81.4178	-0.567974	TRUE
SPLAM	c2riboseqorf159	uorft_denovo_267	75.5547	ENST00000683969.1	76.125	-0.570337	TRUE
GTEx	c19riboseqorf13	uorft_2950	87.7727	ENST00000269856.5	88.3443	-0.571607	TRUE
SPLAM	c18riboseqorf41	uorft_denovo_1657	66.7181	ENST00000585916.6	67.2932	-0.575055	TRUE
SPLAM	c4riboseqorf50	uorft_denovo_588	83.4953	ENST00000514213.7	84.0721	-0.576752	TRUE
GTEx	c16riboseqorf63	uorft_2553	45.0186	ENST00000684162.1	45.5963	-0.577771	FALSE
SPLAM	c2riboseqorf121	uorft_denovo_246	41.8048	ENST00000310015.12	42.3834	-0.578609	TRUE
GTEx	c4riboseqorf102	uorft_1003	81.5895	ENST00000513000.5	82.1707	-0.581185	FALSE
GTEx	c4riboseqorf102	uorft_1003	81.5895	ENST00000508116.5	82.1707	-0.581185	FALSE
GTEx	c4riboseqorf102	uorft_1003	81.5895	ENST00000262992.9	82.1707	-0.581185	TRUE
SPLAM	c12riboseqorf33	uorft_denovo_1273	86.2481	ENST00000256079.9	86.8311	-0.582976	TRUE
GTEx	c9riboseqorf100	uorft_1665	60.5784	ENST00000642627.1	61.1629	-0.584461	FALSE
GTEx	c10riboseqorf84	uorft_1820	86.5181	ENST00000393760.6	87.1025	-0.584467	TRUE
GTEx	c10riboseqorf84	uorft_1820	86.5181	ENST00000370854.7	87.1025	-0.584467	FALSE
SPLAM	c2riboseqorf26	uorft_denovo_304	70.5755	ENST00000263881.8	71.1629	-0.587371	TRUE
GTEx	c1riboseqorf85	uorft_184	80.9224	ENST00000262915.8	81.5115	-0.589135	FALSE
GTEx	c14riboseqorf70	uorft_2316	60.7214	ENST00000676620.1	61.3119	-0.590443	FALSE
GTEx	c1riboseqorf206	uorft_60	56.4523	ENST00000361409.2	57.0452	-0.592892	FALSE
SPLAM	c1riboseqorf245	uorft_denovo_94	52.9487	ENST00000688051.1	53.5434	-0.594757	TRUE
SPLAM	c12riboseqorf33	uorft_denovo_1272	86.2337	ENST00000256079.9	86.8311	-0.597382	TRUE
GTEx	c2riboseqorf154	uorft_466	74.1339	ENST00000680000.1	74.7341	-0.600201	FALSE
GTEx	c6riboseqorf78	uorft_1305	77.7087	ENST00000244426.10	78.3178	-0.609074	FALSE
SPLAM	c14riboseqorf87	uorft_denovo_1437	82.6484	ENST00000356357.9	83.2585	-0.610065	TRUE
SPLAM	c18riboseqorf27	uorft_denovo_1636	47.8048	ENST00000327155.10	48.4169	-0.612046	TRUE
GTEx	c9riboseqorf23	uorft_1725	41.4139	ENST00000455600.1	42.027	-0.613155	FALSE
GTEx	c9riboseqorf23	uorft_1725	41.4139	ENST00000361226.8	42.027	-0.613155	TRUE
SPLAM	c5riboseqorf40	uorft_denovo_726	33.4694	ENST00000358731.9	34.0873	-0.617965	TRUE
GTEx	c14riboseqorf97	uorft_2386	60.7917	ENST00000328736.7	61.4101	-0.618304	FALSE
GTEx	c14riboseqorf97	uorft_2386	60.7917	ENST00000556564.6	61.4101	-0.618304	TRUE
GTEx	c21riboseqorf28	uorft_3129	89.9217	ENST00000355680.8	90.5414	-0.619754	TRUE
GTEx	c4riboseqorf92	uorft_988	61.199	ENST00000513090.5	61.8202	-0.621249	FALSE
GTEx	c5riboseqorf34	uorft_1182	80.0275	ENST00000416865.6	80.6506	-0.623074	FALSE
SPLAM	c1riboseqorf281	uorft_denovo_128	70.7232	ENST00000366766.8	71.3484	-0.62513	TRUE
GTEx	c16riboseqorf94	uorft_2593	63.3337	ENST00000564053.5	63.9604	-0.626718	FALSE
SPLAM	cXriboseqorf17	uorft_denovo_1864	62.2179	ENST00000297875.7	62.8453	-0.627345	TRUE
SPLAM	c6riboseqorf27	uorft_denovo_776	71.548	ENST00000683788.1	72.1807	-0.632703	TRUE
SPLAM	c13riboseqorf19	uorft_denovo_1367	55.3356	ENST00000350612.11	55.9699	-0.634303	TRUE
GTEx	c9riboseqorf63	uorft_1631	87.0171	ENST00000676310.1	87.652	-0.634883	FALSE
GTEx	c2riboseqorf55	uorft_573	52.4183	ENST00000393972.7	53.0537	-0.635423	FALSE
SPLAM	c5riboseqorf126	uorft_denovo_680	53.9512	ENST00000298569.9	54.5876	-0.636375	TRUE
GTEx	c19riboseqorf168	uorft_3031	60.0031	ENST00000443917.6	60.6398	-0.636715	FALSE
GTEx	c21riboseqorf28	uorft_3129	89.9217	ENST00000397638.6	90.5584	-0.636751	FALSE
GTEx	c21riboseqorf28	uorft_3129	89.9217	ENST00000397637.5	90.5584	-0.636751	FALSE
GTEx	c8riboseqorf99	uorft_1515	72.6204	ENST00000297632.8	73.2572	-0.63679	TRUE
SPLAM	c11riboseqorf132	uorft_denovo_1101	86.5647	ENST00000393094.7	87.2047	-0.640013	TRUE
GTEx	c12riboseqorf42	uorft_2117	77.9373	ENST00000398637.10	78.5779	-0.640601	TRUE
GTEx	c12riboseqorf42	uorft_2117	77.9373	ENST00000546893.5	78.5779	-0.640601	FALSE
GTEx	c12riboseqorf42	uorft_2117	77.9373	ENST00000439706.5	78.5779	-0.640601	FALSE
GTEx	c12riboseqorf42	uorft_2117	77.9373	ENST00000549049.5	78.5779	-0.640601	FALSE
SPLAM	c1riboseqorf242	uorft_denovo_68	81.8699	ENST00000367590.9	82.512	-0.642144	TRUE
SPLAM	c8riboseqorf119	uorft_denovo_934	57.5769	ENST00000528838.6	58.2193	-0.642417	TRUE
GTEx	c17riboseqorf68	uorft_2710	72.6819	ENST00000610930.4	73.3259	-0.643951	FALSE
GTEx	c11riboseqorf9	uorft_1980	68.3157	ENST00000449352.7	68.9602	-0.644495	TRUE
SPLAM	c10riboseqorf126	uorft_denovo_1050	55.6541	ENST00000368886.10	56.3001	-0.645953	TRUE
GTEx	c2riboseqorf132	uorft_379	69.2214	ENST00000234453.10	69.8675	-0.646057	TRUE
GTEx	c4riboseqorf81	uorft_982	61.726	ENST00000274000.10	62.3729	-0.646837	TRUE
SPLAM	c1riboseqorf244	uorft_denovo_85	80.1021	ENST00000367549.4	80.7504	-0.648309	TRUE
GTEx	c19riboseqorf161	uorft_3024	75.7529	ENST00000591241.1	76.4039	-0.650986	FALSE
SPLAM	c7riboseqorf101	uorft_denovo_818	57.4301	ENST00000292535.12	58.0824	-0.652272	TRUE
GTEx	c1riboseqorf224	uorft_92	35.6103	ENST00000367742.7	36.2685	-0.658196	FALSE
GTEx	c3riboseqorf10	uorft_914	88.8352	ENST00000302008.12	89.4946	-0.659325	FALSE
SPLAM	c3riboseqorf94	uorft_denovo_497	58.2775	ENST00000464233.6	58.9442	-0.666703	TRUE
SPLAM	c4riboseqorf106	uorft_denovo_532	86.8796	ENST00000335472.12	87.5482	-0.668617	TRUE
SPLAM	c19riboseqorf151	uorft_denovo_1769	65.9116	ENST00000594440.6	66.5805	-0.668913	TRUE
GTEx	c8riboseqorf87	uorft_1505	79.2695	ENST00000682014.1	79.94	-0.670525	FALSE
GTEx	c2riboseqorf35	uorft_520	63.1035	ENST00000643413.1	63.7746	-0.671128	FALSE
SPLAM	c5riboseqorf99	uorft_denovo_668	54.709	ENST00000297164.8	55.3821	-0.673082	TRUE
SPLAM	c3riboseqorf130	uorft_denovo_343	55.573	ENST00000429544.7	56.2526	-0.67962	TRUE
SPLAM	c10riboseqorf10	uorft_denovo_1045	57.838	ENST00000609104.6	58.5193	-0.681295	TRUE
SPLAM	c8riboseqorf19	uorft_denovo_946	53.9111	ENST00000327040.13	54.5929	-0.681756	TRUE
SPLAM	c1riboseqorf145	uorft_denovo_33	59.9269	ENST00000369604.6	60.6089	-0.68201	TRUE
SPLAM	c7riboseqorf13	uorft_denovo_890	81.9594	ENST00000335965.11	82.6424	-0.68299	TRUE
GTEx	c9riboseqorf63	uorft_1626	91.3229	ENST00000357998.10	92.0066	-0.68374	TRUE
GTEx	c9riboseqorf63	uorft_1626	91.3229	ENST00000223528.6	92.0066	-0.68374	FALSE
GTEx	c16riboseqorf63	uorft_2553	45.0186	ENST00000262519.14	45.7027	-0.684151	TRUE
SPLAM	c5riboseqorf38	uorft_denovo_700	76.4989	ENST00000396591.8	77.1839	-0.68504	TRUE
SPLAM	c11riboseqorf77	uorft_denovo_1193	63.8262	ENST00000402010.8	64.5117	-0.685462	TRUE
GTEx	c14riboseqorf70	uorft_2314	64.8091	ENST00000347230.9	65.4957	-0.686511	TRUE
GTEx	c7riboseqorf95	uorft_1336	50.9732	ENST00000300181.7	51.6601	-0.686897	TRUE
GTEx	c8riboseqorf73	uorft_1608	70.0072	ENST00000265428.4	70.6958	-0.688615	FALSE
GTEx	c19riboseqorf131	uorft_2952	74.2255	ENST00000536218.5	74.9163	-0.690823	FALSE
GTEx	c13riboseqorf19	uorft_2253	55.3436	ENST00000350612.11	56.0353	-0.691741	TRUE
SPLAM	c1riboseqorf178	uorft_denovo_44	51.6853	ENST00000452671.7	52.3777	-0.692393	TRUE
GTEx	c3riboseqorf10	uorft_912	92.2293	ENST00000339511.9	92.9224	-0.693122	FALSE
SPLAM	c10riboseqorf45	uorft_denovo_1072	82.8838	ENST00000337910.10	83.5773	-0.693473	TRUE
GTEx	c17riboseqorf69	uorft_2716	72.6314	ENST00000610930.4	73.3259	-0.694458	FALSE
GTEx	c3riboseqorf10	uorft_910	76.7307	ENST00000302036.11	77.4255	-0.694784	FALSE
GTEx	c4riboseqorf92	uorft_989	62.6238	ENST00000507249.5	63.3218	-0.698061	FALSE
GTEx	c7riboseqorf101	uorft_1344	80.2138	ENST00000547394.6	80.9125	-0.698718	FALSE
SPLAM	c16riboseqorf99	uorft_denovo_1522	64.4471	ENST00000565726.3	65.1469	-0.699803	TRUE
SPLAM	c2riboseqorf26	uorft_denovo_302	70.4623	ENST00000263881.8	71.1629	-0.700624	TRUE
SPLAM	c18riboseqorf27	uorft_denovo_1632	47.7154	ENST00000327155.10	48.4169	-0.701491	TRUE
SPLAM	c19riboseqorf151	uorft_denovo_1768	65.8779	ENST00000594440.6	66.5805	-0.702563	TRUE
GTEx	c9riboseqorf100	uorft_1671	59.9992	ENST00000643583.1	60.7029	-0.703721	FALSE
SPLAM	c1riboseqorf145	uorft_denovo_29	59.9048	ENST00000369604.6	60.6089	-0.704059	TRUE
GTEx	c9riboseqorf63	uorft_1628	89.4207	ENST00000448551.6	90.1254	-0.704658	FALSE
GTEx	c19riboseqorf169	uorft_3034	63.4213	ENST00000336128.12	64.1264	-0.705062	TRUE
GTEx	c13riboseqorf32	uorft_2271	93.1736	ENST00000347776.9	93.8808	-0.707259	FALSE
GTEx	c13riboseqorf32	uorft_2271	93.1736	ENST00000409308.6	93.8808	-0.707259	TRUE
GTEx	c13riboseqorf32	uorft_2271	93.1736	ENST00000610540.4	93.8808	-0.707259	FALSE
GTEx	c13riboseqorf32	uorft_2271	93.1736	ENST00000355854.8	93.8808	-0.707259	FALSE
GTEx	c13riboseqorf32	uorft_2271	93.1736	ENST00000410043.5	93.8808	-0.707259	FALSE
GTEx	c4riboseqorf34	uorft_1067	52.0792	ENST00000396448.6	52.7896	-0.710346	FALSE
SPLAM	c1riboseqorf281	uorft_denovo_129	70.636	ENST00000366766.8	71.3484	-0.712344	TRUE
GTEx	c15riboseqorf56	uorft_2425	73.2922	ENST00000287196.13	74.0057	-0.713436	FALSE
GTEx	c15riboseqorf56	uorft_2425	73.2922	ENST00000569795.6	74.0057	-0.713436	TRUE
GTEx	c3riboseqorf178	uorft_727	51.3589	ENST00000352767.7	52.0726	-0.713746	FALSE
GTEx	c3riboseqorf178	uorft_727	51.3589	ENST00000382330.7	52.0726	-0.713746	FALSE
GTEx	c3riboseqorf178	uorft_727	51.3589	ENST00000424196.5	52.0726	-0.713746	FALSE
SPLAM	c17riboseqorf132	uorft_denovo_1582	79.7534	ENST00000310144.11	80.469	-0.715639	TRUE
SPLAM	c5riboseqorf77	uorft_denovo_635	65.4231	ENST00000539542.6	66.139	-0.71589	TRUE
GTEx	c8riboseqorf73	uorft_1608	70.0072	ENST00000517970.6	70.7241	-0.716901	TRUE
SPLAM	c18riboseqorf27	uorft_denovo_1642	47.6967	ENST00000327155.10	48.4169	-0.720175	TRUE
SPLAM	c4riboseqorf50	uorft_denovo_587	83.3505	ENST00000514213.7	84.0721	-0.721574	TRUE
SPLAM	c7riboseqorf12	uorft_denovo_884	75.2605	ENST00000288828.9	75.9842	-0.723726	TRUE
GTEx	c8riboseqorf82	uorft_1616	57.7003	ENST00000435298.6	58.4274	-0.727072	FALSE
SPLAM	c17riboseqorf132	uorft_denovo_1578	79.7418	ENST00000310144.11	80.469	-0.727228	TRUE
SPLAM	c10riboseqorf77	uorft_denovo_1091	74.6106	ENST00000265990.12	75.34	-0.729379	TRUE
GTEx	c2riboseqorf154	uorft_444	86.2013	ENST00000681558.1	86.9324	-0.731019	FALSE
GTEx	c2riboseqorf99	uorft_329	46.214	ENST00000636026.2	46.9468	-0.732797	FALSE
GTEx	c2riboseqorf19	uorft_509	67.1416	ENST00000238831.9	67.8776	-0.736072	TRUE
SPLAM	c2riboseqorf5	uorft_denovo_328	60.9212	ENST00000256707.8	61.6603	-0.739176	TRUE
SPLAM	c20riboseqorf20	uorft_denovo_1788	70.1215	ENST00000254958.10	70.862	-0.74047	TRUE
SPLAM	c11riboseqorf14	uorft_denovo_1215	87.9143	ENST00000379719.8	88.6564	-0.742058	TRUE
GTEx	c5riboseqorf34	uorft_1191	55.0444	ENST00000380935.5	55.7919	-0.747577	FALSE
SPLAM	c18riboseqorf62	uorft_denovo_1661	78.2999	ENST00000340533.9	79.0489	-0.749027	TRUE
GTEx	c2riboseqorf99	uorft_324	47.105	ENST00000627532.3	47.8564	-0.751396	TRUE
GTEx	c2riboseqorf99	uorft_324	47.105	ENST00000409487.7	47.8564	-0.751396	FALSE
GTEx	c2riboseqorf99	uorft_324	47.105	ENST00000558170.6	47.8564	-0.751396	FALSE
GTEx	c4riboseqorf34	uorft_1076	55.4094	ENST00000506801.5	56.1612	-0.751774	FALSE
GTEx	c15riboseqorf90	uorft_2452	82.5676	ENST00000681865.1	83.32	-0.752443	FALSE
GTEx	c21riboseqorf28	uorft_3127	83.8363	ENST00000451211.6	84.59	-0.753642	FALSE
SPLAM	c2riboseqorf26	uorft_denovo_303	70.4038	ENST00000263881.8	71.1629	-0.75912	TRUE
SPLAM	c1riboseqorf9	uorft_denovo_152	77.7764	ENST00000355716.5	78.5366	-0.760228	TRUE
GTEx	c8riboseqorf87	uorft_1503	83.041	ENST00000682725.1	83.8038	-0.762802	FALSE
GTEx	c8riboseqorf87	uorft_1503	83.041	ENST00000337198.10	83.8038	-0.762802	TRUE
GTEx	c8riboseqorf87	uorft_1503	83.041	ENST00000684566.1	83.8038	-0.762802	FALSE
GTEx	c8riboseqorf87	uorft_1503	83.041	ENST00000681985.1	83.8038	-0.762802	FALSE
GTEx	c8riboseqorf87	uorft_1503	83.041	ENST00000347770.8	83.8038	-0.762802	FALSE
GTEx	c5riboseqorf34	uorft_1191	55.0273	ENST00000508515.1	55.7919	-0.764612	FALSE
GTEx	c2riboseqorf86	uorft_299	51.5954	ENST00000295321.9	52.3633	-0.767849	TRUE
SPLAM	c19riboseqorf124	uorft_denovo_1756	58.9623	ENST00000592529.6	59.737	-0.774638	TRUE
GTEx	c1riboseqorf177	uorft_27	68.1746	ENST00000368875.6	68.9498	-0.77519	FALSE
GTEx	c1riboseqorf40	uorft_136	73.6028	ENST00000374399.9	74.3784	-0.77556	TRUE
SPLAM	c22riboseqorf53	uorft_denovo_1844	59.6018	ENST00000347635.9	60.3777	-0.775848	TRUE
SPLAM	c5riboseqorf38	uorft_denovo_701	76.4076	ENST00000396591.8	77.1839	-0.776271	TRUE
SPLAM	c1riboseqorf100	uorft_denovo_191	53.6663	ENST00000287727.8	54.4522	-0.785962	TRUE
GTEx	c4riboseqorf102	uorft_1004	77.6826	ENST00000509777.5	78.4693	-0.786714	FALSE
GTEx	c8riboseqorf82	uorft_1615	60.8385	ENST00000522510.5	61.6298	-0.791344	FALSE
GTEx	c12riboseqorf76	uorft_2154	83.4889	ENST00000267116.8	84.281	-0.792148	TRUE
GTEx	c3riboseqorf64	uorft_847	52.1468	ENST00000321895.7	52.9416	-0.794752	TRUE
SPLAM	c2riboseqorf5	uorft_denovo_321	60.8651	ENST00000256707.8	61.6603	-0.795199	TRUE
GTEx	c10riboseqorf113	uorft_1759	52.6707	ENST00000369305.1	53.4694	-0.798695	FALSE
GTEx	c10riboseqorf113	uorft_1759	52.6707	ENST00000361384.7	53.4696	-0.798945	TRUE
SPLAM	c7riboseqorf22	uorft_denovo_871	63.4406	ENST00000432176.7	64.2398	-0.799218	TRUE
GTEx	c1riboseqorf224	uorft_91	35.4402	ENST00000647382.2	36.2412	-0.801068	TRUE
GTEx	c3riboseqorf112	uorft_625	73.39	ENST00000492406.6	74.193	-0.803019	TRUE
SPLAM	cXriboseqorf35	uorft_denovo_1885	76.6791	ENST00000671741.2	77.4836	-0.804514	TRUE
SPLAM	c8riboseqorf88	uorft_denovo_914	69.3323	ENST00000358755.5	70.1395	-0.807282	TRUE
SPLAM	c14riboseqorf20	uorft_denovo_1404	92.014	ENST00000216840.11	92.8225	-0.80854	TRUE
GTEx	c19riboseqorf114	uorft_2942	65.5047	ENST00000593726.5	66.3158	-0.811159	FALSE
GTEx	c8riboseqorf87	uorft_1504	83.0284	ENST00000683787.1	83.8401	-0.811719	FALSE
SPLAM	c12riboseqorf106	uorft_denovo_1353	76.0654	ENST00000428670.8	76.8785	-0.813115	TRUE
GTEx	c2riboseqorf35	uorft_522	64.3215	ENST00000413716.7	65.1411	-0.81959	FALSE
GTEx	c2riboseqorf55	uorft_582	52.2332	ENST00000393972.7	53.0537	-0.820503	FALSE
GTEx	c2riboseqorf154	uorft_467	73.2281	ENST00000681152.1	74.0503	-0.822179	FALSE
GTEx	c2riboseqorf154	uorft_467	73.2281	ENST00000681303.1	74.0503	-0.822179	FALSE
GTEx	c2riboseqorf121	uorft_370	41.9078	ENST00000418194.7	42.7314	-0.823623	FALSE
SPLAM	c19riboseqorf162	uorft_denovo_1772	70.723	ENST00000586790.6	71.5478	-0.824793	TRUE
GTEx	c3riboseqorf59	uorft_839	77.5012	ENST00000444589.6	78.3274	-0.826145	FALSE
GTEx	c14riboseqorf81	uorft_2356	56.3901	ENST00000554546.5	57.2238	-0.833617	FALSE
SPLAM	c3riboseqorf61	uorft_denovo_472	67.1172	ENST00000265565.10	67.9535	-0.836376	TRUE
GTEx	c8riboseqorf82	uorft_1615	60.8385	ENST00000297565.9	61.682	-0.843523	TRUE
GTEx	c21riboseqorf28	uorft_3134	85.7832	ENST00000440086.5	86.6301	-0.846878	FALSE
SPLAM	c12riboseqorf103	uorft_denovo_1348	69.2314	ENST00000644744.1	70.0789	-0.847452	TRUE
SPLAM	c12riboseqorf49	uorft_denovo_1285	79.0015	ENST00000267102.13	79.8506	-0.849125	TRUE
GTEx	c6riboseqorf127	uorft_1233	72.5959	ENST00000367799.7	73.4465	-0.850602	FALSE
GTEx	c2riboseqorf55	uorft_607	54.0281	ENST00000233615.7	54.8805	-0.852358	TRUE
GTEx	c12riboseqorf42	uorft_2118	74.2306	ENST00000552197.5	75.0842	-0.853532	FALSE
GTEx	c4riboseqorf119	uorft_1020	76.0637	ENST00000347613.8	76.9176	-0.853953	FALSE
GTEx	c2riboseqorf154	uorft_447	72.7851	ENST00000680497.1	73.6478	-0.862646	FALSE
SPLAM	c2riboseqorf137	uorft_denovo_253	64.9175	ENST00000410053.8	65.7876	-0.870146	TRUE
GTEx	c1riboseqorf110	uorft_256	48.8892	ENST00000682938.1	49.76	-0.87086	FALSE
GTEx	c2riboseqorf99	uorft_320	46.0692	ENST00000636026.2	46.9468	-0.877576	FALSE
GTEx	c12riboseqorf42	uorft_2118	74.2306	ENST00000612161.4	75.1083	-0.877707	FALSE
GTEx	c10riboseqorf84	uorft_1821	80.1502	ENST00000370846.8	81.0285	-0.878276	FALSE
GTEx	c9riboseqorf118	uorft_1700	60.8153	ENST00000437259.5	61.6937	-0.87837	FALSE
GTEx	c7riboseqorf112	uorft_1355	58.9209	ENST00000426128.6	59.8018	-0.880963	FALSE
SPLAM	c12riboseqorf33	uorft_denovo_1278	85.9495	ENST00000256079.9	86.8311	-0.881625	TRUE
GTEx	c6riboseqorf53, c6riboseqorf54	uorft_1273	60.8458	ENST00000620164.4	61.7281	-0.88231	FALSE
GTEx	c2riboseqorf55	uorft_584	54.5942	ENST00000409737.5	55.4788	-0.884586	FALSE
GTEx	c7riboseqorf113	uorft_1357	64.3838	ENST00000257694.13	65.2686	-0.884841	TRUE
GTEx	c17riboseqorf44	uorft_2693	76.6195	ENST00000285071.9	77.5071	-0.887605	TRUE
SPLAM	c2riboseqorf159	uorft_denovo_265	75.2369	ENST00000683969.1	76.125	-0.888115	TRUE
SPLAM	cXriboseqorf35	uorft_denovo_1882	76.593	ENST00000671741.2	77.4836	-0.890648	TRUE
GTEx	c3riboseqorf10	uorft_913	92.1198	ENST00000449570.6	93.0114	-0.891585	FALSE
SPLAM	c19riboseqorf162	uorft_denovo_1773	70.6554	ENST00000586790.6	71.5478	-0.892402	TRUE
GTEx	c10riboseqorf84	uorft_1823	77.4164	ENST00000353979.7	78.3124	-0.896003	FALSE
SPLAM	c1riboseqorf153	uorft_denovo_38	82.0953	ENST00000369486.8	82.9913	-0.896033	TRUE
GTEx	c4riboseqorf34	uorft_1069	53.0712	ENST00000444354.6	53.9696	-0.898416	FALSE
GTEx	c4riboseqorf34	uorft_1069	53.0712	ENST00000425583.6	53.9696	-0.898416	FALSE
SPLAM	c13riboseqorf21	uorft_denovo_1380	88.9373	ENST00000379600.8	89.8376	-0.900346	TRUE
SPLAM	c15riboseqorf31	uorft_denovo_1481	63.8554	ENST00000536845.7	64.7634	-0.907948	TRUE
SPLAM	c18riboseqorf27	uorft_denovo_1646	47.5082	ENST00000327155.10	48.4169	-0.908661	TRUE
SPLAM	cXriboseqorf25	uorft_denovo_1870	62.2462	ENST00000684689.1	63.1552	-0.909031	TRUE
SPLAM	c3riboseqorf83	uorft_denovo_480	75.0311	ENST00000671191.1	75.9422	-0.911136	TRUE
GTEx	c15riboseqorf19	uorft_2405	60.9391	ENST00000457542.7	61.8506	-0.91149	TRUE
GTEx	c10riboseqorf31	uorft_1777	63.1296	ENST00000613419.4	64.0421	-0.912501	FALSE
SPLAM	c12riboseqorf33	uorft_denovo_1275	85.9183	ENST00000256079.9	86.8311	-0.912789	TRUE
SPLAM	c17riboseqorf17	uorft_denovo_1568	62.8518	ENST00000293778.12	63.7669	-0.915032	TRUE
SPLAM	c2riboseqorf11	uorft_denovo_286	40.3236	ENST00000435504.9	41.2452	-0.921569	TRUE
GTEx	c10riboseqorf84	uorft_1825	83.0735	ENST00000345745.9	83.9954	-0.92186	FALSE
SPLAM	c11riboseqorf14	uorft_denovo_1216	87.7333	ENST00000379719.8	88.6564	-0.923116	TRUE
SPLAM	c7riboseqorf18	uorft_denovo_862	75.9369	ENST00000428135.7	76.8601	-0.923206	TRUE
GTEx	c12riboseqorf166	uorft_2105	82.7977	ENST00000443358.6	83.7274	-0.92969	FALSE
GTEx	c15riboseqorf56	uorft_2438	70.8619	ENST00000616176.4	71.7928	-0.930935	FALSE
GTEx	c5riboseqorf96	uorft_1121	83.9511	ENST00000503014.5	84.8846	-0.933437	FALSE
SPLAM	c1riboseqorf145	uorft_denovo_31	59.6749	ENST00000369604.6	60.6089	-0.933992	TRUE
SPLAM	c12riboseqorf124	uorft_denovo_1245	82.8489	ENST00000342494.8	83.7863	-0.937425	TRUE
GTEx	c19riboseqorf114	uorft_2936	66.1747	ENST00000406058.6	67.1134	-0.938764	FALSE
GTEx	c19riboseqorf114	uorft_2936	66.1747	ENST00000303961.9	67.1134	-0.938764	TRUE
GTEx	c2riboseqorf68	uorft_285	79.8796	ENST00000409028.8	80.8199	-0.94037	FALSE
GTEx	c10riboseqorf43	uorft_1791	76.2301	ENST00000395347.1	77.171	-0.940901	FALSE
GTEx	c6riboseqorf72	uorft_1303	91.5522	ENST00000275016.3	92.4933	-0.941101	TRUE
SPLAM	c3riboseqorf35	uorft_denovo_436	72.7449	ENST00000283629.8	73.6874	-0.942407	TRUE
SPLAM	c10riboseqorf77	uorft_denovo_1093	74.3968	ENST00000265990.12	75.34	-0.943192	TRUE
GTEx	c1riboseqorf259	uorft_117	74.5025	ENST00000367137.4	75.4464	-0.943928	TRUE
SPLAM	c14riboseqorf86	uorft_denovo_1435	82.3145	ENST00000356357.9	83.2585	-0.943998	TRUE
SPLAM	c7riboseqorf165	uorft_denovo_857	81.851	ENST00000348165.10	82.7967	-0.945775	TRUE
GTEx	c7riboseqorf113	uorft_1357	64.3838	ENST00000422087.5	65.3334	-0.949674	FALSE
GTEx	c7riboseqorf113	uorft_1357	64.3838	ENST00000436062.5	65.3334	-0.949674	FALSE
SPLAM	c12riboseqorf168	uorft_denovo_1262	59.0803	ENST00000248211.11	60.0313	-0.95106	TRUE
SPLAM	c17riboseqorf135	uorft_denovo_1584	76.5809	ENST00000262435.14	77.5338	-0.952972	TRUE
GTEx	c4riboseqorf52	uorft_1086	73.0888	ENST00000237654.9	74.0447	-0.955898	TRUE
GTEx	c16riboseqorf2	uorft_2525	76.6173	ENST00000301679.7	77.5734	-0.956066	FALSE
SPLAM	c12riboseqorf117	uorft_denovo_1226	65.3368	ENST00000279907.12	66.2934	-0.956659	TRUE
SPLAM	c13riboseqorf20	uorft_denovo_1372	40.1714	ENST00000352251.8	41.1297	-0.958278	TRUE
GTEx	c22riboseqorf4	uorft_3144	71.5551	ENST00000263208.5	72.5143	-0.959174	TRUE
SPLAM	c3riboseqorf35	uorft_denovo_432	72.726	ENST00000283629.8	73.6874	-0.961391	TRUE
GTEx	c21riboseqorf28	uorft_3132	68.1373	ENST00000334494.8	69.0993	-0.961953	FALSE
GTEx	c2riboseqorf154	uorft_465	73.2011	ENST00000680814.1	74.1641	-0.963004	FALSE
SPLAM	c2riboseqorf101	uorft_denovo_219	35.8526	ENST00000642680.2	36.8163	-0.963708	TRUE
GTEx	c10riboseqorf43	uorft_1791	76.2301	ENST00000395348.8	77.1967	-0.966658	TRUE
SPLAM	c1riboseqorf252	uorft_denovo_103	49.9562	ENST00000367210.3	50.9248	-0.968546	TRUE
GTEx	c22riboseqorf34	uorft_3151	67.1565	ENST00000340552.4	68.1262	-0.96974	FALSE
SPLAM	c20riboseqorf20	uorft_denovo_1789	69.8922	ENST00000254958.10	70.862	-0.969763	TRUE
SPLAM	c12riboseqorf116	uorft_denovo_1222	65.3235	ENST00000279907.12	66.2934	-0.969888	TRUE
GTEx	c5riboseqorf96	uorft_1122	86.1222	ENST00000360541.10	87.1023	-0.980112	TRUE
SPLAM	c7riboseqorf165	uorft_denovo_858	81.8116	ENST00000348165.10	82.7967	-0.985131	TRUE
SPLAM	c12riboseqorf26	uorft_denovo_1267	86.4459	ENST00000229329.7	87.4332	-0.987252	TRUE
GTEx	c12riboseqorf53	uorft_2130	42.1839	ENST00000335999.7	43.1729	-0.989015	TRUE
SPLAM	c12riboseqorf168	uorft_denovo_1264	59.0415	ENST00000248211.11	60.0313	-0.989815	TRUE
SPLAM	c1riboseqorf279	uorft_denovo_116	70.358	ENST00000366766.8	71.3484	-0.990371	TRUE
GTEx	c2riboseqorf55	uorft_610	54.487	ENST00000409737.5	55.4788	-0.991873	FALSE
GTEx	c9riboseqorf98	uorft_1648	39.4199	ENST00000682662.1	40.4141	-0.99421	FALSE
SPLAM	c7riboseqorf18	uorft_denovo_864	75.8658	ENST00000428135.7	76.8601	-0.994354	TRUE
GTEx	c2riboseqorf55	uorft_609	53.8859	ENST00000233615.7	54.8805	-0.994609	TRUE
GTEx	c7riboseqorf113	uorft_1358	58.8064	ENST00000426128.6	59.8018	-0.995414	FALSE
GTEx	c15riboseqorf19	uorft_2406	60.0853	ENST00000456763.6	61.082	-0.996757	FALSE
