# Supplementary material for: Upstream open reading frames may contain hundreds of novel human exons
Source: PLoS Comput Biol. 2024 Nov 20;20(11):e1012543. doi: 10.1371/journal.pcbi.1012543 (PMC11578521; doi:10.1371/journal.pcbi.1012543)
Supplement: S4 Table — [3] annotated a few uORFs on multi-gene loci (column C), each of which we confirmed if those genes are overlapping (results shown in columns D and E). For uORFs assigned with conservation levels of 0, 4, or 6, we show their alignment positions (aln_coords) and the coordinates for their associated genes (gene_coords), which were recorded by [3]. The dist columns show the distance between the expected gene locus for a uORF and its alignment on a target genome. (XLSX) [file pcbi.1012543.s006.xlsx]

## Sheet: S4. uORF conservation scores
					Han1				CHM13				Ash1				PR1
orf_id	gene_name	all_gene_names	multi-locus?	overlapping?	score	gene_coords	aln_coords	dist	score	gene_coords	aln_coords	dist	uORFinder	gene_coords	aln_coords	dist	uORFinder	gene_coords	aln_coords	dist
c10riboseqorf10	USP6NL	USP6NL	N	.	7	.	.	.	7	.	.	.	7	.	.	.	7	.	.	.
c10riboseqorf105	MFSD13A	MFSD13A	N	.	7	.	.	.	7	.	.	.	7	.	.	.	7	.	.	.
c10riboseqorf106	CNNM2	CNNM2	N	.	7	.	.	.	7	.	.	.	7	.	.	.	7	.	.	.
c10riboseqorf107	STN1	STN1	N	.	7	.	.	.	7	.	.	.	7	.	.	.	7	.	.	.
c10riboseqorf109	SHOC2	SHOC2	N	.	7	.	.	.	7	.	.	.	7	.	.	.	7	.	.	.
c10riboseqorf110	ZDHHC6	ZDHHC6	N	.	7	.	.	.	7	.	.	.	7	.	.	.	7	.	.	.
c10riboseqorf112	DCLRE1A	DCLRE1A	N	.	7	.	.	.	7	.	.	.	7	.	.	.	7	.	.	.
c10riboseqorf113	DCLRE1A	DCLRE1A	N	.	7	.	.	.	7	.	.	.	7	.	.	.	7	.	.	.
c10riboseqorf114	DCLRE1A	DCLRE1A	N	.	7	.	.	.	7	.	.	.	7	.	.	.	7	.	.	.
c10riboseqorf116	TRUB1	TRUB1	N	.	7	.	.	.	7	.	.	.	7	.	.	.	7	.	.	.
c10riboseqorf119	PDZD8	PDZD8	N	.	7	.	.	.	7	.	.	.	7	.	.	.	7	.	.	.
c10riboseqorf120	RAB11FIP2	RAB11FIP2	N	.	7	.	.	.	7	.	.	.	7	.	.	.	7	.	.	.
c10riboseqorf122	FAM204A	FAM204A	N	.	7	.	.	.	7	.	.	.	7	.	.	.	7	.	.	.
c10riboseqorf124	PLEKHA1	PLEKHA1	N	.	7	.	.	.	7	.	.	.	7	.	.	.	7	.	.	.
c10riboseqorf125	FAM24B	AC073585.1;FAM24B	Y	Y	7	.	.	.	7	.	.	.	7	.	.	.	7	.	.	.
c10riboseqorf126	IKZF5	IKZF5	N	.	7	.	.	.	7	.	.	.	7	.	.	.	7	.	.	.
c10riboseqorf128	CHST15	CHST15	N	.	7	.	.	.	7	.	.	.	7	.	.	.	7	.	.	.
c10riboseqorf129	CHST15	CHST15	N	.	7	.	.	.	7	.	.	.	7	.	.	.	7	.	.	.
c10riboseqorf131	CTBP2	CTBP2	N	.	7	.	.	.	7	.	.	.	7	.	.	.	7	.	.	.
c10riboseqorf132	LRRC27	LRRC27	N	.	7	.	.	.	7	.	.	.	7	.	.	.	7	.	.	.
c10riboseqorf15	CACNB2	CACNB2	N	.	7	.	.	.	7	.	.	.	7	.	.	.	7	.	.	.
c10riboseqorf16	NSUN6	NSUN6	N	.	7	.	.	.	7	.	.	.	7	.	.	.	7	.	.	.
c10riboseqorf18	BMI1	BMI1	N	.	7	.	.	.	7	.	.	.	7	.	.	.	7	.	.	.
c10riboseqorf19	BMI1	BMI1	N	.	7	.	.	.	7	.	.	.	7	.	.	.	7	.	.	.
c10riboseqorf21	ACBD5	ACBD5	N	.	7	.	.	.	7	.	.	.	7	.	.	.	7	.	.	.
c10riboseqorf24	WAC	WAC	N	.	7	.	.	.	7	.	.	.	7	.	.	.	7	.	.	.
c10riboseqorf25	SVIL	SVIL	N	.	7	.	.	.	7	.	.	.	7	.	.	.	7	.	.	.
c10riboseqorf26	ZNF438	ZNF438	N	.	7	.	.	.	7	.	.	.	7	.	.	.	7	.	.	.
c10riboseqorf28	NRP1	NRP1	N	.	7	.	.	.	7	.	.	.	7	.	.	.	7	.	.	.
c10riboseqorf29	ZNF248	ZNF248	N	.	7	.	.	.	7	.	.	.	7	.	.	.	7	.	.	.
c10riboseqorf3	NET1	NET1	N	.	7	.	.	.	7	.	.	.	7	.	.	.	7	.	.	.
c10riboseqorf31	ZNF33B	ZNF33B	N	.	7	.	.	.	7	.	.	.	7	.	.	.	7	.	.	.
c10riboseqorf32	ZNF32	ZNF32	N	.	7	.	.	.	7	.	.	.	7	.	.	.	7	.	.	.
c10riboseqorf34	MARCHF8	MARCHF8	N	.	7	.	.	.	7	.	.	.	7	.	.	.	7	.	.	.
c10riboseqorf35	ZFAND4	ZFAND4	N	.	7	.	.	.	7	.	.	.	7	.	.	.	7	.	.	.
c10riboseqorf36	ZFAND4	ZFAND4	N	.	7	.	.	.	7	.	.	.	7	.	.	.	7	.	.	.
c10riboseqorf37	C10orf71	C10orf71	N	.	7	.	.	.	7	.	.	.	7	.	.	.	7	.	.	.
c10riboseqorf39	SGMS1	SGMS1	N	.	7	.	.	.	7	.	.	.	7	.	.	.	7	.	.	.
c10riboseqorf4	TASOR2	TASOR2	N	.	7	.	.	.	7	.	.	.	7	.	.	.	7	.	.	.
c10riboseqorf41	TFAM	TFAM	N	.	7	.	.	.	7	.	.	.	7	.	.	.	7	.	.	.
c10riboseqorf42	FAM13C	FAM13C	N	.	7	.	.	.	7	.	.	.	7	.	.	.	7	.	.	.
c10riboseqorf43	SLC16A9	SLC16A9	N	.	7	.	.	.	7	.	.	.	7	.	.	.	7	.	.	.
c10riboseqorf44	ANK3	ANK3	N	.	7	.	.	.	7	.	.	.	7	.	.	.	7	.	.	.
c10riboseqorf45	RHOBTB1	RHOBTB1	N	.	7	.	.	.	7	.	.	.	7	.	.	.	7	.	.	.
c10riboseqorf46	JMJD1C	JMJD1C	N	.	7	.	.	.	7	.	.	.	7	.	.	.	7	.	.	.
c10riboseqorf51	HERC4	HERC4	N	.	7	.	.	.	7	.	.	.	7	.	.	.	7	.	.	.
c10riboseqorf54	PALD1	PALD1	N	.	7	.	.	.	7	.	.	.	7	.	.	.	7	.	.	.
c10riboseqorf55	CHST3	CHST3	N	.	7	.	.	.	7	.	.	.	7	.	.	.	7	.	.	.
c10riboseqorf59	NDST2	AC022400.5;NDST2	Y	Y	7	.	.	.	7	.	.	.	7	.	.	.	7	.	.	.
c10riboseqorf60	ADK	ADK	N	.	7	.	.	.	7	.	.	.	7	.	.	.	7	.	.	.
c10riboseqorf63	KAT6B	KAT6B	N	.	7	.	.	.	7	.	.	.	7	.	.	.	7	.	.	.
c10riboseqorf66	KCNMA1	KCNMA1	N	.	7	.	.	.	7	.	.	.	7	.	.	.	7	.	.	.
c10riboseqorf67	CDHR1	CDHR1	N	.	7	.	.	.	7	.	.	.	7	.	.	.	7	.	.	.
c10riboseqorf68	WAPL	WAPL	N	.	7	.	.	.	7	.	.	.	7	.	.	.	7	.	.	.
c10riboseqorf69	BMPR1A	BMPR1A	N	.	7	.	.	.	7	.	.	.	7	.	.	.	7	.	.	.
c10riboseqorf70	BMPR1A	BMPR1A	N	.	7	.	.	.	7	.	.	.	7	.	.	.	7	.	.	.
c10riboseqorf71	SHLD2	SHLD2	N	.	7	.	.	.	7	.	.	.	7	.	.	.	7	.	.	.
c10riboseqorf73	PTEN	PTEN	N	.	7	.	.	.	7	.	.	.	7	.	.	.	7	.	.	.
c10riboseqorf74	STAMBPL1	STAMBPL1	N	.	7	.	.	.	7	.	.	.	7	.	.	.	7	.	.	.
c10riboseqorf75	PCGF5	PCGF5	N	.	7	.	.	.	7	.	.	.	7	.	.	.	7	.	.	.
c10riboseqorf76	FGFBP3	FGFBP3	N	.	7	.	.	.	7	.	.	.	7	.	.	.	7	.	.	.
c10riboseqorf77	BTAF1	BTAF1	N	.	7	.	.	.	7	.	.	.	7	.	.	.	7	.	.	.
c10riboseqorf78	MARCHF5	MARCHF5	N	.	7	.	.	.	7	.	.	.	7	.	.	.	7	.	.	.
c10riboseqorf82	ZNF518A	ZNF518A	N	.	7	.	.	.	7	.	.	.	7	.	.	.	7	.	.	.
c10riboseqorf83	ZNF518A	ZNF518A	N	.	7	.	.	.	7	.	.	.	7	.	.	.	7	.	.	.
c10riboseqorf84	ZDHHC16	ZDHHC16	N	.	7	.	.	.	7	.	.	.	7	.	.	.	7	.	.	.
c10riboseqorf85	ZDHHC16	ZDHHC16	N	.	7	.	.	.	7	.	.	.	7	.	.	.	7	.	.	.
c10riboseqorf88	ENTPD7	ENTPD7	N	.	7	.	.	.	7	.	.	.	7	.	.	.	7	.	.	.
c10riboseqorf89	ERLIN1	ERLIN1	N	.	7	.	.	.	7	.	.	.	7	.	.	.	7	.	.	.
c10riboseqorf93	SLF2	SLF2	N	.	7	.	.	.	7	.	.	.	7	.	.	.	7	.	.	.
c10riboseqorf95	TWNK	TWNK	N	.	7	.	.	.	7	.	.	.	7	.	.	.	7	.	.	.
c10riboseqorf96	TWNK	TWNK	N	.	7	.	.	.	7	.	.	.	7	.	.	.	7	.	.	.
c10riboseqorf97	SFXN3	SFXN3	N	.	7	.	.	.	7	.	.	.	7	.	.	.	7	.	.	.
c10riboseqorf98	LDB1	LDB1	N	.	7	.	.	.	7	.	.	.	7	.	.	.	7	.	.	.
c10riboseqorf99	FBXL15	FBXL15	N	.	7	.	.	.	7	.	.	.	7	.	.	.	7	.	.	.
c11riboseqorf100	MYEOV	MYEOV	N	.	7	.	.	.	7	.	.	.	7	.	.	.	7	.	.	.
c11riboseqorf101	MYEOV	MYEOV	N	.	7	.	.	.	7	.	.	.	7	.	.	.	7	.	.	.
c11riboseqorf103	CTTN	CTTN	N	.	7	.	.	.	7	.	.	.	7	.	.	.	7	.	.	.
c11riboseqorf107	C2CD3	C2CD3	N	.	7	.	.	.	7	.	.	.	7	.	.	.	7	.	.	.
c11riboseqorf109	SLCO2B1	SLCO2B1	N	.	7	.	.	.	7	.	.	.	7	.	.	.	7	.	.	.
c11riboseqorf11	DENND2B	DENND2B	N	.	7	.	.	.	7	.	.	.	7	.	.	.	7	.	.	.
c11riboseqorf110	UVRAG	UVRAG	N	.	7	.	.	.	7	.	.	.	7	.	.	.	7	.	.	.
c11riboseqorf112	EMSY	EMSY	N	.	7	.	.	.	7	.	.	.	7	.	.	.	7	.	.	.
c11riboseqorf115	RAB30	RAB30	N	.	7	.	.	.	7	.	.	.	7	.	.	.	7	.	.	.
c11riboseqorf12	DENND2B	DENND2B	N	.	7	.	.	.	7	.	.	.	7	.	.	.	7	.	.	.
c11riboseqorf121	CCDC90B	CCDC90B	N	.	7	.	.	.	7	.	.	.	7	.	.	.	7	.	.	.
c11riboseqorf122	TMEM126B	TMEM126B	N	.	7	.	.	.	7	.	.	.	7	.	.	.	7	.	.	.
c11riboseqorf123	SYTL2	SYTL2	N	.	7	.	.	.	7	.	.	.	7	.	.	.	7	.	.	.
c11riboseqorf124	SYTL2	SYTL2	N	.	7	.	.	.	7	.	.	.	7	.	.	.	7	.	.	.
c11riboseqorf125	PANX1	PANX1	N	.	7	.	.	.	7	.	.	.	7	.	.	.	7	.	.	.
c11riboseqorf127	AMOTL1	AMOTL1	N	.	7	.	.	.	7	.	.	.	7	.	.	.	7	.	.	.
c11riboseqorf128	BIRC2	BIRC2	N	.	7	.	.	.	7	.	.	.	7	.	.	.	7	.	.	.
c11riboseqorf129	BIRC2	BIRC2	N	.	7	.	.	.	7	.	.	.	7	.	.	.	7	.	.	.
c11riboseqorf13	DENND5A	DENND5A	N	.	7	.	.	.	7	.	.	.	7	.	.	.	7	.	.	.
c11riboseqorf130	KBTBD3	KBTBD3	N	.	7	.	.	.	7	.	.	.	7	.	.	.	7	.	.	.
c11riboseqorf131	ALKBH8	ALKBH8	N	.	7	.	.	.	7	.	.	.	7	.	.	.	7	.	.	.
c11riboseqorf132	CUL5	CUL5	N	.	7	.	.	.	7	.	.	.	7	.	.	.	7	.	.	.
c11riboseqorf133	NPAT	NPAT	N	.	7	.	.	.	7	.	.	.	7	.	.	.	7	.	.	.
c11riboseqorf134	LAYN	LAYN	N	.	7	.	.	.	7	.	.	.	7	.	.	.	7	.	.	.
c11riboseqorf135	NKAPD1	NKAPD1	N	.	7	.	.	.	7	.	.	.	7	.	.	.	7	.	.	.
c11riboseqorf136	NKAPD1	NKAPD1	N	.	7	.	.	.	7	.	.	.	7	.	.	.	7	.	.	.
c11riboseqorf139	ZBTB16	ZBTB16	N	.	7	.	.	.	7	.	.	.	7	.	.	.	7	.	.	.
c11riboseqorf14	IPO7	IPO7	N	.	7	.	.	.	7	.	.	.	7	.	.	.	7	.	.	.
c11riboseqorf142	SIDT2	SIDT2	N	.	7	.	.	.	7	.	.	.	7	.	.	.	7	.	.	.
c11riboseqorf143	PCSK7	PCSK7	N	.	7	.	.	.	7	.	.	.	7	.	.	.	7	.	.	.
c11riboseqorf144	BACE1	BACE1	N	.	7	.	.	.	7	.	.	.	7	.	.	.	7	.	.	.
c11riboseqorf145	BCL9L	BCL9L	N	.	7	.	.	.	7	.	.	.	7	.	.	.	7	.	.	.
c11riboseqorf148	SLC37A4	SLC37A4	N	.	7	.	.	.	7	.	.	.	7	.	.	.	7	.	.	.
c11riboseqorf149	RNF26	RNF26	N	.	7	.	.	.	7	.	.	.	7	.	.	.	7	.	.	.
c11riboseqorf15	SBF2	SBF2	N	.	7	.	.	.	7	.	.	.	7	.	.	.	7	.	.	.
c11riboseqorf150	ARHGEF12	ARHGEF12	N	.	7	.	.	.	7	.	.	.	7	.	.	.	7	.	.	.
c11riboseqorf155	PKNOX2	PKNOX2	N	.	7	.	.	.	7	.	.	.	7	.	.	.	7	.	.	.
c11riboseqorf157	EI24	EI24	N	.	7	.	.	.	7	.	.	.	7	.	.	.	7	.	.	.
c11riboseqorf158	KIRREL3	KIRREL3	N	.	7	.	.	.	7	.	.	.	7	.	.	.	7	.	.	.
c11riboseqorf159	PRDM10	PRDM10	N	.	7	.	.	.	7	.	.	.	7	.	.	.	7	.	.	.
c11riboseqorf16	AMPD3	AMPD3	N	.	7	.	.	.	7	.	.	.	7	.	.	.	7	.	.	.
c11riboseqorf160	APLP2	APLP2	N	.	7	.	.	.	7	.	.	.	7	.	.	.	7	.	.	.
c11riboseqorf161	SNX19	SNX19	N	.	7	.	.	.	7	.	.	.	7	.	.	.	7	.	.	.
c11riboseqorf163	THYN1	THYN1	N	.	7	.	.	.	7	.	.	.	7	.	.	.	7	.	.	.
c11riboseqorf17	EIF4G2	EIF4G2	N	.	7	.	.	.	7	.	.	.	7	.	.	.	7	.	.	.
c11riboseqorf18	ZBED5	ZBED5	N	.	7	.	.	.	7	.	.	.	7	.	.	.	7	.	.	.
c11riboseqorf2	RIC8A	RIC8A	N	.	7	.	.	.	7	.	.	.	7	.	.	.	7	.	.	.
c11riboseqorf20	GALNT18	GALNT18	N	.	7	.	.	.	7	.	.	.	7	.	.	.	7	.	.	.
c11riboseqorf21	MICAL2	MICAL2	N	.	7	.	.	.	7	.	.	.	7	.	.	.	7	.	.	.
c11riboseqorf24	PDE3B	PDE3B	N	.	7	.	.	.	7	.	.	.	7	.	.	.	7	.	.	.
c11riboseqorf25	CYP2R1	CYP2R1	N	.	7	.	.	.	7	.	.	.	7	.	.	.	7	.	.	.
c11riboseqorf26	HPS5	HPS5	N	.	7	.	.	.	7	.	.	.	7	.	.	.	7	.	.	.
c11riboseqorf28	E2F8	E2F8	N	.	7	.	.	.	7	.	.	.	7	.	.	.	7	.	.	.
c11riboseqorf29	E2F8	E2F8	N	.	7	.	.	.	7	.	.	.	7	.	.	.	7	.	.	.
c11riboseqorf33	GAS2	GAS2	N	.	7	.	.	.	7	.	.	.	7	.	.	.	7	.	.	.
c11riboseqorf34	FIBIN	FIBIN	N	.	7	.	.	.	7	.	.	.	7	.	.	.	7	.	.	.
c11riboseqorf35	LGR4	LGR4	N	.	7	.	.	.	7	.	.	.	7	.	.	.	7	.	.	.
c11riboseqorf36	BDNF	BDNF	N	.	7	.	.	.	7	.	.	.	7	.	.	.	7	.	.	.
c11riboseqorf37	KIF18A	KIF18A	N	.	7	.	.	.	7	.	.	.	7	.	.	.	7	.	.	.
c11riboseqorf39	TCP11L1	TCP11L1	N	.	7	.	.	.	7	.	.	.	7	.	.	.	7	.	.	.
c11riboseqorf40	HIPK3	HIPK3	N	.	7	.	.	.	7	.	.	.	7	.	.	.	7	.	.	.
c11riboseqorf41	ABTB2	ABTB2	N	.	7	.	.	.	7	.	.	.	7	.	.	.	7	.	.	.
c11riboseqorf42	FJX1	FJX1	N	.	7	.	.	.	7	.	.	.	7	.	.	.	7	.	.	.
c11riboseqorf43	SLC35C1	SLC35C1	N	.	7	.	.	.	7	.	.	.	7	.	.	.	7	.	.	.
c11riboseqorf44	SLC35C1	SLC35C1	N	.	7	.	.	.	7	.	.	.	7	.	.	.	7	.	.	.
c11riboseqorf45	MAPK8IP1	MAPK8IP1	N	.	7	.	.	.	7	.	.	.	7	.	.	.	7	.	.	.
c11riboseqorf46	PHF21A	PHF21A	N	.	7	.	.	.	7	.	.	.	7	.	.	.	7	.	.	.
c11riboseqorf47	CREB3L1	CREB3L1	N	.	7	.	.	.	7	.	.	.	7	.	.	.	7	.	.	.
c11riboseqorf48	AMBRA1	AMBRA1	N	.	7	.	.	.	7	.	.	.	7	.	.	.	7	.	.	.
c11riboseqorf49	ATG13	ATG13	N	.	7	.	.	.	7	.	.	.	7	.	.	.	7	.	.	.
c11riboseqorf50	ATG13	ATG13	N	.	7	.	.	.	7	.	.	.	7	.	.	.	7	.	.	.
c11riboseqorf51	ATG13	ATG13	N	.	7	.	.	.	7	.	.	.	7	.	.	.	7	.	.	.
c11riboseqorf52	ATG13	ATG13	N	.	7	.	.	.	7	.	.	.	7	.	.	.	7	.	.	.
c11riboseqorf53	ATG13	ATG13	N	.	7	.	.	.	7	.	.	.	7	.	.	.	7	.	.	.
c11riboseqorf57	ZDHHC5	ZDHHC5	N	.	7	.	.	.	7	.	.	.	7	.	.	.	7	.	.	.
c11riboseqorf58	ZDHHC5	ZDHHC5	N	.	7	.	.	.	7	.	.	.	7	.	.	.	7	.	.	.
c11riboseqorf59	ZDHHC5	ZDHHC5	N	.	7	.	.	.	7	.	.	.	7	.	.	.	7	.	.	.
c11riboseqorf6	CHID1	CHID1	N	.	7	.	.	.	7	.	.	.	7	.	.	.	7	.	.	.
c11riboseqorf60	ZDHHC5	ZDHHC5	N	.	7	.	.	.	7	.	.	.	7	.	.	.	7	.	.	.
c11riboseqorf61	LPXN	LPXN	N	.	7	.	.	.	7	.	.	.	7	.	.	.	7	.	.	.
c11riboseqorf64	FAM111A	FAM111A	N	.	7	.	.	.	7	.	.	.	7	.	.	.	7	.	.	.
c11riboseqorf65	CYB561A3	CYB561A3	N	.	7	.	.	.	7	.	.	.	7	.	.	.	7	.	.	.
c11riboseqorf67	TMEM138	TMEM138	N	.	7	.	.	.	7	.	.	.	7	.	.	.	7	.	.	.
c11riboseqorf69	BSCL2	BSCL2	N	.	7	.	.	.	7	.	.	.	7	.	.	.	7	.	.	.
c11riboseqorf70	TTC9C	TTC9C	N	.	7	.	.	.	7	.	.	.	7	.	.	.	7	.	.	.
c11riboseqorf80	BAD	BAD	N	.	7	.	.	.	7	.	.	.	7	.	.	.	7	.	.	.
c11riboseqorf81	GPR137	GPR137	N	.	7	.	.	.	7	.	.	.	7	.	.	.	7	.	.	.
c11riboseqorf88	EHBP1L1	EHBP1L1	N	.	7	.	.	.	7	.	.	.	7	.	.	.	7	.	.	.
c11riboseqorf89	MAP3K11	MAP3K11	N	.	7	.	.	.	7	.	.	.	7	.	.	.	7	.	.	.
c11riboseqorf9	FAM160A2	FAM160A2	N	.	7	.	.	.	7	.	.	.	7	.	.	.	7	.	.	.
c11riboseqorf90	PCNX3	PCNX3	N	.	7	.	.	.	7	.	.	.	7	.	.	.	7	.	.	.
c11riboseqorf91	CCDC85B	CCDC85B	N	.	7	.	.	.	7	.	.	.	7	.	.	.	7	.	.	.
c11riboseqorf92	CNIH2	CNIH2	N	.	7	.	.	.	7	.	.	.	7	.	.	.	7	.	.	.
c11riboseqorf93	YIF1A	YIF1A	N	.	7	.	.	.	7	.	.	.	7	.	.	.	7	.	.	.
c11riboseqorf96	PITPNM1	PITPNM1	N	.	7	.	.	.	7	.	.	.	7	.	.	.	7	.	.	.
c11riboseqorf99	C11orf24	C11orf24	N	.	7	.	.	.	7	.	.	.	7	.	.	.	7	.	.	.
c12riboseqorf101	CEP290	CEP290	N	.	7	.	.	.	7	.	.	.	7	.	.	.	7	.	.	.
c12riboseqorf102	TMTC3	TMTC3	N	.	7	.	.	.	7	.	.	.	7	.	.	.	7	.	.	.
c12riboseqorf103	KITLG	KITLG	N	.	7	.	.	.	7	.	.	.	7	.	.	.	7	.	.	.
c12riboseqorf106	ATP2B1	ATP2B1	N	.	7	.	.	.	7	.	.	.	7	.	.	.	7	.	.	.
c12riboseqorf108	BTG1	BTG1	N	.	7	.	.	.	7	.	.	.	7	.	.	.	7	.	.	.
c12riboseqorf109	NUDT4	NUDT4	N	.	7	.	.	.	7	.	.	.	7	.	.	.	7	.	.	.
c12riboseqorf111	SOCS2	SOCS2	N	.	7	.	.	.	7	.	.	.	7	.	.	.	7	.	.	.
c12riboseqorf112	FGD6	FGD6	N	.	7	.	.	.	7	.	.	.	7	.	.	.	7	.	.	.
c12riboseqorf116	UHRF1BP1L	UHRF1BP1L	N	.	7	.	.	.	7	.	.	.	7	.	.	.	7	.	.	.
c12riboseqorf117	UHRF1BP1L	UHRF1BP1L	N	.	7	.	.	.	7	.	.	.	7	.	.	.	7	.	.	.
c12riboseqorf122	UBE3B	UBE3B	N	.	7	.	.	.	7	.	.	.	7	.	.	.	7	.	.	.
c12riboseqorf123	UBE3B	UBE3B	N	.	7	.	.	.	7	.	.	.	7	.	.	.	7	.	.	.
c12riboseqorf124	UBE3B	UBE3B	N	.	7	.	.	.	7	.	.	.	7	.	.	.	7	.	.	.
c12riboseqorf126	PPTC7	PPTC7	N	.	7	.	.	.	7	.	.	.	7	.	.	.	7	.	.	.
c12riboseqorf127	PHETA1	PHETA1	N	.	7	.	.	.	7	.	.	.	7	.	.	.	7	.	.	.
c12riboseqorf128	SH2B3	SH2B3	N	.	7	.	.	.	7	.	.	.	7	.	.	.	7	.	.	.
c12riboseqorf134	MAPKAPK5	MAPKAPK5	N	.	7	.	.	.	7	.	.	.	7	.	.	.	7	.	.	.
c12riboseqorf135	TMEM116	TMEM116	N	.	7	.	.	.	7	.	.	.	7	.	.	.	7	.	.	.
c12riboseqorf136	TRAFD1	TRAFD1	N	.	7	.	.	.	7	.	.	.	7	.	.	.	7	.	.	.
c12riboseqorf137	TRAFD1	TRAFD1	N	.	7	.	.	.	7	.	.	.	7	.	.	.	7	.	.	.
c12riboseqorf138	RITA1	RITA1	N	.	7	.	.	.	7	.	.	.	7	.	.	.	7	.	.	.
c12riboseqorf139	RITA1	RITA1	N	.	7	.	.	.	7	.	.	.	7	.	.	.	7	.	.	.
c12riboseqorf14	C1S	C1S	N	.	7	.	.	.	7	.	.	.	7	.	.	.	7	.	.	.
c12riboseqorf140	TPCN1	TPCN1	N	.	7	.	.	.	7	.	.	.	7	.	.	.	7	.	.	.
c12riboseqorf141	SLC8B1	SLC8B1	N	.	7	.	.	.	7	.	.	.	7	.	.	.	7	.	.	.
c12riboseqorf144	C12orf49	C12orf49	N	.	7	.	.	.	7	.	.	.	7	.	.	.	7	.	.	.
c12riboseqorf145	TAOK3	TAOK3	N	.	7	.	.	.	7	.	.	.	7	.	.	.	7	.	.	.
c12riboseqorf148	DYNLL1	DYNLL1	N	.	7	.	.	.	7	.	.	.	7	.	.	.	7	.	.	.
c12riboseqorf15	C1RL	C1RL	N	.	7	.	.	.	7	.	.	.	7	.	.	.	7	.	.	.
c12riboseqorf154	SPPL3	SPPL3	N	.	7	.	.	.	7	.	.	.	7	.	.	.	7	.	.	.
c12riboseqorf155	RNF34	RNF34	N	.	7	.	.	.	7	.	.	.	7	.	.	.	7	.	.	.
c12riboseqorf157	ABCB9	ABCB9	N	.	7	.	.	.	7	.	.	.	7	.	.	.	7	.	.	.
c12riboseqorf158	MPHOSPH9	MPHOSPH9	N	.	7	.	.	.	7	.	.	.	7	.	.	.	7	.	.	.
c12riboseqorf159	MPHOSPH9	MPHOSPH9	N	.	7	.	.	.	7	.	.	.	7	.	.	.	7	.	.	.
c12riboseqorf16	SLC2A3	SLC2A3	N	.	7	.	.	.	7	.	.	.	7	.	.	.	7	.	.	.
c12riboseqorf160	TCTN2	TCTN2	N	.	7	.	.	.	7	.	.	.	7	.	.	.	7	.	.	.
c12riboseqorf161	ZNF664	RFLNA;AC068790.8;ZNF664	Y	Y	7	.	.	.	7	.	.	.	7	.	.	.	7	.	.	.
c12riboseqorf163	ZNF664	ZNF664	N	.	7	.	.	.	7	.	.	.	7	.	.	.	7	.	.	.
c12riboseqorf164	ZNF664	ZNF664	N	.	7	.	.	.	7	.	.	.	7	.	.	.	7	.	.	.
c12riboseqorf165	SCARB1	SCARB1	N	.	7	.	.	.	7	.	.	.	7	.	.	.	7	.	.	.
c12riboseqorf166	PUS1	PUS1	N	.	7	.	.	.	7	.	.	.	7	.	.	.	7	.	.	.
c12riboseqorf167	ZNF891	ZNF891	N	.	7	.	.	.	7	.	.	.	7	.	.	.	7	.	.	.
c12riboseqorf2	WNK1	WNK1	N	.	7	.	.	.	7	.	.	.	7	.	.	.	7	.	.	.
c12riboseqorf20	ETV6	ETV6	N	.	7	.	.	.	7	.	.	.	7	.	.	.	7	.	.	.
c12riboseqorf21	MANSC1	MANSC1	N	.	7	.	.	.	7	.	.	.	7	.	.	.	7	.	.	.
c12riboseqorf22	DUSP16	DUSP16	N	.	7	.	.	.	7	.	.	.	7	.	.	.	7	.	.	.
c12riboseqorf23	CREBL2	CREBL2	N	.	7	.	.	.	7	.	.	.	7	.	.	.	7	.	.	.
c12riboseqorf24	GPR19	GPR19	N	.	7	.	.	.	7	.	.	.	7	.	.	.	7	.	.	.
c12riboseqorf25	KCNJ8	KCNJ8	N	.	7	.	.	.	7	.	.	.	7	.	.	.	7	.	.	.
c12riboseqorf26	CMAS	CMAS	N	.	7	.	.	.	7	.	.	.	7	.	.	.	7	.	.	.
c12riboseqorf27	C2CD5	C2CD5	N	.	7	.	.	.	7	.	.	.	7	.	.	.	7	.	.	.
c12riboseqorf28	C2CD5	C2CD5	N	.	7	.	.	.	7	.	.	.	7	.	.	.	7	.	.	.
c12riboseqorf3	WNK1	WNK1	N	.	7	.	.	.	7	.	.	.	7	.	.	.	7	.	.	.
c12riboseqorf31	INTS13	INTS13	N	.	7	.	.	.	7	.	.	.	7	.	.	.	7	.	.	.
c12riboseqorf32	FGFR1OP2	FGFR1OP2	N	.	7	.	.	.	7	.	.	.	7	.	.	.	7	.	.	.
c12riboseqorf33	IPO8	IPO8	N	.	7	.	.	.	7	.	.	.	7	.	.	.	7	.	.	.
c12riboseqorf4	DCP1B	DCP1B	N	.	7	.	.	.	7	.	.	.	7	.	.	.	7	.	.	.
c12riboseqorf42	SLC38A1	SLC38A1	N	.	7	.	.	.	7	.	.	.	7	.	.	.	7	.	.	.
c12riboseqorf43	SLC38A1	SLC38A1	N	.	7	.	.	.	7	.	.	.	7	.	.	.	7	.	.	.
c12riboseqorf44	SLC38A1	SLC38A1	N	.	7	.	.	.	7	.	.	.	7	.	.	.	7	.	.	.
c12riboseqorf46	PCED1B	PCED1B	N	.	7	.	.	.	7	.	.	.	7	.	.	.	7	.	.	.
c12riboseqorf47	TMEM106C	TMEM106C	N	.	7	.	.	.	7	.	.	.	7	.	.	.	7	.	.	.
c12riboseqorf48	LMBR1L	LMBR1L	N	.	7	.	.	.	7	.	.	.	7	.	.	.	7	.	.	.
c12riboseqorf5	RHNO1	RHNO1	N	.	7	.	.	.	7	.	.	.	7	.	.	.	7	.	.	.
c12riboseqorf50	DNAJC22	DNAJC22	N	.	7	.	.	.	7	.	.	.	7	.	.	.	7	.	.	.
c12riboseqorf51	SPATS2	SPATS2	N	.	7	.	.	.	7	.	.	.	7	.	.	.	7	.	.	.
c12riboseqorf52	MCRS1	MCRS1	N	.	7	.	.	.	7	.	.	.	7	.	.	.	7	.	.	.
c12riboseqorf53	NCKAP5L	NCKAP5L	N	.	7	.	.	.	7	.	.	.	7	.	.	.	7	.	.	.
c12riboseqorf54	COX14	COX14	N	.	7	.	.	.	7	.	.	.	7	.	.	.	7	.	.	.
c12riboseqorf55	LIMA1	LIMA1	N	.	7	.	.	.	7	.	.	.	7	.	.	.	7	.	.	.
c12riboseqorf56	SLC11A2	SLC11A2	N	.	7	.	.	.	7	.	.	.	7	.	.	.	7	.	.	.
c12riboseqorf57	KRT8	KRT8	N	.	7	.	.	.	7	.	.	.	7	.	.	.	7	.	.	.
c12riboseqorf59	SPRYD3	SPRYD3	N	.	7	.	.	.	7	.	.	.	7	.	.	.	7	.	.	.
c12riboseqorf6	KCNA5	KCNA5	N	.	7	.	.	.	7	.	.	.	7	.	.	.	7	.	.	.
c12riboseqorf61	RARG	RARG	N	.	7	.	.	.	7	.	.	.	7	.	.	.	7	.	.	.
c12riboseqorf62	MFSD5	MFSD5	N	.	7	.	.	.	7	.	.	.	7	.	.	.	7	.	.	.
c12riboseqorf67	SMUG1	SMUG1	N	.	7	.	.	.	7	.	.	.	7	.	.	.	7	.	.	.
c12riboseqorf68	CBX5	CBX5	N	.	7	.	.	.	7	.	.	.	7	.	.	.	7	.	.	.
c12riboseqorf69	CD63	CD63	N	.	7	.	.	.	7	.	.	.	7	.	.	.	7	.	.	.
c12riboseqorf7	TNFRSF1A	TNFRSF1A	N	.	7	.	.	.	7	.	.	.	7	.	.	.	7	.	.	.
c12riboseqorf71	MYL6B	MYL6B	N	.	7	.	.	.	7	.	.	.	7	.	.	.	7	.	.	.
c12riboseqorf72	RNF41	RNF41	N	.	7	.	.	.	7	.	.	.	7	.	.	.	7	.	.	.
c12riboseqorf73	NABP2	NABP2	N	.	7	.	.	.	7	.	.	.	7	.	.	.	7	.	.	.
c12riboseqorf74	NABP2	NABP2	N	.	7	.	.	.	7	.	.	.	7	.	.	.	7	.	.	.
c12riboseqorf75	NABP2	NABP2	N	.	7	.	.	.	7	.	.	.	7	.	.	.	7	.	.	.
c12riboseqorf76	ANKRD52	ANKRD52	N	.	7	.	.	.	7	.	.	.	7	.	.	.	7	.	.	.
c12riboseqorf77	ZBTB39	ZBTB39	N	.	7	.	.	.	7	.	.	.	7	.	.	.	7	.	.	.
c12riboseqorf78	STAT6	STAT6	N	.	7	.	.	.	7	.	.	.	7	.	.	.	7	.	.	.
c12riboseqorf79	DTX3	DTX3	N	.	7	.	.	.	7	.	.	.	7	.	.	.	7	.	.	.
c12riboseqorf81	CDK4	CDK4	N	.	7	.	.	.	7	.	.	.	7	.	.	.	7	.	.	.
c12riboseqorf82	MARCHF9	MARCHF9	N	.	7	.	.	.	7	.	.	.	7	.	.	.	7	.	.	.
c12riboseqorf89	PPM1H	PPM1H	N	.	7	.	.	.	7	.	.	.	7	.	.	.	7	.	.	.
c12riboseqorf90	XPOT	XPOT	N	.	7	.	.	.	7	.	.	.	7	.	.	.	7	.	.	.
c12riboseqorf91	DYRK2	DYRK2	N	.	7	.	.	.	7	.	.	.	7	.	.	.	7	.	.	.
c12riboseqorf92	SLC35E3	SLC35E3	N	.	7	.	.	.	7	.	.	.	7	.	.	.	7	.	.	.
c12riboseqorf93	FRS2	FRS2	N	.	7	.	.	.	7	.	.	.	7	.	.	.	7	.	.	.
c12riboseqorf94	LRRC10	LRRC10	N	.	7	.	.	.	7	.	.	.	7	.	.	.	7	.	.	.
c12riboseqorf95	RAB3IP	RAB3IP	N	.	7	.	.	.	7	.	.	.	7	.	.	.	7	.	.	.
c12riboseqorf96	KCNMB4	KCNMB4	N	.	7	.	.	.	7	.	.	.	7	.	.	.	7	.	.	.
c12riboseqorf97	THAP2	THAP2	N	.	7	.	.	.	7	.	.	.	7	.	.	.	7	.	.	.
c12riboseqorf98	TMEM19	TMEM19	N	.	7	.	.	.	7	.	.	.	7	.	.	.	7	.	.	.
c13riboseqorf1	PSPC1	PSPC1	N	.	7	.	.	.	7	.	.	.	7	.	.	.	7	.	.	.
c13riboseqorf13	MTUS2	MTUS2	N	.	7	.	.	.	7	.	.	.	7	.	.	.	7	.	.	.
c13riboseqorf14	MTUS2	MTUS2	N	.	7	.	.	.	7	.	.	.	7	.	.	.	7	.	.	.
c13riboseqorf15	UBL3	UBL3	N	.	7	.	.	.	7	.	.	.	7	.	.	.	7	.	.	.
c13riboseqorf16	UBL3	UBL3	N	.	7	.	.	.	7	.	.	.	7	.	.	.	7	.	.	.
c13riboseqorf17	UBL3	UBL3	N	.	7	.	.	.	7	.	.	.	7	.	.	.	7	.	.	.
c13riboseqorf19	SUPT20H	SUPT20H	N	.	7	.	.	.	7	.	.	.	7	.	.	.	7	.	.	.
c13riboseqorf2	GJA3	GJA3	N	.	7	.	.	.	7	.	.	.	7	.	.	.	7	.	.	.
c13riboseqorf20	PROSER1	PROSER1	N	.	7	.	.	.	7	.	.	.	7	.	.	.	7	.	.	.
c13riboseqorf24	KBTBD6	KBTBD6	N	.	7	.	.	.	7	.	.	.	7	.	.	.	7	.	.	.
c13riboseqorf25	AKAP11	AKAP11	N	.	7	.	.	.	7	.	.	.	7	.	.	.	7	.	.	.
c13riboseqorf26	LACC1	LACC1	N	.	7	.	.	.	7	.	.	.	7	.	.	.	7	.	.	.
c13riboseqorf3	LATS2	LATS2	N	.	7	.	.	.	7	.	.	.	7	.	.	.	7	.	.	.
c13riboseqorf30	FNDC3A	FNDC3A	N	.	7	.	.	.	7	.	.	.	7	.	.	.	7	.	.	.
c13riboseqorf31	CDADC1	CDADC1	N	.	7	.	.	.	7	.	.	.	7	.	.	.	7	.	.	.
c13riboseqorf32	CAB39L	CAB39L	N	.	7	.	.	.	7	.	.	.	7	.	.	.	7	.	.	.
c13riboseqorf33	CAB39L	CAB39L	N	.	7	.	.	.	7	.	.	.	7	.	.	.	7	.	.	.
c13riboseqorf37	WDFY2	WDFY2	N	.	7	.	.	.	7	.	.	.	7	.	.	.	7	.	.	.
c13riboseqorf38	DACH1	DACH1	N	.	7	.	.	.	7	.	.	.	7	.	.	.	7	.	.	.
c13riboseqorf39	FBXL3	FBXL3	N	.	7	.	.	.	7	.	.	.	7	.	.	.	7	.	.	.
c13riboseqorf4	LATS2	LATS2	N	.	7	.	.	.	7	.	.	.	7	.	.	.	7	.	.	.
c13riboseqorf40	SPRY2	SPRY2	N	.	7	.	.	.	7	.	.	.	7	.	.	.	7	.	.	.
c13riboseqorf41	DZIP1	DZIP1	N	.	7	.	.	.	7	.	.	.	7	.	.	.	7	.	.	.
c13riboseqorf44	MBNL2	MBNL2	N	.	7	.	.	.	7	.	.	.	7	.	.	.	7	.	.	.
c13riboseqorf45	MBNL2	MBNL2	N	.	7	.	.	.	7	.	.	.	7	.	.	.	7	.	.	.
c13riboseqorf46	RAP2A	RAP2A	N	.	7	.	.	.	7	.	.	.	7	.	.	.	7	.	.	.
c13riboseqorf5	TNFRSF19	TNFRSF19	N	.	7	.	.	.	7	.	.	.	7	.	.	.	7	.	.	.
c13riboseqorf50	TMTC4	TMTC4	N	.	7	.	.	.	7	.	.	.	7	.	.	.	7	.	.	.
c13riboseqorf52	POGLUT2	POGLUT2	N	.	7	.	.	.	7	.	.	.	7	.	.	.	7	.	.	.
c13riboseqorf53	BIVM	BIVM-ERCC5;BIVM	Y	Y	7	.	.	.	7	.	.	.	7	.	.	.	7	.	.	.
c13riboseqorf56	ABHD13	ABHD13	N	.	7	.	.	.	7	.	.	.	7	.	.	.	7	.	.	.
c13riboseqorf58	TMCO3	TMCO3	N	.	7	.	.	.	7	.	.	.	7	.	.	.	7	.	.	.
c13riboseqorf7	RNF6	RNF6	N	.	7	.	.	.	7	.	.	.	7	.	.	.	7	.	.	.
c13riboseqorf8	CDK8	CDK8	N	.	7	.	.	.	7	.	.	.	7	.	.	.	7	.	.	.
c13riboseqorf9	MTIF3	MTIF3	N	.	7	.	.	.	7	.	.	.	7	.	.	.	7	.	.	.
c14riboseqorf1	CCNB1IP1	CCNB1IP1	N	.	7	.	.	.	7	.	.	.	7	.	.	.	7	.	.	.
c14riboseqorf101	TRIP11	TRIP11	N	.	7	.	.	.	7	.	.	.	7	.	.	.	7	.	.	.
c14riboseqorf102	TRIP11	TRIP11	N	.	7	.	.	.	7	.	.	.	7	.	.	.	7	.	.	.
c14riboseqorf103	CPSF2	CPSF2	N	.	7	.	.	.	7	.	.	.	7	.	.	.	7	.	.	.
c14riboseqorf104	TMEM251	AL110118.2;TMEM251	Y	Y	7	.	.	.	7	.	.	.	7	.	.	.	7	.	.	.
c14riboseqorf105	DICER1	DICER1	N	.	7	.	.	.	7	.	.	.	7	.	.	.	7	.	.	.
c14riboseqorf109	ATG2B	ATG2B	N	.	7	.	.	.	7	.	.	.	7	.	.	.	7	.	.	.
c14riboseqorf11	THTPA	THTPA	N	.	7	.	.	.	7	.	.	.	7	.	.	.	7	.	.	.
c14riboseqorf110	EVL	EVL	N	.	7	.	.	.	7	.	.	.	7	.	.	.	7	.	.	.
c14riboseqorf111	EVL	EVL	N	.	7	.	.	.	7	.	.	.	7	.	.	.	7	.	.	.
c14riboseqorf113	WDR20	WDR20	N	.	7	.	.	.	7	.	.	.	7	.	.	.	7	.	.	.
c14riboseqorf114	MOK	MOK	N	.	7	.	.	.	7	.	.	.	7	.	.	.	7	.	.	.
c14riboseqorf116	CDC42BPB	CDC42BPB	N	.	7	.	.	.	7	.	.	.	7	.	.	.	7	.	.	.
c14riboseqorf117	EIF5	EIF5	N	.	7	.	.	.	7	.	.	.	7	.	.	.	7	.	.	.
c14riboseqorf118	MARK3	MARK3	N	.	7	.	.	.	7	.	.	.	7	.	.	.	7	.	.	.
c14riboseqorf119	MARK3	MARK3	N	.	7	.	.	.	7	.	.	.	7	.	.	.	7	.	.	.
c14riboseqorf121	XRCC3	XRCC3	N	.	7	.	.	.	7	.	.	.	7	.	.	.	7	.	.	.
c14riboseqorf124	BRF1	BRF1	N	.	7	.	.	.	7	.	.	.	7	.	.	.	7	.	.	.
c14riboseqorf16	DCAF11	DCAF11	N	.	7	.	.	.	7	.	.	.	7	.	.	.	7	.	.	.
c14riboseqorf17	EMC9	EMC9	N	.	7	.	.	.	7	.	.	.	7	.	.	.	7	.	.	.
c14riboseqorf18	GMPR2	GMPR2	N	.	7	.	.	.	7	.	.	.	7	.	.	.	7	.	.	.
c14riboseqorf19	TINF2	TINF2	N	.	7	.	.	.	7	.	.	.	7	.	.	.	7	.	.	.
c14riboseqorf20	RABGGTA	RABGGTA	N	.	7	.	.	.	7	.	.	.	7	.	.	.	7	.	.	.
c14riboseqorf22	G2E3	G2E3	N	.	7	.	.	.	7	.	.	.	7	.	.	.	7	.	.	.
c14riboseqorf24	ARHGAP5	ARHGAP5	N	.	7	.	.	.	7	.	.	.	7	.	.	.	7	.	.	.
c14riboseqorf28	MIPOL1	MIPOL1	N	.	7	.	.	.	7	.	.	.	7	.	.	.	7	.	.	.
c14riboseqorf29	SSTR1	SSTR1	N	.	7	.	.	.	7	.	.	.	7	.	.	.	7	.	.	.
c14riboseqorf3	ANG	RNASE4;ANG;AL163636.2	Y	Y	7	.	.	.	7	.	.	.	7	.	.	.	7	.	.	.
c14riboseqorf31	C14orf28	C14orf28	N	.	7	.	.	.	7	.	.	.	7	.	.	.	7	.	.	.
c14riboseqorf32	TOGARAM1	TOGARAM1	N	.	7	.	.	.	7	.	.	.	7	.	.	.	7	.	.	.
c14riboseqorf33	SAV1	SAV1	N	.	7	.	.	.	7	.	.	.	7	.	.	.	7	.	.	.
c14riboseqorf37	BMP4	BMP4	N	.	7	.	.	.	7	.	.	.	7	.	.	.	7	.	.	.
c14riboseqorf38	BMP4	BMP4	N	.	7	.	.	.	7	.	.	.	7	.	.	.	7	.	.	.
c14riboseqorf39	SOCS4	SOCS4	N	.	7	.	.	.	7	.	.	.	7	.	.	.	7	.	.	.
c14riboseqorf4	HNRNPC	HNRNPC	N	.	7	.	.	.	7	.	.	.	7	.	.	.	7	.	.	.
c14riboseqorf40	SOCS4	SOCS4	N	.	7	.	.	.	7	.	.	.	7	.	.	.	7	.	.	.
c14riboseqorf41	SOCS4	SOCS4	N	.	7	.	.	.	7	.	.	.	7	.	.	.	7	.	.	.
c14riboseqorf42	SOCS4	SOCS4	N	.	7	.	.	.	7	.	.	.	7	.	.	.	7	.	.	.
c14riboseqorf44	EXOC5	EXOC5	N	.	7	.	.	.	7	.	.	.	7	.	.	.	7	.	.	.
c14riboseqorf5	HNRNPC	HNRNPC	N	.	7	.	.	.	7	.	.	.	7	.	.	.	7	.	.	.
c14riboseqorf58	PPM1A	PPM1A	N	.	7	.	.	.	7	.	.	.	7	.	.	.	7	.	.	.
c14riboseqorf60	SLC38A6	SLC38A6	N	.	7	.	.	.	7	.	.	.	7	.	.	.	7	.	.	.
c14riboseqorf64	RHOJ	RHOJ	N	.	7	.	.	.	7	.	.	.	7	.	.	.	7	.	.	.
c14riboseqorf65	WDR89	WDR89	N	.	7	.	.	.	7	.	.	.	7	.	.	.	7	.	.	.
c14riboseqorf66	WDR89	WDR89	N	.	7	.	.	.	7	.	.	.	7	.	.	.	7	.	.	.
c14riboseqorf67	PLEKHG3	PLEKHG3	N	.	7	.	.	.	7	.	.	.	7	.	.	.	7	.	.	.
c14riboseqorf68	FUT8	FUT8	N	.	7	.	.	.	7	.	.	.	7	.	.	.	7	.	.	.
c14riboseqorf69	MPP5	MPP5	N	.	7	.	.	.	7	.	.	.	7	.	.	.	7	.	.	.
c14riboseqorf7	AJUBA	AJUBA	N	.	7	.	.	.	7	.	.	.	7	.	.	.	7	.	.	.
c14riboseqorf70	ZFYVE26	ZFYVE26	N	.	7	.	.	.	7	.	.	.	7	.	.	.	7	.	.	.
c14riboseqorf72	SRSF5	SRSF5	N	.	7	.	.	.	7	.	.	.	7	.	.	.	7	.	.	.
c14riboseqorf73	COX16	COX16	N	.	7	.	.	.	7	.	.	.	7	.	.	.	7	.	.	.
c14riboseqorf74	TTC9	TTC9	N	.	7	.	.	.	7	.	.	.	7	.	.	.	7	.	.	.
c14riboseqorf76	PCNX1	PCNX1	N	.	7	.	.	.	7	.	.	.	7	.	.	.	7	.	.	.
c14riboseqorf77	SIPA1L1	SIPA1L1	N	.	7	.	.	.	7	.	.	.	7	.	.	.	7	.	.	.
c14riboseqorf78	SIPA1L1	SIPA1L1	N	.	7	.	.	.	7	.	.	.	7	.	.	.	7	.	.	.
c14riboseqorf79	ZFYVE1	ZFYVE1	N	.	7	.	.	.	7	.	.	.	7	.	.	.	7	.	.	.
c14riboseqorf8	C14orf93	C14orf93	N	.	7	.	.	.	7	.	.	.	7	.	.	.	7	.	.	.
c14riboseqorf80	PSEN1	PSEN1	N	.	7	.	.	.	7	.	.	.	7	.	.	.	7	.	.	.
c14riboseqorf81	NUMB	NUMB	N	.	7	.	.	.	7	.	.	.	7	.	.	.	7	.	.	.
c14riboseqorf82	PNMA1	PNMA1	N	.	7	.	.	.	7	.	.	.	7	.	.	.	7	.	.	.
c14riboseqorf83	ENTPD5	ENTPD5	N	.	7	.	.	.	7	.	.	.	7	.	.	.	7	.	.	.
c14riboseqorf84	VRTN	VRTN	N	.	7	.	.	.	7	.	.	.	7	.	.	.	7	.	.	.
c14riboseqorf86	AREL1	AREL1	N	.	7	.	.	.	7	.	.	.	7	.	.	.	7	.	.	.
c14riboseqorf87	AREL1	AREL1	N	.	7	.	.	.	7	.	.	.	7	.	.	.	7	.	.	.
c14riboseqorf88	RPS6KL1	RPS6KL1	N	.	7	.	.	.	7	.	.	.	7	.	.	.	7	.	.	.
c14riboseqorf89	ERG28	ERG28	N	.	7	.	.	.	7	.	.	.	7	.	.	.	7	.	.	.
c14riboseqorf9	SLC7A8	SLC7A8	N	.	7	.	.	.	7	.	.	.	7	.	.	.	7	.	.	.
c14riboseqorf90	TTLL5	TTLL5	N	.	7	.	.	.	7	.	.	.	7	.	.	.	7	.	.	.
c14riboseqorf91	TTLL5	TTLL5;FLVCR2	Y	Y	7	.	.	.	7	.	.	.	7	.	.	.	7	.	.	.
c14riboseqorf93	STON2	STON2	N	.	7	.	.	.	7	.	.	.	7	.	.	.	7	.	.	.
c14riboseqorf94	FLRT2	FLRT2	N	.	7	.	.	.	7	.	.	.	7	.	.	.	7	.	.	.
c14riboseqorf95	FLRT2	FLRT2	N	.	7	.	.	.	7	.	.	.	7	.	.	.	7	.	.	.
c14riboseqorf96	PTPN21	PTPN21	N	.	7	.	.	.	7	.	.	.	7	.	.	.	7	.	.	.
c14riboseqorf97	PTPN21	PTPN21	N	.	7	.	.	.	7	.	.	.	7	.	.	.	7	.	.	.
c14riboseqorf98	FOXN3	FOXN3	N	.	7	.	.	.	7	.	.	.	7	.	.	.	7	.	.	.
c14riboseqorf99	DGLUCY	DGLUCY	N	.	7	.	.	.	7	.	.	.	7	.	.	.	7	.	.	.
c15riboseqorf1	NIPA2	NIPA2	N	.	7	.	.	.	7	.	.	.	7	.	.	.	7	.	.	.
c15riboseqorf10	ZNF770	ZNF770	N	.	7	.	.	.	7	.	.	.	7	.	.	.	7	.	.	.
c15riboseqorf100	ASB7	ASB7	N	.	7	.	.	.	7	.	.	.	7	.	.	.	7	.	.	.
c15riboseqorf101	ASB7	ASB7	N	.	7	.	.	.	7	.	.	.	7	.	.	.	7	.	.	.
c15riboseqorf102	LRRK1	LRRK1	N	.	7	.	.	.	7	.	.	.	7	.	.	.	7	.	.	.
c15riboseqorf103	CHSY1	CHSY1	N	.	7	.	.	.	7	.	.	.	7	.	.	.	7	.	.	.
c15riboseqorf11	MEIS2	MEIS2	N	.	7	.	.	.	7	.	.	.	7	.	.	.	7	.	.	.
c15riboseqorf12	MEIS2	MEIS2	N	.	7	.	.	.	7	.	.	.	7	.	.	.	7	.	.	.
c15riboseqorf13	MEIS2	MEIS2	N	.	7	.	.	.	7	.	.	.	7	.	.	.	7	.	.	.
c15riboseqorf19	MAPKBP1	MAPKBP1	N	.	7	.	.	.	7	.	.	.	7	.	.	.	7	.	.	.
c15riboseqorf2	NIPA2	NIPA2	N	.	7	.	.	.	7	.	.	.	7	.	.	.	7	.	.	.
c15riboseqorf20	GANC	GANC	N	.	7	.	.	.	7	.	.	.	7	.	.	.	7	.	.	.
c15riboseqorf21	TTBK2	TTBK2	N	.	7	.	.	.	7	.	.	.	7	.	.	.	7	.	.	.
c15riboseqorf22	ADAL	ADAL	N	.	7	.	.	.	7	.	.	.	7	.	.	.	7	.	.	.
c15riboseqorf24	SERF2	SERF2	N	.	7	.	.	.	7	.	.	.	7	.	.	.	7	.	.	.
c15riboseqorf29	SLC30A4	SLC30A4	N	.	7	.	.	.	7	.	.	.	7	.	.	.	7	.	.	.
c15riboseqorf3	SNRPN	SNRPN	N	.	7	.	.	.	7	.	.	.	7	.	.	.	7	.	.	.
c15riboseqorf31	SEMA6D	SEMA6D	N	.	7	.	.	.	7	.	.	.	7	.	.	.	7	.	.	.
c15riboseqorf37	USP8	USP8	N	.	7	.	.	.	7	.	.	.	7	.	.	.	7	.	.	.
c15riboseqorf38	AP4E1	AP4E1	N	.	7	.	.	.	7	.	.	.	7	.	.	.	7	.	.	.
c15riboseqorf40	MAPK6	MAPK6	N	.	7	.	.	.	7	.	.	.	7	.	.	.	7	.	.	.
c15riboseqorf45	CIAO2A	CIAO2A	N	.	7	.	.	.	7	.	.	.	7	.	.	.	7	.	.	.
c15riboseqorf47	IGDCC3	IGDCC3	N	.	7	.	.	.	7	.	.	.	7	.	.	.	7	.	.	.
c15riboseqorf5	FAN1	FAN1	N	.	7	.	.	.	7	.	.	.	7	.	.	.	7	.	.	.
c15riboseqorf51	SMAD6	SMAD6	N	.	7	.	.	.	7	.	.	.	7	.	.	.	7	.	.	.
c15riboseqorf52	SMAD6	SMAD6	N	.	7	.	.	.	7	.	.	.	7	.	.	.	7	.	.	.
c15riboseqorf53	FEM1B	FEM1B	N	.	7	.	.	.	7	.	.	.	7	.	.	.	7	.	.	.
c15riboseqorf54	TLE3	TLE3	N	.	7	.	.	.	7	.	.	.	7	.	.	.	7	.	.	.
c15riboseqorf55	MYO9A	MYO9A	N	.	7	.	.	.	7	.	.	.	7	.	.	.	7	.	.	.
c15riboseqorf56	PARP6	AC009690.3;PARP6	Y	Y	7	.	.	.	7	.	.	.	7	.	.	.	7	.	.	.
c15riboseqorf57	INSYN1	INSYN1	N	.	7	.	.	.	7	.	.	.	7	.	.	.	7	.	.	.
c15riboseqorf6	KLF13	KLF13	N	.	7	.	.	.	7	.	.	.	7	.	.	.	7	.	.	.
c15riboseqorf62	LOXL1	LOXL1	N	.	7	.	.	.	7	.	.	.	7	.	.	.	7	.	.	.
c15riboseqorf63	LOXL1	LOXL1	N	.	7	.	.	.	7	.	.	.	7	.	.	.	7	.	.	.
c15riboseqorf65	UBL7	UBL7	N	.	7	.	.	.	7	.	.	.	7	.	.	.	7	.	.	.
c15riboseqorf68	EDC3	EDC3	N	.	7	.	.	.	7	.	.	.	7	.	.	.	7	.	.	.
c15riboseqorf69	EDC3	EDC3	N	.	7	.	.	.	7	.	.	.	7	.	.	.	7	.	.	.
c15riboseqorf70	CSK	CSK	N	.	7	.	.	.	7	.	.	.	7	.	.	.	7	.	.	.
c15riboseqorf71	C15orf39	C15orf39	N	.	7	.	.	.	7	.	.	.	7	.	.	.	7	.	.	.
c15riboseqorf73	IMP3	IMP3	N	.	7	.	.	.	7	.	.	.	7	.	.	.	7	.	.	.
c15riboseqorf74	SNX33	SNX33	N	.	7	.	.	.	7	.	.	.	7	.	.	.	7	.	.	.
c15riboseqorf75	PEAK1	PEAK1	N	.	7	.	.	.	7	.	.	.	7	.	.	.	7	.	.	.
c15riboseqorf76	PEAK1	PEAK1	N	.	7	.	.	.	7	.	.	.	7	.	.	.	7	.	.	.
c15riboseqorf79	TLNRD1	TLNRD1	N	.	7	.	.	.	7	.	.	.	7	.	.	.	7	.	.	.
c15riboseqorf8	KATNBL1	KATNBL1	N	.	7	.	.	.	7	.	.	.	7	.	.	.	7	.	.	.
c15riboseqorf80	TLNRD1	TLNRD1	N	.	7	.	.	.	7	.	.	.	7	.	.	.	7	.	.	.
c15riboseqorf81	TLNRD1	TLNRD1	N	.	7	.	.	.	7	.	.	.	7	.	.	.	7	.	.	.
c15riboseqorf82	TLNRD1	TLNRD1	N	.	7	.	.	.	7	.	.	.	7	.	.	.	7	.	.	.
c15riboseqorf85	ZNF592	ZNF592	N	.	7	.	.	.	7	.	.	.	7	.	.	.	7	.	.	.
c15riboseqorf86	PDE8A	PDE8A	N	.	7	.	.	.	7	.	.	.	7	.	.	.	7	.	.	.
c15riboseqorf87	ABHD2	ABHD2	N	.	7	.	.	.	7	.	.	.	7	.	.	.	7	.	.	.
c15riboseqorf88	FANCI	FANCI	N	.	7	.	.	.	7	.	.	.	7	.	.	.	7	.	.	.
c15riboseqorf89	POLG	POLG	N	.	7	.	.	.	7	.	.	.	7	.	.	.	7	.	.	.
c15riboseqorf90	FURIN	FURIN	N	.	7	.	.	.	7	.	.	.	7	.	.	.	7	.	.	.
c15riboseqorf94	NR2F2	NR2F2	N	.	7	.	.	.	7	.	.	.	7	.	.	.	7	.	.	.
c15riboseqorf95	NR2F2	NR2F2	N	.	7	.	.	.	7	.	.	.	7	.	.	.	7	.	.	.
c15riboseqorf96	NR2F2	NR2F2	N	.	7	.	.	.	7	.	.	.	7	.	.	.	7	.	.	.
c15riboseqorf98	IGF1R	IGF1R	N	.	7	.	.	.	7	.	.	.	7	.	.	.	7	.	.	.
c15riboseqorf99	LINS1	LINS1	N	.	7	.	.	.	7	.	.	.	7	.	.	.	7	.	.	.
c16riboseqorf1	SNRNP25	SNRNP25	N	.	7	.	.	.	7	.	.	.	7	.	.	.	7	.	.	.
c16riboseqorf101	RIPOR1	RIPOR1	N	.	7	.	.	.	7	.	.	.	7	.	.	.	7	.	.	.
c16riboseqorf102	GFOD2	GFOD2	N	.	7	.	.	.	7	.	.	.	7	.	.	.	7	.	.	.
c16riboseqorf103	GFOD2	GFOD2	N	.	7	.	.	.	7	.	.	.	7	.	.	.	7	.	.	.
c16riboseqorf104	PSKH1	PSKH1	N	.	7	.	.	.	7	.	.	.	7	.	.	.	7	.	.	.
c16riboseqorf105	SLC7A6	SLC7A6	N	.	7	.	.	.	7	.	.	.	7	.	.	.	7	.	.	.
c16riboseqorf106	SLC7A6	SLC7A6	N	.	7	.	.	.	7	.	.	.	7	.	.	.	7	.	.	.
c16riboseqorf108	ST3GAL2	ST3GAL2	N	.	7	.	.	.	7	.	.	.	7	.	.	.	7	.	.	.
c16riboseqorf109	ST3GAL2	ST3GAL2	N	.	7	.	.	.	7	.	.	.	7	.	.	.	7	.	.	.
c16riboseqorf110	ST3GAL2	ST3GAL2	N	.	7	.	.	.	7	.	.	.	7	.	.	.	7	.	.	.
c16riboseqorf111	ST3GAL2	ST3GAL2	N	.	7	.	.	.	7	.	.	.	7	.	.	.	7	.	.	.
c16riboseqorf113	VAC14	VAC14	N	.	7	.	.	.	7	.	.	.	7	.	.	.	7	.	.	.
c16riboseqorf114	ATXN1L	ATXN1L;IST1	Y	Y	7	.	.	.	7	.	.	.	7	.	.	.	7	.	.	.
c16riboseqorf115	ATXN1L	ATXN1L	N	.	7	.	.	.	7	.	.	.	7	.	.	.	7	.	.	.
c16riboseqorf116	IST1	IST1	N	.	7	.	.	.	7	.	.	.	7	.	.	.	7	.	.	.
c16riboseqorf117	ZFHX3	ZFHX3	N	.	7	.	.	.	7	.	.	.	7	.	.	.	7	.	.	.
c16riboseqorf12	THOC6	THOC6	N	.	7	.	.	.	7	.	.	.	7	.	.	.	7	.	.	.
c16riboseqorf120	MON1B	MON1B	N	.	7	.	.	.	7	.	.	.	7	.	.	.	7	.	.	.
c16riboseqorf121	MAF	MAF	N	.	7	.	.	.	7	.	.	.	7	.	.	.	7	.	.	.
c16riboseqorf123	CENPN	CENPN	N	.	7	.	.	.	7	.	.	.	7	.	.	.	7	.	.	.
c16riboseqorf125	HSD17B2	HSD17B2	N	.	7	.	.	.	7	.	.	.	7	.	.	.	7	.	.	.
c16riboseqorf126	CDH13	CDH13	N	.	7	.	.	.	7	.	.	.	7	.	.	.	7	.	.	.
c16riboseqorf129	KLHL36	KLHL36	N	.	7	.	.	.	7	.	.	.	7	.	.	.	7	.	.	.
c16riboseqorf131	C16orf74	C16orf74	N	.	7	.	.	.	7	.	.	.	7	.	.	.	7	.	.	.
c16riboseqorf137	ANKRD11	ANKRD11	N	.	7	.	.	.	7	.	.	.	7	.	.	.	7	.	.	.
c16riboseqorf138	ANKRD11	ANKRD11	N	.	7	.	.	.	7	.	.	.	7	.	.	.	7	.	.	.
c16riboseqorf139	ANKRD11	ANKRD11	N	.	7	.	.	.	7	.	.	.	7	.	.	.	7	.	.	.
c16riboseqorf140	RPL13	RPL13	N	.	7	.	.	.	7	.	.	.	7	.	.	.	7	.	.	.
c16riboseqorf145	DEF8	DEF8	N	.	7	.	.	.	7	.	.	.	7	.	.	.	7	.	.	.
c16riboseqorf148	DBNDD1	DBNDD1	N	.	7	.	.	.	7	.	.	.	7	.	.	.	7	.	.	.
c16riboseqorf15	ZNF200	ZNF200	N	.	7	.	.	.	7	.	.	.	7	.	.	.	7	.	.	.
c16riboseqorf16	ZSCAN32	ZSCAN32	N	.	7	.	.	.	7	.	.	.	7	.	.	.	7	.	.	.
c16riboseqorf17	ZNF174	ZNF174	N	.	7	.	.	.	7	.	.	.	7	.	.	.	7	.	.	.
c16riboseqorf18	ZNF597	ZNF597	N	.	7	.	.	.	7	.	.	.	7	.	.	.	7	.	.	.
c16riboseqorf19	SLX4	SLX4	N	.	7	.	.	.	7	.	.	.	7	.	.	.	7	.	.	.
c16riboseqorf2	FAM234A	FAM234A	N	.	7	.	.	.	7	.	.	.	7	.	.	.	7	.	.	.
c16riboseqorf20	SLX4	SLX4	N	.	7	.	.	.	7	.	.	.	7	.	.	.	7	.	.	.
c16riboseqorf22	METTL22	METTL22	N	.	7	.	.	.	7	.	.	.	7	.	.	.	7	.	.	.
c16riboseqorf23	ABAT	ABAT	N	.	7	.	.	.	7	.	.	.	7	.	.	.	7	.	.	.
c16riboseqorf27	DEXI	DEXI	N	.	7	.	.	.	7	.	.	.	7	.	.	.	7	.	.	.
c16riboseqorf29	SOCS1	SOCS1	N	.	7	.	.	.	7	.	.	.	7	.	.	.	7	.	.	.
c16riboseqorf3	AXIN1	AXIN1	N	.	7	.	.	.	7	.	.	.	7	.	.	.	7	.	.	.
c16riboseqorf30	ZC3H7A	ZC3H7A	N	.	7	.	.	.	7	.	.	.	7	.	.	.	7	.	.	.
c16riboseqorf31	BFAR	BFAR	N	.	7	.	.	.	7	.	.	.	7	.	.	.	7	.	.	.
c16riboseqorf33	ITPRIPL2	ITPRIPL2	N	.	7	.	.	.	7	.	.	.	7	.	.	.	7	.	.	.
c16riboseqorf34	CCP110	CCP110	N	.	7	.	.	.	7	.	.	.	7	.	.	.	7	.	.	.
c16riboseqorf35	DCUN1D3	DCUN1D3	N	.	7	.	.	.	7	.	.	.	7	.	.	.	7	.	.	.
c16riboseqorf36	LYRM1	LYRM1	N	.	7	.	.	.	7	.	.	.	7	.	.	.	7	.	.	.
c16riboseqorf37	TMEM159	TMEM159	N	.	7	.	.	.	7	.	.	.	7	.	.	.	7	.	.	.
c16riboseqorf41	TNRC6A	TNRC6A	N	.	7	.	.	.	7	.	.	.	7	.	.	.	7	.	.	.
c16riboseqorf42	LCMT1	LCMT1	N	.	7	.	.	.	7	.	.	.	7	.	.	.	7	.	.	.
c16riboseqorf43	ZKSCAN2	ZKSCAN2	N	.	7	.	.	.	7	.	.	.	7	.	.	.	7	.	.	.
c16riboseqorf45	SBK1	SBK1	N	.	7	.	.	.	7	.	.	.	7	.	.	.	7	.	.	.
c16riboseqorf46	CLN3	AC138894.1;CLN3	Y	Y	7	.	.	.	7	.	.	.	7	.	.	.	7	.	.	.
c16riboseqorf48	MVP	MVP	N	.	7	.	.	.	7	.	.	.	7	.	.	.	7	.	.	.
c16riboseqorf52	CD2BP2	CD2BP2	N	.	7	.	.	.	7	.	.	.	7	.	.	.	7	.	.	.
c16riboseqorf54	ZNF689	ZNF689	N	.	7	.	.	.	7	.	.	.	7	.	.	.	7	.	.	.
c16riboseqorf55	PRR14	PRR14	N	.	7	.	.	.	7	.	.	.	7	.	.	.	7	.	.	.
c16riboseqorf57	FBRS	FBRS	N	.	7	.	.	.	7	.	.	.	7	.	.	.	7	.	.	.
c16riboseqorf58	SRCAP	SRCAP	N	.	7	.	.	.	7	.	.	.	7	.	.	.	7	.	.	.
c16riboseqorf6	WDR24	WDR24	N	.	7	.	.	.	7	.	.	.	7	.	.	.	7	.	.	.
c16riboseqorf63	SETD1A	SETD1A	N	.	7	.	.	.	7	.	.	.	7	.	.	.	7	.	.	.
c16riboseqorf64	ZNF668	ZNF668	N	.	7	.	.	.	7	.	.	.	7	.	.	.	7	.	.	.
c16riboseqorf66	GPT2	GPT2	N	.	7	.	.	.	7	.	.	.	7	.	.	.	7	.	.	.
c16riboseqorf67	NETO2	NETO2	N	.	7	.	.	.	7	.	.	.	7	.	.	.	7	.	.	.
c16riboseqorf68	ADCY7	ADCY7	N	.	7	.	.	.	7	.	.	.	7	.	.	.	7	.	.	.
c16riboseqorf69	CYLD	CYLD	N	.	7	.	.	.	7	.	.	.	7	.	.	.	7	.	.	.
c16riboseqorf7	WDR24	WDR24	N	.	7	.	.	.	7	.	.	.	7	.	.	.	7	.	.	.
c16riboseqorf70	CHD9	CHD9	N	.	7	.	.	.	7	.	.	.	7	.	.	.	7	.	.	.
c16riboseqorf72	IRX3	IRX3	N	.	7	.	.	.	7	.	.	.	7	.	.	.	7	.	.	.
c16riboseqorf8	TRAF7	TRAF7	N	.	7	.	.	.	7	.	.	.	7	.	.	.	7	.	.	.
c16riboseqorf82	RSPRY1	RSPRY1	N	.	7	.	.	.	7	.	.	.	7	.	.	.	7	.	.	.
c16riboseqorf83	KATNB1	KATNB1	N	.	7	.	.	.	7	.	.	.	7	.	.	.	7	.	.	.
c16riboseqorf84	KATNB1	KATNB1	N	.	7	.	.	.	7	.	.	.	7	.	.	.	7	.	.	.
c16riboseqorf85	USB1	USB1	N	.	7	.	.	.	7	.	.	.	7	.	.	.	7	.	.	.
c16riboseqorf87	MMP15	MMP15	N	.	7	.	.	.	7	.	.	.	7	.	.	.	7	.	.	.
c16riboseqorf88	CNOT1	CNOT1	N	.	7	.	.	.	7	.	.	.	7	.	.	.	7	.	.	.
c16riboseqorf89	SLC38A7	SLC38A7	N	.	7	.	.	.	7	.	.	.	7	.	.	.	7	.	.	.
c16riboseqorf90	CDH11	CDH11	N	.	7	.	.	.	7	.	.	.	7	.	.	.	7	.	.	.
c16riboseqorf91	CES2	CES2	N	.	7	.	.	.	7	.	.	.	7	.	.	.	7	.	.	.
c16riboseqorf92	CES2	CES2	N	.	7	.	.	.	7	.	.	.	7	.	.	.	7	.	.	.
c16riboseqorf93	CES2	CES2	N	.	7	.	.	.	7	.	.	.	7	.	.	.	7	.	.	.
c16riboseqorf94	NOL3	NOL3	N	.	7	.	.	.	7	.	.	.	7	.	.	.	7	.	.	.
c16riboseqorf95	KIAA0895L	KIAA0895L	N	.	7	.	.	.	7	.	.	.	7	.	.	.	7	.	.	.
c16riboseqorf96	KIAA0895L	KIAA0895L	N	.	7	.	.	.	7	.	.	.	7	.	.	.	7	.	.	.
c16riboseqorf98	TMEM208	TMEM208	N	.	7	.	.	.	7	.	.	.	7	.	.	.	7	.	.	.
c16riboseqorf99	ZDHHC1	ZDHHC1	N	.	7	.	.	.	7	.	.	.	7	.	.	.	7	.	.	.
c17riboseqorf10	HIC1	HIC1	N	.	7	.	.	.	7	.	.	.	7	.	.	.	7	.	.	.
c17riboseqorf100	GJC1	GJC1	N	.	7	.	.	.	7	.	.	.	7	.	.	.	7	.	.	.
c17riboseqorf105	NFE2L1	NFE2L1	N	.	7	.	.	.	7	.	.	.	7	.	.	.	7	.	.	.
c17riboseqorf107	SNX11	SNX11	N	.	7	.	.	.	7	.	.	.	7	.	.	.	7	.	.	.
c17riboseqorf109	HOXB6	HOXB6;HOXB3	Y	Y	7	.	.	.	7	.	.	.	7	.	.	.	7	.	.	.
c17riboseqorf11	SGSM2	SGSM2	N	.	7	.	.	.	7	.	.	.	7	.	.	.	7	.	.	.
c17riboseqorf112	SPOP	SPOP	N	.	7	.	.	.	7	.	.	.	7	.	.	.	7	.	.	.
c17riboseqorf113	SPOP	SPOP	N	.	7	.	.	.	7	.	.	.	7	.	.	.	7	.	.	.
c17riboseqorf114	SPOP	SPOP	N	.	7	.	.	.	7	.	.	.	7	.	.	.	7	.	.	.
c17riboseqorf115	SPOP	SPOP	N	.	7	.	.	.	7	.	.	.	7	.	.	.	7	.	.	.
c17riboseqorf117	NME1-NME2	NME1-NME2;NME1	Y	Y	7	.	.	.	7	.	.	.	7	.	.	.	7	.	.	.
c17riboseqorf119	MMD	MMD	N	.	7	.	.	.	7	.	.	.	7	.	.	.	7	.	.	.
c17riboseqorf12	METTL16	METTL16	N	.	7	.	.	.	7	.	.	.	7	.	.	.	7	.	.	.
c17riboseqorf120	TMEM100	TMEM100	N	.	7	.	.	.	7	.	.	.	7	.	.	.	7	.	.	.
c17riboseqorf121	C17orf67	C17orf67	N	.	7	.	.	.	7	.	.	.	7	.	.	.	7	.	.	.
c17riboseqorf125	RNF43	RNF43;AC004687.2	Y	Y	7	.	.	.	7	.	.	.	7	.	.	.	7	.	.	.
c17riboseqorf126	RNF43	RNF43;AC004687.2	Y	Y	7	.	.	.	7	.	.	.	7	.	.	.	7	.	.	.
c17riboseqorf127	PRR11	PRR11	N	.	7	.	.	.	7	.	.	.	7	.	.	.	7	.	.	.
c17riboseqorf129	RNFT1	RNFT1	N	.	7	.	.	.	7	.	.	.	7	.	.	.	7	.	.	.
c17riboseqorf13	PAFAH1B1	PAFAH1B1	N	.	7	.	.	.	7	.	.	.	7	.	.	.	7	.	.	.
c17riboseqorf130	USP32	USP32	N	.	7	.	.	.	7	.	.	.	7	.	.	.	7	.	.	.
c17riboseqorf131	MAP3K3	MAP3K3	N	.	7	.	.	.	7	.	.	.	7	.	.	.	7	.	.	.
c17riboseqorf132	PSMC5	PSMC5	N	.	7	.	.	.	7	.	.	.	7	.	.	.	7	.	.	.
c17riboseqorf135	SMURF2	SMURF2	N	.	7	.	.	.	7	.	.	.	7	.	.	.	7	.	.	.
c17riboseqorf136	HELZ	HELZ	N	.	7	.	.	.	7	.	.	.	7	.	.	.	7	.	.	.
c17riboseqorf137	AMZ2	AMZ2	N	.	7	.	.	.	7	.	.	.	7	.	.	.	7	.	.	.
c17riboseqorf14	CTNS	CTNS	N	.	7	.	.	.	7	.	.	.	7	.	.	.	7	.	.	.
c17riboseqorf143	SLC39A11	SLC39A11	N	.	7	.	.	.	7	.	.	.	7	.	.	.	7	.	.	.
c17riboseqorf144	CDC42EP4	CDC42EP4	N	.	7	.	.	.	7	.	.	.	7	.	.	.	7	.	.	.
c17riboseqorf145	CDR2L	CDR2L	N	.	7	.	.	.	7	.	.	.	7	.	.	.	7	.	.	.
c17riboseqorf146	CDR2L	CDR2L	N	.	7	.	.	.	7	.	.	.	7	.	.	.	7	.	.	.
c17riboseqorf147	SLC16A5	SLC16A5	N	.	7	.	.	.	7	.	.	.	7	.	.	.	7	.	.	.
c17riboseqorf149	TMEM94	TMEM94	N	.	7	.	.	.	7	.	.	.	7	.	.	.	7	.	.	.
c17riboseqorf15	CTNS	CTNS	N	.	7	.	.	.	7	.	.	.	7	.	.	.	7	.	.	.
c17riboseqorf150	CASKIN2	CASKIN2	N	.	7	.	.	.	7	.	.	.	7	.	.	.	7	.	.	.
c17riboseqorf152	TEN1	TEN1-CDK3;TEN1	Y	Y	7	.	.	.	7	.	.	.	7	.	.	.	7	.	.	.
c17riboseqorf162	METTL23	METTL23	N	.	7	.	.	.	7	.	.	.	7	.	.	.	7	.	.	.
c17riboseqorf163	SEC14L1	SNHG20;SEC14L1	Y	Y	7	.	.	.	7	.	.	.	7	.	.	.	7	.	.	.
c17riboseqorf167	SEC14L1	SEC14L1	N	.	7	.	.	.	7	.	.	.	7	.	.	.	7	.	.	.
c17riboseqorf168	SEPTIN9	SEPTIN9	N	.	7	.	.	.	7	.	.	.	7	.	.	.	7	.	.	.
c17riboseqorf17	CXCL16	CXCL16	N	.	7	.	.	.	7	.	.	.	7	.	.	.	7	.	.	.
c17riboseqorf170	CANT1	CANT1	N	.	7	.	.	.	7	.	.	.	7	.	.	.	7	.	.	.
c17riboseqorf172	TBC1D16	TBC1D16	N	.	7	.	.	.	7	.	.	.	7	.	.	.	7	.	.	.
c17riboseqorf173	RPTOR	RPTOR	N	.	7	.	.	.	7	.	.	.	7	.	.	.	7	.	.	.
c17riboseqorf175	BAHCC1	BAHCC1	N	.	7	.	.	.	7	.	.	.	7	.	.	.	7	.	.	.
c17riboseqorf179	LRRC45	LRRC45	N	.	7	.	.	.	7	.	.	.	7	.	.	.	7	.	.	.
c17riboseqorf18	MINK1	MINK1	N	.	7	.	.	.	7	.	.	.	7	.	.	.	7	.	.	.
c17riboseqorf19	C17orf107	C17orf107	N	.	7	.	.	.	7	.	.	.	7	.	.	.	7	.	.	.
c17riboseqorf20	KIF1C	KIF1C	N	.	7	.	.	.	7	.	.	.	7	.	.	.	7	.	.	.
c17riboseqorf24	MIS12	MIS12	N	.	7	.	.	.	7	.	.	.	7	.	.	.	7	.	.	.
c17riboseqorf25	MIS12	MIS12	N	.	7	.	.	.	7	.	.	.	7	.	.	.	7	.	.	.
c17riboseqorf27	C17orf100	C17orf100	N	.	7	.	.	.	7	.	.	.	7	.	.	.	7	.	.	.
c17riboseqorf28	ELP5	ELP5	N	.	7	.	.	.	7	.	.	.	7	.	.	.	7	.	.	.
c17riboseqorf29	CLDN7	CLDN7	N	.	7	.	.	.	7	.	.	.	7	.	.	.	7	.	.	.
c17riboseqorf30	ZBTB4	ZBTB4	N	.	7	.	.	.	7	.	.	.	7	.	.	.	7	.	.	.
c17riboseqorf31	CYB5D1	CYB5D1	N	.	7	.	.	.	7	.	.	.	7	.	.	.	7	.	.	.
c17riboseqorf32	RPL26	RPL26	N	.	7	.	.	.	7	.	.	.	7	.	.	.	7	.	.	.
c17riboseqorf33	MYOCD	MYOCD	N	.	7	.	.	.	7	.	.	.	7	.	.	.	7	.	.	.
c17riboseqorf34	HS3ST3A1	HS3ST3A1	N	.	7	.	.	.	7	.	.	.	7	.	.	.	7	.	.	.
c17riboseqorf37	HS3ST3B1	HS3ST3B1	N	.	7	.	.	.	7	.	.	.	7	.	.	.	7	.	.	.
c17riboseqorf38	NCOR1	NCOR1	N	.	7	.	.	.	7	.	.	.	7	.	.	.	7	.	.	.
c17riboseqorf44	FLCN	AC055811.2;FLCN	Y	Y	7	.	.	.	7	.	.	.	7	.	.	.	7	.	.	.
c17riboseqorf45	NT5M	NT5M	N	.	7	.	.	.	7	.	.	.	7	.	.	.	7	.	.	.
c17riboseqorf46	RAI1	RAI1	N	.	7	.	.	.	7	.	.	.	7	.	.	.	7	.	.	.
c17riboseqorf48	FAM83G	FAM83G	N	.	7	.	.	.	7	.	.	.	7	.	.	.	7	.	.	.
c17riboseqorf49	EPN2	EPN2	N	.	7	.	.	.	7	.	.	.	7	.	.	.	7	.	.	.
c17riboseqorf50	EPN2	EPN2	N	.	7	.	.	.	7	.	.	.	7	.	.	.	7	.	.	.
c17riboseqorf51	AKAP10	AKAP10	N	.	7	.	.	.	7	.	.	.	7	.	.	.	7	.	.	.
c17riboseqorf59	NEK8	NEK8	N	.	7	.	.	.	7	.	.	.	7	.	.	.	7	.	.	.
c17riboseqorf61	FAM222B	FAM222B	N	.	7	.	.	.	7	.	.	.	7	.	.	.	7	.	.	.
c17riboseqorf62	PHF12	PHF12	N	.	7	.	.	.	7	.	.	.	7	.	.	.	7	.	.	.
c17riboseqorf63	MYO18A	MYO18A	N	.	7	.	.	.	7	.	.	.	7	.	.	.	7	.	.	.
c17riboseqorf66	PEX12	PEX12	N	.	7	.	.	.	7	.	.	.	7	.	.	.	7	.	.	.
c17riboseqorf68	MYO19	MYO19	N	.	7	.	.	.	7	.	.	.	7	.	.	.	7	.	.	.
c17riboseqorf69	MYO19	MYO19	N	.	7	.	.	.	7	.	.	.	7	.	.	.	7	.	.	.
c17riboseqorf71	PIGW	PIGW	N	.	7	.	.	.	7	.	.	.	7	.	.	.	7	.	.	.
c17riboseqorf73	MED1	MED1	N	.	7	.	.	.	7	.	.	.	7	.	.	.	7	.	.	.
c17riboseqorf74	NR1D1	NR1D1	N	.	7	.	.	.	7	.	.	.	7	.	.	.	7	.	.	.
c17riboseqorf76	WIPF2	WIPF2	N	.	7	.	.	.	7	.	.	.	7	.	.	.	7	.	.	.
c17riboseqorf78	IGFBP4	IGFBP4	N	.	7	.	.	.	7	.	.	.	7	.	.	.	7	.	.	.
c17riboseqorf87	GHDC	GHDC	N	.	7	.	.	.	7	.	.	.	7	.	.	.	7	.	.	.
c17riboseqorf91	TUBG2	TUBG2	N	.	7	.	.	.	7	.	.	.	7	.	.	.	7	.	.	.
c17riboseqorf92	BECN1	BECN1	N	.	7	.	.	.	7	.	.	.	7	.	.	.	7	.	.	.
c17riboseqorf94	HDAC5	HDAC5	N	.	7	.	.	.	7	.	.	.	7	.	.	.	7	.	.	.
c17riboseqorf99	DBF4B	DBF4B	N	.	7	.	.	.	7	.	.	.	7	.	.	.	7	.	.	.
c18riboseqorf15	ZBTB14	ZBTB14	N	.	7	.	.	.	7	.	.	.	7	.	.	.	7	.	.	.
c18riboseqorf16	RAB12	RAB12	N	.	7	.	.	.	7	.	.	.	7	.	.	.	7	.	.	.
c18riboseqorf17	ANKRD12	ANKRD12	N	.	7	.	.	.	7	.	.	.	7	.	.	.	7	.	.	.
c18riboseqorf18	RALBP1	RALBP1	N	.	7	.	.	.	7	.	.	.	7	.	.	.	7	.	.	.
c18riboseqorf19	RAB31	RAB31	N	.	7	.	.	.	7	.	.	.	7	.	.	.	7	.	.	.
c18riboseqorf2	METTL4	METTL4	N	.	7	.	.	.	7	.	.	.	7	.	.	.	7	.	.	.
c18riboseqorf20	ROCK1	ROCK1	N	.	7	.	.	.	7	.	.	.	7	.	.	.	7	.	.	.
c18riboseqorf21	ESCO1	ESCO1	N	.	7	.	.	.	7	.	.	.	7	.	.	.	7	.	.	.
c18riboseqorf22	ESCO1	ESCO1	N	.	7	.	.	.	7	.	.	.	7	.	.	.	7	.	.	.
c18riboseqorf26	RBBP8	RBBP8	N	.	7	.	.	.	7	.	.	.	7	.	.	.	7	.	.	.
c18riboseqorf27	RBBP8	RBBP8	N	.	7	.	.	.	7	.	.	.	7	.	.	.	7	.	.	.
c18riboseqorf28	RBBP8	RBBP8	N	.	7	.	.	.	7	.	.	.	7	.	.	.	7	.	.	.
c18riboseqorf30	TAF4B	TAF4B	N	.	7	.	.	.	7	.	.	.	7	.	.	.	7	.	.	.
c18riboseqorf31	KCTD1	KCTD1	N	.	7	.	.	.	7	.	.	.	7	.	.	.	7	.	.	.
c18riboseqorf32	CHST9	CHST9	N	.	7	.	.	.	7	.	.	.	7	.	.	.	7	.	.	.
c18riboseqorf34	RNF138	RNF138	N	.	7	.	.	.	7	.	.	.	7	.	.	.	7	.	.	.
c18riboseqorf35	DTNA	DTNA	N	.	7	.	.	.	7	.	.	.	7	.	.	.	7	.	.	.
c18riboseqorf36	DTNA	DTNA	N	.	7	.	.	.	7	.	.	.	7	.	.	.	7	.	.	.
c18riboseqorf37	ZSCAN30	ZSCAN30	N	.	7	.	.	.	7	.	.	.	7	.	.	.	7	.	.	.
c18riboseqorf40	PIK3C3	PIK3C3	N	.	7	.	.	.	7	.	.	.	7	.	.	.	7	.	.	.
c18riboseqorf41	PIAS2	PIAS2	N	.	7	.	.	.	7	.	.	.	7	.	.	.	7	.	.	.
c18riboseqorf42	SMAD7	SMAD7	N	.	7	.	.	.	7	.	.	.	7	.	.	.	7	.	.	.
c18riboseqorf43	RPL17	RPL17	N	.	7	.	.	.	7	.	.	.	7	.	.	.	7	.	.	.
c18riboseqorf44	MAPK4	MAPK4	N	.	7	.	.	.	7	.	.	.	7	.	.	.	7	.	.	.
c18riboseqorf45	MAPK4	MAPK4	N	.	7	.	.	.	7	.	.	.	7	.	.	.	7	.	.	.
c18riboseqorf46	MAPK4	MAPK4	N	.	7	.	.	.	7	.	.	.	7	.	.	.	7	.	.	.
c18riboseqorf47	C18orf54	C18orf54	N	.	7	.	.	.	7	.	.	.	7	.	.	.	7	.	.	.
c18riboseqorf48	TCF4	TCF4	N	.	7	.	.	.	7	.	.	.	7	.	.	.	7	.	.	.
c18riboseqorf52	RNF152	RNF152	N	.	7	.	.	.	7	.	.	.	7	.	.	.	7	.	.	.
c18riboseqorf53	PIGN	PIGN	N	.	7	.	.	.	7	.	.	.	7	.	.	.	7	.	.	.
c18riboseqorf54	BCL2	BCL2	N	.	7	.	.	.	7	.	.	.	7	.	.	.	7	.	.	.
c18riboseqorf56	SERPINB7	SERPINB7	N	.	7	.	.	.	7	.	.	.	7	.	.	.	7	.	.	.
c18riboseqorf57	HMSD	HMSD	N	.	7	.	.	.	7	.	.	.	7	.	.	.	7	.	.	.
c18riboseqorf58	DSEL	DSEL	N	.	7	.	.	.	7	.	.	.	7	.	.	.	7	.	.	.
c18riboseqorf59	DSEL	DSEL	N	.	7	.	.	.	7	.	.	.	7	.	.	.	7	.	.	.
c18riboseqorf60	SOCS6	SOCS6	N	.	7	.	.	.	7	.	.	.	7	.	.	.	7	.	.	.
c18riboseqorf61	NETO1	NETO1	N	.	7	.	.	.	7	.	.	.	7	.	.	.	7	.	.	.
c18riboseqorf62	CYB5A	CYB5A	N	.	7	.	.	.	7	.	.	.	7	.	.	.	7	.	.	.
c19riboseqorf100	ZNF568	ZNF568	N	.	7	.	.	.	7	.	.	.	7	.	.	.	7	.	.	.
c19riboseqorf101	ZNF420	ZNF420	N	.	7	.	.	.	7	.	.	.	7	.	.	.	7	.	.	.
c19riboseqorf102	ZNF585B	AC012309.1;ZNF585B	Y	Y	7	.	.	.	7	.	.	.	7	.	.	.	7	.	.	.
c19riboseqorf103	ZNF383	ZNF383	N	.	7	.	.	.	7	.	.	.	7	.	.	.	7	.	.	.
c19riboseqorf104	ZNF875	ZNF875	N	.	7	.	.	.	7	.	.	.	7	.	.	.	7	.	.	.
c19riboseqorf106	SIPA1L3	SIPA1L3	N	.	7	.	.	.	7	.	.	.	7	.	.	.	7	.	.	.
c19riboseqorf107	SIPA1L3	SIPA1L3	N	.	7	.	.	.	7	.	.	.	7	.	.	.	7	.	.	.
c19riboseqorf11	TBXA2R	TBXA2R	N	.	7	.	.	.	7	.	.	.	7	.	.	.	7	.	.	.
c19riboseqorf110	SUPT5H	SUPT5H	N	.	7	.	.	.	7	.	.	.	7	.	.	.	7	.	.	.
c19riboseqorf112	PLD3	PLD3	N	.	7	.	.	.	7	.	.	.	7	.	.	.	7	.	.	.
c19riboseqorf113	SERTAD1	SERTAD1	N	.	7	.	.	.	7	.	.	.	7	.	.	.	7	.	.	.
c19riboseqorf114	EGLN2	EGLN2	N	.	7	.	.	.	7	.	.	.	7	.	.	.	7	.	.	.
c19riboseqorf115	EGLN2	RAB4B-EGLN2;EGLN2	Y	Y	7	.	.	.	7	.	.	.	7	.	.	.	7	.	.	.
c19riboseqorf116	MEGF8	MEGF8	N	.	7	.	.	.	7	.	.	.	7	.	.	.	7	.	.	.
c19riboseqorf118	ZNF283	ZNF283	N	.	7	.	.	.	7	.	.	.	7	.	.	.	7	.	.	.
c19riboseqorf12	MATK	MATK	N	.	7	.	.	.	7	.	.	.	7	.	.	.	7	.	.	.
c19riboseqorf120	ZNF45	ZNF45	N	.	7	.	.	.	7	.	.	.	7	.	.	.	7	.	.	.
c19riboseqorf121	ZNF45	ZNF45	N	.	7	.	.	.	7	.	.	.	7	.	.	.	7	.	.	.
c19riboseqorf122	ZNF227	ZNF227	N	.	7	.	.	.	7	.	.	.	7	.	.	.	7	.	.	.
c19riboseqorf124	ZNF180	ZNF180	N	.	7	.	.	.	7	.	.	.	7	.	.	.	7	.	.	.
c19riboseqorf125	PPP1R37	PPP1R37	N	.	7	.	.	.	7	.	.	.	7	.	.	.	7	.	.	.
c19riboseqorf126	RTN2	RTN2	N	.	7	.	.	.	7	.	.	.	7	.	.	.	7	.	.	.
c19riboseqorf127	FBXO46	FBXO46	N	.	7	.	.	.	7	.	.	.	7	.	.	.	7	.	.	.
c19riboseqorf128	FKRP	FKRP	N	.	7	.	.	.	7	.	.	.	7	.	.	.	7	.	.	.
c19riboseqorf13	FEM1A	FEM1A	N	.	7	.	.	.	7	.	.	.	7	.	.	.	7	.	.	.
c19riboseqorf130	DHX34	DHX34	N	.	7	.	.	.	7	.	.	.	7	.	.	.	7	.	.	.
c19riboseqorf131	LIG1	LIG1	N	.	7	.	.	.	7	.	.	.	7	.	.	.	7	.	.	.
c19riboseqorf133	DBP	DBP	N	.	7	.	.	.	7	.	.	.	7	.	.	.	7	.	.	.
c19riboseqorf135	PPP1R15A	PPP1R15A	N	.	7	.	.	.	7	.	.	.	7	.	.	.	7	.	.	.
c19riboseqorf136	PPP1R15A	PPP1R15A	N	.	7	.	.	.	7	.	.	.	7	.	.	.	7	.	.	.
c19riboseqorf137	RUVBL2	RUVBL2	N	.	7	.	.	.	7	.	.	.	7	.	.	.	7	.	.	.
c19riboseqorf138	PIH1D1	PIH1D1	N	.	7	.	.	.	7	.	.	.	7	.	.	.	7	.	.	.
c19riboseqorf140	CPT1C	CPT1C	N	.	7	.	.	.	7	.	.	.	7	.	.	.	7	.	.	.
c19riboseqorf141	AKT1S1	AKT1S1	N	.	7	.	.	.	7	.	.	.	7	.	.	.	7	.	.	.
c19riboseqorf142	AKT1S1	AKT1S1	N	.	7	.	.	.	7	.	.	.	7	.	.	.	7	.	.	.
c19riboseqorf145	NR1H2	NR1H2	N	.	7	.	.	.	7	.	.	.	7	.	.	.	7	.	.	.
c19riboseqorf146	JOSD2	JOSD2	N	.	7	.	.	.	7	.	.	.	7	.	.	.	7	.	.	.
c19riboseqorf147	JOSD2	JOSD2	N	.	7	.	.	.	7	.	.	.	7	.	.	.	7	.	.	.
c19riboseqorf149	ZNF614	ZNF614	N	.	7	.	.	.	7	.	.	.	7	.	.	.	7	.	.	.
c19riboseqorf151	ZNF841	ZNF432;ZNF841	Y	Y	7	.	.	.	7	.	.	.	7	.	.	.	7	.	.	.
c19riboseqorf152	ZNF836	AC011468.2;ZNF836	Y	Y	7	.	.	.	7	.	.	.	7	.	.	.	7	.	.	.
c19riboseqorf153	ZNF610	ZNF610	N	.	7	.	.	.	7	.	.	.	7	.	.	.	7	.	.	.
c19riboseqorf155	ZNF611	ZNF611	N	.	7	.	.	.	7	.	.	.	7	.	.	.	7	.	.	.
c19riboseqorf156	ZNF816	ZNF816	N	.	7	.	.	.	7	.	.	.	7	.	.	.	7	.	.	.
c19riboseqorf157	ZNF761	ZNF761;AC022137.3	Y	Y	7	.	.	.	7	.	.	.	7	.	.	.	7	.	.	.
c19riboseqorf158	PPP6R1	PPP6R1	N	.	7	.	.	.	7	.	.	.	7	.	.	.	7	.	.	.
c19riboseqorf159	HSPBP1	HSPBP1	N	.	7	.	.	.	7	.	.	.	7	.	.	.	7	.	.	.
c19riboseqorf16	ZNF317	ZNF317	N	.	7	.	.	.	7	.	.	.	7	.	.	.	7	.	.	.
c19riboseqorf160	ZNF524	ZNF524	N	.	7	.	.	.	7	.	.	.	7	.	.	.	7	.	.	.
c19riboseqorf161	CCDC106	CCDC106	N	.	7	.	.	.	7	.	.	.	7	.	.	.	7	.	.	.
c19riboseqorf162	CCDC106	CCDC106	N	.	7	.	.	.	7	.	.	.	7	.	.	.	7	.	.	.
c19riboseqorf163	ZSCAN5A	ZSCAN5A	N	.	7	.	.	.	7	.	.	.	7	.	.	.	7	.	.	.
c19riboseqorf167	ZNF543	ZNF543	N	.	7	.	.	.	7	.	.	.	7	.	.	.	7	.	.	.
c19riboseqorf168	ZNF304	ZNF304	N	.	7	.	.	.	7	.	.	.	7	.	.	.	7	.	.	.
c19riboseqorf169	ZNF548	ZNF548;AC003002.3	Y	Y	7	.	.	.	7	.	.	.	7	.	.	.	7	.	.	.
c19riboseqorf17	ZNF266	ZNF266	N	.	7	.	.	.	7	.	.	.	7	.	.	.	7	.	.	.
c19riboseqorf170	ZNF17	ZNF17	N	.	7	.	.	.	7	.	.	.	7	.	.	.	7	.	.	.
c19riboseqorf172	ZNF134	ZNF134	N	.	7	.	.	.	7	.	.	.	7	.	.	.	7	.	.	.
c19riboseqorf175	ZNF329	ZNF329	N	.	7	.	.	.	7	.	.	.	7	.	.	.	7	.	.	.
c19riboseqorf18	ZNF561	ZNF561	N	.	7	.	.	.	7	.	.	.	7	.	.	.	7	.	.	.
c19riboseqorf187	MZF1	MZF1	N	.	7	.	.	.	7	.	.	.	7	.	.	.	7	.	.	.
c19riboseqorf188	MZF1	MZF1	N	.	7	.	.	.	7	.	.	.	7	.	.	.	7	.	.	.
c19riboseqorf2	PALM	PALM	N	.	7	.	.	.	7	.	.	.	7	.	.	.	7	.	.	.
c19riboseqorf21	TYK2	TYK2	N	.	7	.	.	.	7	.	.	.	7	.	.	.	7	.	.	.
c19riboseqorf22	ATG4D	ATG4D	N	.	7	.	.	.	7	.	.	.	7	.	.	.	7	.	.	.
c19riboseqorf25	CCDC159	CCDC159	N	.	7	.	.	.	7	.	.	.	7	.	.	.	7	.	.	.
c19riboseqorf26	PLPPR2	PLPPR2	N	.	7	.	.	.	7	.	.	.	7	.	.	.	7	.	.	.
c19riboseqorf28	ECSIT	ECSIT	N	.	7	.	.	.	7	.	.	.	7	.	.	.	7	.	.	.
c19riboseqorf3	ABCA7	ABCA7	N	.	7	.	.	.	7	.	.	.	7	.	.	.	7	.	.	.
c19riboseqorf31	TRMT1	TRMT1	N	.	7	.	.	.	7	.	.	.	7	.	.	.	7	.	.	.
c19riboseqorf32	NACC1	NACC1	N	.	7	.	.	.	7	.	.	.	7	.	.	.	7	.	.	.
c19riboseqorf35	BRD4	BRD4	N	.	7	.	.	.	7	.	.	.	7	.	.	.	7	.	.	.
c19riboseqorf36	AKAP8L	AKAP8L	N	.	7	.	.	.	7	.	.	.	7	.	.	.	7	.	.	.
c19riboseqorf37	C19orf44	C19orf44	N	.	7	.	.	.	7	.	.	.	7	.	.	.	7	.	.	.
c19riboseqorf4	STK11	STK11	N	.	7	.	.	.	7	.	.	.	7	.	.	.	7	.	.	.
c19riboseqorf40	MYO9B	MYO9B	N	.	7	.	.	.	7	.	.	.	7	.	.	.	7	.	.	.
c19riboseqorf41	NR2F6	NR2F6	N	.	7	.	.	.	7	.	.	.	7	.	.	.	7	.	.	.
c19riboseqorf44	PIK3R2	AC007192.1;PIK3R2	Y	Y	7	.	.	.	7	.	.	.	7	.	.	.	7	.	.	.
c19riboseqorf45	PIK3R2	AC007192.1;PIK3R2	Y	Y	7	.	.	.	7	.	.	.	7	.	.	.	7	.	.	.
c19riboseqorf46	KXD1	KXD1	N	.	7	.	.	.	7	.	.	.	7	.	.	.	7	.	.	.
c19riboseqorf49	ZNF714	ZNF714	N	.	7	.	.	.	7	.	.	.	7	.	.	.	7	.	.	.
c19riboseqorf50	ZNF429	ZNF429	N	.	7	.	.	.	7	.	.	.	7	.	.	.	7	.	.	.
c19riboseqorf6	ABHD17A	ABHD17A	N	.	7	.	.	.	7	.	.	.	7	.	.	.	7	.	.	.
c19riboseqorf66	URI1	URI1	N	.	7	.	.	.	7	.	.	.	7	.	.	.	7	.	.	.
c19riboseqorf67	CEP89	CEP89	N	.	7	.	.	.	7	.	.	.	7	.	.	.	7	.	.	.
c19riboseqorf68	FAAP24	FAAP24	N	.	7	.	.	.	7	.	.	.	7	.	.	.	7	.	.	.
c19riboseqorf7	ADAT3	ADAT3	N	.	7	.	.	.	7	.	.	.	7	.	.	.	7	.	.	.
c19riboseqorf70	GARRE1	GARRE1	N	.	7	.	.	.	7	.	.	.	7	.	.	.	7	.	.	.
c19riboseqorf71	GARRE1	GARRE1	N	.	7	.	.	.	7	.	.	.	7	.	.	.	7	.	.	.
c19riboseqorf72	GARRE1	GARRE1	N	.	7	.	.	.	7	.	.	.	7	.	.	.	7	.	.	.
c19riboseqorf73	ZNF599	ZNF599	N	.	7	.	.	.	7	.	.	.	7	.	.	.	7	.	.	.
c19riboseqorf76	ARHGAP33	ARHGAP33	N	.	7	.	.	.	7	.	.	.	7	.	.	.	7	.	.	.
c19riboseqorf79	ZNF565	ZNF565	N	.	7	.	.	.	7	.	.	.	7	.	.	.	7	.	.	.
c19riboseqorf80	ZNF146	ZNF146	N	.	7	.	.	.	7	.	.	.	7	.	.	.	7	.	.	.
c19riboseqorf81	ZNF146	ZNF146	N	.	7	.	.	.	7	.	.	.	7	.	.	.	7	.	.	.
c19riboseqorf82	ZNF146	ZNF146	N	.	7	.	.	.	7	.	.	.	7	.	.	.	7	.	.	.
c19riboseqorf83	ZNF146	ZNF146	N	.	7	.	.	.	7	.	.	.	7	.	.	.	7	.	.	.
c19riboseqorf9	CSNK1G2	CSNK1G2	N	.	7	.	.	.	7	.	.	.	7	.	.	.	7	.	.	.
c19riboseqorf91	ZNF260	ZNF260	N	.	7	.	.	.	7	.	.	.	7	.	.	.	7	.	.	.
c19riboseqorf92	ZNF260	ZNF260	N	.	7	.	.	.	7	.	.	.	7	.	.	.	7	.	.	.
c19riboseqorf96	ZNF790	ZNF790	N	.	7	.	.	.	7	.	.	.	7	.	.	.	7	.	.	.
c19riboseqorf97	ZNF345	ZNF345	N	.	7	.	.	.	7	.	.	.	7	.	.	.	7	.	.	.
c19riboseqorf98	ZNF829	ZNF829	N	.	7	.	.	.	7	.	.	.	7	.	.	.	7	.	.	.
c19riboseqorf99	ZNF568	ZNF568	N	.	7	.	.	.	7	.	.	.	7	.	.	.	7	.	.	.
c1riboseqorf100	ZFYVE9	ZFYVE9	N	.	7	.	.	.	7	.	.	.	7	.	.	.	7	.	.	.
c1riboseqorf105	PCSK9	PCSK9	N	.	7	.	.	.	7	.	.	.	7	.	.	.	7	.	.	.
c1riboseqorf106	USP1	USP1	N	.	7	.	.	.	7	.	.	.	7	.	.	.	7	.	.	.
c1riboseqorf109	ROR1	ROR1	N	.	7	.	.	.	7	.	.	.	7	.	.	.	7	.	.	.
c1riboseqorf11	MEGF6	MEGF6	N	.	7	.	.	.	7	.	.	.	7	.	.	.	7	.	.	.
c1riboseqorf110	SGIP1	SGIP1	N	.	7	.	.	.	7	.	.	.	7	.	.	.	7	.	.	.
c1riboseqorf111	ANKRD13C	ANKRD13C	N	.	7	.	.	.	7	.	.	.	7	.	.	.	7	.	.	.
c1riboseqorf113	TYW3	TYW3	N	.	7	.	.	.	7	.	.	.	7	.	.	.	7	.	.	.
c1riboseqorf114	TYW3	TYW3	N	.	7	.	.	.	7	.	.	.	7	.	.	.	7	.	.	.
c1riboseqorf115	ST6GALNAC3	ST6GALNAC3	N	.	7	.	.	.	7	.	.	.	7	.	.	.	7	.	.	.
c1riboseqorf118	DDAH1	DDAH1;AC092807.4	Y	Y	7	.	.	.	7	.	.	.	7	.	.	.	7	.	.	.
c1riboseqorf122	DIPK1A	DIPK1A	N	.	7	.	.	.	7	.	.	.	7	.	.	.	7	.	.	.
c1riboseqorf124	DR1	DR1	N	.	7	.	.	.	7	.	.	.	7	.	.	.	7	.	.	.
c1riboseqorf125	BCAR3	BCAR3	N	.	7	.	.	.	7	.	.	.	7	.	.	.	7	.	.	.
c1riboseqorf128	LRRC39	LRRC39	N	.	7	.	.	.	7	.	.	.	7	.	.	.	7	.	.	.
c1riboseqorf130	EXTL2	EXTL2	N	.	7	.	.	.	7	.	.	.	7	.	.	.	7	.	.	.
c1riboseqorf131	EXTL2	EXTL2	N	.	7	.	.	.	7	.	.	.	7	.	.	.	7	.	.	.
c1riboseqorf132	EXTL2	EXTL2	N	.	7	.	.	.	7	.	.	.	7	.	.	.	7	.	.	.
c1riboseqorf135	S1PR1	S1PR1	N	.	7	.	.	.	7	.	.	.	7	.	.	.	7	.	.	.
c1riboseqorf136	NTNG1	NTNG1	N	.	7	.	.	.	7	.	.	.	7	.	.	.	7	.	.	.
c1riboseqorf137	HENMT1	HENMT1	N	.	7	.	.	.	7	.	.	.	7	.	.	.	7	.	.	.
c1riboseqorf138	GPSM2	GPSM2	N	.	7	.	.	.	7	.	.	.	7	.	.	.	7	.	.	.
c1riboseqorf139	CLCC1	CLCC1	N	.	7	.	.	.	7	.	.	.	7	.	.	.	7	.	.	.
c1riboseqorf14	KCNAB2	KCNAB2	N	.	7	.	.	.	7	.	.	.	7	.	.	.	7	.	.	.
c1riboseqorf141	DRAM2	DRAM2	N	.	7	.	.	.	7	.	.	.	7	.	.	.	7	.	.	.
c1riboseqorf143	LRIG2	LRIG2	N	.	7	.	.	.	7	.	.	.	7	.	.	.	7	.	.	.
c1riboseqorf145	PHTF1	PHTF1	N	.	7	.	.	.	7	.	.	.	7	.	.	.	7	.	.	.
c1riboseqorf146	DCLRE1B	DCLRE1B	N	.	7	.	.	.	7	.	.	.	7	.	.	.	7	.	.	.
c1riboseqorf147	HIPK1	HIPK1	N	.	7	.	.	.	7	.	.	.	7	.	.	.	7	.	.	.
c1riboseqorf148	DENND2C	DENND2C	N	.	7	.	.	.	7	.	.	.	7	.	.	.	7	.	.	.
c1riboseqorf15	GPR153	GPR153	N	.	7	.	.	.	7	.	.	.	7	.	.	.	7	.	.	.
c1riboseqorf152	IGSF3	IGSF3	N	.	7	.	.	.	7	.	.	.	7	.	.	.	7	.	.	.
c1riboseqorf153	IGSF3	IGSF3	N	.	7	.	.	.	7	.	.	.	7	.	.	.	7	.	.	.
c1riboseqorf154	MAN1A2	MAN1A2	N	.	7	.	.	.	7	.	.	.	7	.	.	.	7	.	.	.
c1riboseqorf155	MAN1A2	MAN1A2	N	.	7	.	.	.	7	.	.	.	7	.	.	.	7	.	.	.
c1riboseqorf159	NOTCH2	NOTCH2	N	.	7	.	.	.	7	.	.	.	7	.	.	.	7	.	.	.
c1riboseqorf16	ERRFI1	ERRFI1	N	.	7	.	.	.	7	.	.	.	7	.	.	.	7	.	.	.
c1riboseqorf161	NBPF15	NBPF15	N	.	7	.	.	.	7	.	.	.	7	.	.	.	7	.	.	.
c1riboseqorf164	ACP6	ACP6	N	.	7	.	.	.	7	.	.	.	7	.	.	.	7	.	.	.
c1riboseqorf166	PDE4DIP	PDE4DIP	N	.	7	.	.	.	7	.	.	.	7	.	.	.	7	.	.	.
c1riboseqorf167	PDE4DIP	PDE4DIP	N	.	7	.	.	.	7	.	.	.	7	.	.	.	7	.	.	.
c1riboseqorf168	PLEKHO1	PLEKHO1	N	.	7	.	.	.	7	.	.	.	7	.	.	.	7	.	.	.
c1riboseqorf169	ANP32E	ANP32E	N	.	7	.	.	.	7	.	.	.	7	.	.	.	7	.	.	.
c1riboseqorf170	MRPS21	MRPS21	N	.	7	.	.	.	7	.	.	.	7	.	.	.	7	.	.	.
c1riboseqorf171	MINDY1	MINDY1	N	.	7	.	.	.	7	.	.	.	7	.	.	.	7	.	.	.
c1riboseqorf172	CDC42SE1	CDC42SE1	N	.	7	.	.	.	7	.	.	.	7	.	.	.	7	.	.	.
c1riboseqorf173	LYSMD1	LYSMD1	N	.	7	.	.	.	7	.	.	.	7	.	.	.	7	.	.	.
c1riboseqorf174	PIP5K1A	PIP5K1A	N	.	7	.	.	.	7	.	.	.	7	.	.	.	7	.	.	.
c1riboseqorf175	PIP5K1A	PIP5K1A	N	.	7	.	.	.	7	.	.	.	7	.	.	.	7	.	.	.
c1riboseqorf176	PI4KB	PI4KB	N	.	7	.	.	.	7	.	.	.	7	.	.	.	7	.	.	.
c1riboseqorf177	PI4KB	PI4KB	N	.	7	.	.	.	7	.	.	.	7	.	.	.	7	.	.	.
c1riboseqorf178	RFX5	RFX5	N	.	7	.	.	.	7	.	.	.	7	.	.	.	7	.	.	.
c1riboseqorf18	PIK3CD	PIK3CD	N	.	7	.	.	.	7	.	.	.	7	.	.	.	7	.	.	.
c1riboseqorf182	INTS3	INTS3	N	.	7	.	.	.	7	.	.	.	7	.	.	.	7	.	.	.
c1riboseqorf185	CHRNB2	CHRNB2	N	.	7	.	.	.	7	.	.	.	7	.	.	.	7	.	.	.
c1riboseqorf187	FLAD1	FLAD1	N	.	7	.	.	.	7	.	.	.	7	.	.	.	7	.	.	.
c1riboseqorf188	GBA	GBA	N	.	7	.	.	.	7	.	.	.	7	.	.	.	7	.	.	.
c1riboseqorf189	FAM189B	FAM189B	N	.	7	.	.	.	7	.	.	.	7	.	.	.	7	.	.	.
c1riboseqorf19	LZIC	LZIC	N	.	7	.	.	.	7	.	.	.	7	.	.	.	7	.	.	.
c1riboseqorf190	FDPS	FDPS	N	.	7	.	.	.	7	.	.	.	7	.	.	.	7	.	.	.
c1riboseqorf191	RUSC1	RUSC1	N	.	7	.	.	.	7	.	.	.	7	.	.	.	7	.	.	.
c1riboseqorf194	SLC25A44	SLC25A44	N	.	7	.	.	.	7	.	.	.	7	.	.	.	7	.	.	.
c1riboseqorf195	SMG5	SMG5	N	.	7	.	.	.	7	.	.	.	7	.	.	.	7	.	.	.
c1riboseqorf197	GPATCH4	GPATCH4	N	.	7	.	.	.	7	.	.	.	7	.	.	.	7	.	.	.
c1riboseqorf20	CENPS	CENPS-CORT;CENPS	Y	Y	7	.	.	.	7	.	.	.	7	.	.	.	7	.	.	.
c1riboseqorf200	ISG20L2	ISG20L2	N	.	7	.	.	.	7	.	.	.	7	.	.	.	7	.	.	.
c1riboseqorf201	ISG20L2	ISG20L2	N	.	7	.	.	.	7	.	.	.	7	.	.	.	7	.	.	.
c1riboseqorf202	ISG20L2	ISG20L2	N	.	7	.	.	.	7	.	.	.	7	.	.	.	7	.	.	.
c1riboseqorf203	ISG20L2	ISG20L2	N	.	7	.	.	.	7	.	.	.	7	.	.	.	7	.	.	.
c1riboseqorf204	RRNAD1	RRNAD1	N	.	7	.	.	.	7	.	.	.	7	.	.	.	7	.	.	.
c1riboseqorf206	ARHGEF11	ARHGEF11	N	.	7	.	.	.	7	.	.	.	7	.	.	.	7	.	.	.
c1riboseqorf207	PIGM	PIGM	N	.	7	.	.	.	7	.	.	.	7	.	.	.	7	.	.	.
c1riboseqorf208	IGSF8	IGSF8	N	.	7	.	.	.	7	.	.	.	7	.	.	.	7	.	.	.
c1riboseqorf21	FBXO44	FBXO44	N	.	7	.	.	.	7	.	.	.	7	.	.	.	7	.	.	.
c1riboseqorf211	DEDD	DEDD	N	.	7	.	.	.	7	.	.	.	7	.	.	.	7	.	.	.
c1riboseqorf212	DEDD	DEDD	N	.	7	.	.	.	7	.	.	.	7	.	.	.	7	.	.	.
c1riboseqorf213	USP21	USP21	N	.	7	.	.	.	7	.	.	.	7	.	.	.	7	.	.	.
c1riboseqorf214	B4GALT3	B4GALT3	N	.	7	.	.	.	7	.	.	.	7	.	.	.	7	.	.	.
c1riboseqorf215	B4GALT3	B4GALT3	N	.	7	.	.	.	7	.	.	.	7	.	.	.	7	.	.	.
c1riboseqorf216	ADAMTS4	ADAMTS4	N	.	7	.	.	.	7	.	.	.	7	.	.	.	7	.	.	.
c1riboseqorf218	TOMM40L	TOMM40L	N	.	7	.	.	.	7	.	.	.	7	.	.	.	7	.	.	.
c1riboseqorf219	RXRG	RXRG	N	.	7	.	.	.	7	.	.	.	7	.	.	.	7	.	.	.
c1riboseqorf22	TMEM51	TMEM51	N	.	7	.	.	.	7	.	.	.	7	.	.	.	7	.	.	.
c1riboseqorf220	DCAF6	DCAF6	N	.	7	.	.	.	7	.	.	.	7	.	.	.	7	.	.	.
c1riboseqorf223	NME7	NME7	N	.	7	.	.	.	7	.	.	.	7	.	.	.	7	.	.	.
c1riboseqorf224	PRRC2C	PRRC2C	N	.	7	.	.	.	7	.	.	.	7	.	.	.	7	.	.	.
c1riboseqorf225	EEF1AKNMT	EEF1AKNMT	N	.	7	.	.	.	7	.	.	.	7	.	.	.	7	.	.	.
c1riboseqorf226	C1orf105	C1orf105	N	.	7	.	.	.	7	.	.	.	7	.	.	.	7	.	.	.
c1riboseqorf227	SUCO	SUCO	N	.	7	.	.	.	7	.	.	.	7	.	.	.	7	.	.	.
c1riboseqorf229	DARS2	DARS2	N	.	7	.	.	.	7	.	.	.	7	.	.	.	7	.	.	.
c1riboseqorf235	ZBTB37	ZBTB37	N	.	7	.	.	.	7	.	.	.	7	.	.	.	7	.	.	.
c1riboseqorf237	KIAA0040	KIAA0040	N	.	7	.	.	.	7	.	.	.	7	.	.	.	7	.	.	.
c1riboseqorf238	TOR1AIP2	TOR1AIP2	N	.	7	.	.	.	7	.	.	.	7	.	.	.	7	.	.	.
c1riboseqorf240	TOR1AIP2	TOR1AIP2	N	.	7	.	.	.	7	.	.	.	7	.	.	.	7	.	.	.
c1riboseqorf242	XPR1	XPR1	N	.	7	.	.	.	7	.	.	.	7	.	.	.	7	.	.	.
c1riboseqorf244	DHX9	DHX9	N	.	7	.	.	.	7	.	.	.	7	.	.	.	7	.	.	.
c1riboseqorf245	SMG7	SMG7	N	.	7	.	.	.	7	.	.	.	7	.	.	.	7	.	.	.
c1riboseqorf246	RGL1	RGL1	N	.	7	.	.	.	7	.	.	.	7	.	.	.	7	.	.	.
c1riboseqorf247	RGL1	RGL1	N	.	7	.	.	.	7	.	.	.	7	.	.	.	7	.	.	.
c1riboseqorf248	IVNS1ABP	IVNS1ABP	N	.	7	.	.	.	7	.	.	.	7	.	.	.	7	.	.	.
c1riboseqorf249	CAMSAP2	CAMSAP2	N	.	7	.	.	.	7	.	.	.	7	.	.	.	7	.	.	.
c1riboseqorf25	SPEN	SPEN	N	.	7	.	.	.	7	.	.	.	7	.	.	.	7	.	.	.
c1riboseqorf250	TMEM183A	TMEM183A	N	.	7	.	.	.	7	.	.	.	7	.	.	.	7	.	.	.
c1riboseqorf251	ATP2B4	ATP2B4	N	.	7	.	.	.	7	.	.	.	7	.	.	.	7	.	.	.
c1riboseqorf253	ZC3H11A	ZC3H11A	N	.	7	.	.	.	7	.	.	.	7	.	.	.	7	.	.	.
c1riboseqorf256	PPP1R15B	PPP1R15B	N	.	7	.	.	.	7	.	.	.	7	.	.	.	7	.	.	.
c1riboseqorf257	ELK4	ELK4	N	.	7	.	.	.	7	.	.	.	7	.	.	.	7	.	.	.
c1riboseqorf258	SLC45A3	SLC45A3	N	.	7	.	.	.	7	.	.	.	7	.	.	.	7	.	.	.
c1riboseqorf259	SLC41A1	SLC41A1	N	.	7	.	.	.	7	.	.	.	7	.	.	.	7	.	.	.
c1riboseqorf26	ZBTB17	ZBTB17	N	.	7	.	.	.	7	.	.	.	7	.	.	.	7	.	.	.
c1riboseqorf260	SLC41A1	SLC41A1	N	.	7	.	.	.	7	.	.	.	7	.	.	.	7	.	.	.
c1riboseqorf261	SLC41A1	SLC41A1	N	.	7	.	.	.	7	.	.	.	7	.	.	.	7	.	.	.
c1riboseqorf262	IKBKE	IKBKE	N	.	7	.	.	.	7	.	.	.	7	.	.	.	7	.	.	.
c1riboseqorf263	EIF2D	EIF2D	N	.	7	.	.	.	7	.	.	.	7	.	.	.	7	.	.	.
c1riboseqorf264	IL24	IL24	N	.	7	.	.	.	7	.	.	.	7	.	.	.	7	.	.	.
c1riboseqorf265	PLXNA2	PLXNA2	N	.	7	.	.	.	7	.	.	.	7	.	.	.	7	.	.	.
c1riboseqorf267	LPGAT1	LPGAT1	N	.	7	.	.	.	7	.	.	.	7	.	.	.	7	.	.	.
c1riboseqorf27	ZBTB17	ZBTB17	N	.	7	.	.	.	7	.	.	.	7	.	.	.	7	.	.	.
c1riboseqorf271	ANGEL2	ANGEL2	N	.	7	.	.	.	7	.	.	.	7	.	.	.	7	.	.	.
c1riboseqorf273	PTPN14	PTPN14	N	.	7	.	.	.	7	.	.	.	7	.	.	.	7	.	.	.
c1riboseqorf274	GPATCH2	GPATCH2	N	.	7	.	.	.	7	.	.	.	7	.	.	.	7	.	.	.
c1riboseqorf276	AIDA	AIDA	N	.	7	.	.	.	7	.	.	.	7	.	.	.	7	.	.	.
c1riboseqorf277	BROX	BROX	N	.	7	.	.	.	7	.	.	.	7	.	.	.	7	.	.	.
c1riboseqorf278	TMEM63A	TMEM63A	N	.	7	.	.	.	7	.	.	.	7	.	.	.	7	.	.	.
c1riboseqorf279	CDC42BPA	CDC42BPA	N	.	7	.	.	.	7	.	.	.	7	.	.	.	7	.	.	.
c1riboseqorf28	CPLANE2	CPLANE2	N	.	7	.	.	.	7	.	.	.	7	.	.	.	7	.	.	.
c1riboseqorf280	CDC42BPA	CDC42BPA	N	.	7	.	.	.	7	.	.	.	7	.	.	.	7	.	.	.
c1riboseqorf281	CDC42BPA	CDC42BPA	N	.	7	.	.	.	7	.	.	.	7	.	.	.	7	.	.	.
c1riboseqorf287	MAP3K21	MAP3K21	N	.	7	.	.	.	7	.	.	.	7	.	.	.	7	.	.	.
c1riboseqorf288	COA6	COA6	N	.	7	.	.	.	7	.	.	.	7	.	.	.	7	.	.	.
c1riboseqorf289	GGPS1	TBCE;GGPS1	Y	Y	7	.	.	.	7	.	.	.	7	.	.	.	7	.	.	.
c1riboseqorf290	GNG4	GNG4	N	.	7	.	.	.	7	.	.	.	7	.	.	.	7	.	.	.
c1riboseqorf291	MTR	MTR	N	.	7	.	.	.	7	.	.	.	7	.	.	.	7	.	.	.
c1riboseqorf293	EXO1	EXO1	N	.	7	.	.	.	7	.	.	.	7	.	.	.	7	.	.	.
c1riboseqorf294	PLD5	PLD5	N	.	7	.	.	.	7	.	.	.	7	.	.	.	7	.	.	.
c1riboseqorf296	ZNF124	ZNF124	N	.	7	.	.	.	7	.	.	.	7	.	.	.	7	.	.	.
c1riboseqorf297	ZNF496	ZNF496	N	.	7	.	.	.	7	.	.	.	7	.	.	.	7	.	.	.
c1riboseqorf298	SH3BP5L	SH3BP5L	N	.	7	.	.	.	7	.	.	.	7	.	.	.	7	.	.	.
c1riboseqorf34	SLC66A1	SLC66A1	N	.	7	.	.	.	7	.	.	.	7	.	.	.	7	.	.	.
c1riboseqorf35	EIF4G3	EIF4G3	N	.	7	.	.	.	7	.	.	.	7	.	.	.	7	.	.	.
c1riboseqorf37	LUZP1	LUZP1	N	.	7	.	.	.	7	.	.	.	7	.	.	.	7	.	.	.
c1riboseqorf38	LUZP1	LUZP1	N	.	7	.	.	.	7	.	.	.	7	.	.	.	7	.	.	.
c1riboseqorf40	NIPAL3	NIPAL3	N	.	7	.	.	.	7	.	.	.	7	.	.	.	7	.	.	.
c1riboseqorf42	PAFAH2	PAFAH2	N	.	7	.	.	.	7	.	.	.	7	.	.	.	7	.	.	.
c1riboseqorf43	EXTL1	EXTL1	N	.	7	.	.	.	7	.	.	.	7	.	.	.	7	.	.	.
c1riboseqorf44	PDIK1L	PDIK1L	N	.	7	.	.	.	7	.	.	.	7	.	.	.	7	.	.	.
c1riboseqorf45	FAM110D	FAM110D	N	.	7	.	.	.	7	.	.	.	7	.	.	.	7	.	.	.
c1riboseqorf46	ARID1A	ARID1A	N	.	7	.	.	.	7	.	.	.	7	.	.	.	7	.	.	.
c1riboseqorf47	PIGV	PIGV	N	.	7	.	.	.	7	.	.	.	7	.	.	.	7	.	.	.
c1riboseqorf48	AHDC1	AHDC1	N	.	7	.	.	.	7	.	.	.	7	.	.	.	7	.	.	.
c1riboseqorf49	RPA2	RPA2	N	.	7	.	.	.	7	.	.	.	7	.	.	.	7	.	.	.
c1riboseqorf51	SESN2	SESN2	N	.	7	.	.	.	7	.	.	.	7	.	.	.	7	.	.	.
c1riboseqorf55	PTP4A2	PTP4A2	N	.	7	.	.	.	7	.	.	.	7	.	.	.	7	.	.	.
c1riboseqorf56	YARS1	YARS1	N	.	7	.	.	.	7	.	.	.	7	.	.	.	7	.	.	.
c1riboseqorf58	TRIM62	TRIM62	N	.	7	.	.	.	7	.	.	.	7	.	.	.	7	.	.	.
c1riboseqorf59	PHC2	PHC2	N	.	7	.	.	.	7	.	.	.	7	.	.	.	7	.	.	.
c1riboseqorf60	GJB3	GJB3	N	.	7	.	.	.	7	.	.	.	7	.	.	.	7	.	.	.
c1riboseqorf63	ZMYM6	ZMYM6	N	.	7	.	.	.	7	.	.	.	7	.	.	.	7	.	.	.
c1riboseqorf64	KIAA0319L	KIAA0319L	N	.	7	.	.	.	7	.	.	.	7	.	.	.	7	.	.	.
c1riboseqorf67	AGO3	AGO3	N	.	7	.	.	.	7	.	.	.	7	.	.	.	7	.	.	.
c1riboseqorf68	MAP7D1	MAP7D1	N	.	7	.	.	.	7	.	.	.	7	.	.	.	7	.	.	.
c1riboseqorf69	THRAP3	THRAP3	N	.	7	.	.	.	7	.	.	.	7	.	.	.	7	.	.	.
c1riboseqorf71	LSM10	LSM10	N	.	7	.	.	.	7	.	.	.	7	.	.	.	7	.	.	.
c1riboseqorf74	ZC3H12A	ZC3H12A	N	.	7	.	.	.	7	.	.	.	7	.	.	.	7	.	.	.
c1riboseqorf75	C1orf109	C1orf109	N	.	7	.	.	.	7	.	.	.	7	.	.	.	7	.	.	.
c1riboseqorf76	MTF1	MTF1	N	.	7	.	.	.	7	.	.	.	7	.	.	.	7	.	.	.
c1riboseqorf77	MACF1	MACF1	N	.	7	.	.	.	7	.	.	.	7	.	.	.	7	.	.	.
c1riboseqorf79	ZFP69	ZFP69	N	.	7	.	.	.	7	.	.	.	7	.	.	.	7	.	.	.
c1riboseqorf80	CTPS1	CTPS1	N	.	7	.	.	.	7	.	.	.	7	.	.	.	7	.	.	.
c1riboseqorf81	SCMH1	SCMH1	N	.	7	.	.	.	7	.	.	.	7	.	.	.	7	.	.	.
c1riboseqorf82	ERMAP	ERMAP	N	.	7	.	.	.	7	.	.	.	7	.	.	.	7	.	.	.
c1riboseqorf83	TMEM125	TMEM125	N	.	7	.	.	.	7	.	.	.	7	.	.	.	7	.	.	.
c1riboseqorf84	PTPRF	PTPRF	N	.	7	.	.	.	7	.	.	.	7	.	.	.	7	.	.	.
c1riboseqorf85	ST3GAL3	ST3GAL3	N	.	7	.	.	.	7	.	.	.	7	.	.	.	7	.	.	.
c1riboseqorf86	IPO13	IPO13	N	.	7	.	.	.	7	.	.	.	7	.	.	.	7	.	.	.
c1riboseqorf87	DPH2	DPH2	N	.	7	.	.	.	7	.	.	.	7	.	.	.	7	.	.	.
c1riboseqorf88	MUTYH	MUTYH	N	.	7	.	.	.	7	.	.	.	7	.	.	.	7	.	.	.
c1riboseqorf9	TNFRSF14	TNFRSF14	N	.	7	.	.	.	7	.	.	.	7	.	.	.	7	.	.	.
c1riboseqorf90	AKR1A1	AKR1A1	N	.	7	.	.	.	7	.	.	.	7	.	.	.	7	.	.	.
c1riboseqorf91	GPBP1L1	GPBP1L1	N	.	7	.	.	.	7	.	.	.	7	.	.	.	7	.	.	.
c1riboseqorf92	GPBP1L1	GPBP1L1	N	.	7	.	.	.	7	.	.	.	7	.	.	.	7	.	.	.
c1riboseqorf94	CDKN2C	CDKN2C	N	.	7	.	.	.	7	.	.	.	7	.	.	.	7	.	.	.
c1riboseqorf95	CDKN2C	CDKN2C	N	.	7	.	.	.	7	.	.	.	7	.	.	.	7	.	.	.
c1riboseqorf96	RNF11	RNF11	N	.	7	.	.	.	7	.	.	.	7	.	.	.	7	.	.	.
c1riboseqorf97	RNF11	RNF11	N	.	7	.	.	.	7	.	.	.	7	.	.	.	7	.	.	.
c1riboseqorf99	ZFYVE9	ZFYVE9	N	.	7	.	.	.	7	.	.	.	7	.	.	.	7	.	.	.
c20riboseqorf10	LZTS3	LZTS3	N	.	7	.	.	.	7	.	.	.	7	.	.	.	7	.	.	.
c20riboseqorf11	MAVS	MAVS	N	.	7	.	.	.	7	.	.	.	7	.	.	.	7	.	.	.
c20riboseqorf12	RASSF2	RASSF2	N	.	7	.	.	.	7	.	.	.	7	.	.	.	7	.	.	.
c20riboseqorf13	TMEM230	TMEM230	N	.	7	.	.	.	7	.	.	.	7	.	.	.	7	.	.	.
c20riboseqorf14	TMEM230	TMEM230	N	.	7	.	.	.	7	.	.	.	7	.	.	.	7	.	.	.
c20riboseqorf15	CRLS1	CRLS1	N	.	7	.	.	.	7	.	.	.	7	.	.	.	7	.	.	.
c20riboseqorf16	BMP2	BMP2	N	.	7	.	.	.	7	.	.	.	7	.	.	.	7	.	.	.
c20riboseqorf17	BMP2	BMP2	N	.	7	.	.	.	7	.	.	.	7	.	.	.	7	.	.	.
c20riboseqorf2	SOX12	SOX12	N	.	7	.	.	.	7	.	.	.	7	.	.	.	7	.	.	.
c20riboseqorf20	JAG1	JAG1	N	.	7	.	.	.	7	.	.	.	7	.	.	.	7	.	.	.
c20riboseqorf21	TASP1	TASP1	N	.	7	.	.	.	7	.	.	.	7	.	.	.	7	.	.	.
c20riboseqorf22	KIF16B	KIF16B	N	.	7	.	.	.	7	.	.	.	7	.	.	.	7	.	.	.
c20riboseqorf24	NINL	NINL	N	.	7	.	.	.	7	.	.	.	7	.	.	.	7	.	.	.
c20riboseqorf26	PLAGL2	PLAGL2	N	.	7	.	.	.	7	.	.	.	7	.	.	.	7	.	.	.
c20riboseqorf27	KIF3B	KIF3B	N	.	7	.	.	.	7	.	.	.	7	.	.	.	7	.	.	.
c20riboseqorf29	E2F1	E2F1	N	.	7	.	.	.	7	.	.	.	7	.	.	.	7	.	.	.
c20riboseqorf30	EIF2S2	EIF2S2	N	.	7	.	.	.	7	.	.	.	7	.	.	.	7	.	.	.
c20riboseqorf31	ITCH	ITCH	N	.	7	.	.	.	7	.	.	.	7	.	.	.	7	.	.	.
c20riboseqorf4	TBC1D20	TBC1D20	N	.	7	.	.	.	7	.	.	.	7	.	.	.	7	.	.	.
c20riboseqorf40	JPH2	JPH2	N	.	7	.	.	.	7	.	.	.	7	.	.	.	7	.	.	.
c20riboseqorf44	ACOT8	ACOT8	N	.	7	.	.	.	7	.	.	.	7	.	.	.	7	.	.	.
c20riboseqorf45	ZSWIM1	ZSWIM1	N	.	7	.	.	.	7	.	.	.	7	.	.	.	7	.	.	.
c20riboseqorf47	PCIF1	PCIF1	N	.	7	.	.	.	7	.	.	.	7	.	.	.	7	.	.	.
c20riboseqorf48	PCIF1	PCIF1	N	.	7	.	.	.	7	.	.	.	7	.	.	.	7	.	.	.
c20riboseqorf49	SLC35C2	SLC35C2	N	.	7	.	.	.	7	.	.	.	7	.	.	.	7	.	.	.
c20riboseqorf5	PCED1A	PCED1A	N	.	7	.	.	.	7	.	.	.	7	.	.	.	7	.	.	.
c20riboseqorf50	ELMO2	ELMO2	N	.	7	.	.	.	7	.	.	.	7	.	.	.	7	.	.	.
c20riboseqorf51	NCOA3	NCOA3	N	.	7	.	.	.	7	.	.	.	7	.	.	.	7	.	.	.
c20riboseqorf53	SPATA2	SPATA2	N	.	7	.	.	.	7	.	.	.	7	.	.	.	7	.	.	.
c20riboseqorf54	UBE2V1	UBE2V1	N	.	7	.	.	.	7	.	.	.	7	.	.	.	7	.	.	.
c20riboseqorf55	RAB22A	RAB22A	N	.	7	.	.	.	7	.	.	.	7	.	.	.	7	.	.	.
c20riboseqorf57	OSBPL2	OSBPL2	N	.	7	.	.	.	7	.	.	.	7	.	.	.	7	.	.	.
c20riboseqorf59	DIDO1	DIDO1	N	.	7	.	.	.	7	.	.	.	7	.	.	.	7	.	.	.
c20riboseqorf6	PTPRA	PTPRA	N	.	7	.	.	.	7	.	.	.	7	.	.	.	7	.	.	.
c20riboseqorf60	YTHDF1	YTHDF1	N	.	7	.	.	.	7	.	.	.	7	.	.	.	7	.	.	.
c20riboseqorf7	PTPRA	PTPRA	N	.	7	.	.	.	7	.	.	.	7	.	.	.	7	.	.	.
c20riboseqorf8	UBOX5	UBOX5	N	.	7	.	.	.	7	.	.	.	7	.	.	.	7	.	.	.
c20riboseqorf9	FASTKD5	FASTKD5	N	.	7	.	.	.	7	.	.	.	7	.	.	.	7	.	.	.
c21riboseqorf10	SCAF4	SCAF4	N	.	7	.	.	.	7	.	.	.	7	.	.	.	7	.	.	.
c21riboseqorf12	ITSN1	ITSN1	N	.	7	.	.	.	7	.	.	.	7	.	.	.	7	.	.	.
c21riboseqorf14	RUNX1	RUNX1	N	.	7	.	.	.	7	.	.	.	7	.	.	.	7	.	.	.
c21riboseqorf18	SLC37A1	SLC37A1	N	.	7	.	.	.	7	.	.	.	7	.	.	.	7	.	.	.
c21riboseqorf19	WDR4	WDR4	N	.	7	.	.	.	7	.	.	.	7	.	.	.	7	.	.	.
c21riboseqorf28	PRMT2	PRMT2	N	.	7	.	.	.	7	.	.	.	7	.	.	.	7	.	.	.
c21riboseqorf7	CYYR1	CYYR1	N	.	7	.	.	.	7	.	.	.	7	.	.	.	7	.	.	.
c21riboseqorf8	USP16	USP16	N	.	7	.	.	.	7	.	.	.	7	.	.	.	7	.	.	.
c21riboseqorf9	BACH1	BACH1	N	.	7	.	.	.	7	.	.	.	7	.	.	.	7	.	.	.
c22riboseqorf1	PEX26	PEX26	N	.	7	.	.	.	7	.	.	.	7	.	.	.	7	.	.	.
c22riboseqorf13	PPM1F	PPM1F	N	.	7	.	.	.	7	.	.	.	7	.	.	.	7	.	.	.
c22riboseqorf14	GNAZ	GNAZ	N	.	7	.	.	.	7	.	.	.	7	.	.	.	7	.	.	.
c22riboseqorf15	CABIN1	CABIN1	N	.	7	.	.	.	7	.	.	.	7	.	.	.	7	.	.	.
c22riboseqorf16	SPECC1L	SPECC1L-ADORA2A;SPECC1L	Y	Y	7	.	.	.	7	.	.	.	7	.	.	.	7	.	.	.
c22riboseqorf17	ADORA2A	ADORA2A;SPECC1L-ADORA2A	Y	Y	7	.	.	.	7	.	.	.	7	.	.	.	7	.	.	.
c22riboseqorf18	GUCD1	GUCD1	N	.	7	.	.	.	7	.	.	.	7	.	.	.	7	.	.	.
c22riboseqorf19	ASPHD2	ASPHD2	N	.	7	.	.	.	7	.	.	.	7	.	.	.	7	.	.	.
c22riboseqorf2	PEX26	PEX26	N	.	7	.	.	.	7	.	.	.	7	.	.	.	7	.	.	.
c22riboseqorf20	HPS4	HPS4	N	.	7	.	.	.	7	.	.	.	7	.	.	.	7	.	.	.
c22riboseqorf21	HPS4	HPS4	N	.	7	.	.	.	7	.	.	.	7	.	.	.	7	.	.	.
c22riboseqorf22	HPS4	HPS4	N	.	7	.	.	.	7	.	.	.	7	.	.	.	7	.	.	.
c22riboseqorf24	TPST2	TPST2	N	.	7	.	.	.	7	.	.	.	7	.	.	.	7	.	.	.
c22riboseqorf28	RHBDD3	RHBDD3	N	.	7	.	.	.	7	.	.	.	7	.	.	.	7	.	.	.
c22riboseqorf29	THOC5	THOC5	N	.	7	.	.	.	7	.	.	.	7	.	.	.	7	.	.	.
c22riboseqorf3	PEX26	PEX26	N	.	7	.	.	.	7	.	.	.	7	.	.	.	7	.	.	.
c22riboseqorf30	NF2	NF2	N	.	7	.	.	.	7	.	.	.	7	.	.	.	7	.	.	.
c22riboseqorf34	LIMK2	LIMK2	N	.	7	.	.	.	7	.	.	.	7	.	.	.	7	.	.	.
c22riboseqorf36	LARGE1	LARGE1	N	.	7	.	.	.	7	.	.	.	7	.	.	.	7	.	.	.
c22riboseqorf37	RBFOX2	RBFOX2	N	.	7	.	.	.	7	.	.	.	7	.	.	.	7	.	.	.
c22riboseqorf4	HIRA	HIRA	N	.	7	.	.	.	7	.	.	.	7	.	.	.	7	.	.	.
c22riboseqorf40	JOSD1	JOSD1	N	.	7	.	.	.	7	.	.	.	7	.	.	.	7	.	.	.
c22riboseqorf41	JOSD1	JOSD1	N	.	7	.	.	.	7	.	.	.	7	.	.	.	7	.	.	.
c22riboseqorf42	MIEF1	MIEF1	N	.	7	.	.	.	7	.	.	.	7	.	.	.	7	.	.	.
c22riboseqorf44	SGSM3	SGSM3;AL022238.3	Y	Y	7	.	.	.	7	.	.	.	7	.	.	.	7	.	.	.
c22riboseqorf45	RANGAP1	RANGAP1	N	.	7	.	.	.	7	.	.	.	7	.	.	.	7	.	.	.
c22riboseqorf46	ZC3H7B	ZC3H7B	N	.	7	.	.	.	7	.	.	.	7	.	.	.	7	.	.	.
c22riboseqorf47	POLR3H	POLR3H	N	.	7	.	.	.	7	.	.	.	7	.	.	.	7	.	.	.
c22riboseqorf49	NAGA	NAGA	N	.	7	.	.	.	7	.	.	.	7	.	.	.	7	.	.	.
c22riboseqorf51	A4GALT	A4GALT	N	.	7	.	.	.	7	.	.	.	7	.	.	.	7	.	.	.
c22riboseqorf52	PRR5-ARHGAP8	PRR5-ARHGAP8;PRR5	Y	Y	7	.	.	.	7	.	.	.	7	.	.	.	7	.	.	.
c22riboseqorf53	NUP50	NUP50	N	.	7	.	.	.	7	.	.	.	7	.	.	.	7	.	.	.
c22riboseqorf59	ZBED4	ZBED4	N	.	7	.	.	.	7	.	.	.	7	.	.	.	7	.	.	.
c22riboseqorf6	DGCR8	DGCR8	N	.	7	.	.	.	7	.	.	.	7	.	.	.	7	.	.	.
c22riboseqorf60	ZBED4	ZBED4	N	.	7	.	.	.	7	.	.	.	7	.	.	.	7	.	.	.
c22riboseqorf61	ALG12	ALG12	N	.	7	.	.	.	7	.	.	.	7	.	.	.	7	.	.	.
c22riboseqorf62	PLXNB2	PLXNB2	N	.	7	.	.	.	7	.	.	.	7	.	.	.	7	.	.	.
c22riboseqorf63	PPP6R2	PPP6R2	N	.	7	.	.	.	7	.	.	.	7	.	.	.	7	.	.	.
c22riboseqorf7	ZDHHC8	ZDHHC8	N	.	7	.	.	.	7	.	.	.	7	.	.	.	7	.	.	.
c22riboseqorf8	RTN4R	RTN4R	N	.	7	.	.	.	7	.	.	.	7	.	.	.	7	.	.	.
c22riboseqorf9	ZNF74	ZNF74	N	.	7	.	.	.	7	.	.	.	7	.	.	.	7	.	.	.
c2riboseqorf1	EIPR1	EIPR1	N	.	7	.	.	.	7	.	.	.	7	.	.	.	7	.	.	.
c2riboseqorf101	MBD5	MBD5	N	.	7	.	.	.	7	.	.	.	7	.	.	.	7	.	.	.
c2riboseqorf102	LYPD6	LYPD6	N	.	7	.	.	.	7	.	.	.	7	.	.	.	7	.	.	.
c2riboseqorf103	RIF1	RIF1	N	.	7	.	.	.	7	.	.	.	7	.	.	.	7	.	.	.
c2riboseqorf104	ARL5A	ARL5A	N	.	7	.	.	.	7	.	.	.	7	.	.	.	7	.	.	.
c2riboseqorf105	ARL5A	ARL5A	N	.	7	.	.	.	7	.	.	.	7	.	.	.	7	.	.	.
c2riboseqorf11	ASXL2	ASXL2	N	.	7	.	.	.	7	.	.	.	7	.	.	.	7	.	.	.
c2riboseqorf110	TANK	TANK	N	.	7	.	.	.	7	.	.	.	7	.	.	.	7	.	.	.
c2riboseqorf111	KCNH7	KCNH7	N	.	7	.	.	.	7	.	.	.	7	.	.	.	7	.	.	.
c2riboseqorf112	CSRNP3	CSRNP3	N	.	7	.	.	.	7	.	.	.	7	.	.	.	7	.	.	.
c2riboseqorf115	FASTKD1	FASTKD1	N	.	7	.	.	.	7	.	.	.	7	.	.	.	7	.	.	.
c2riboseqorf116	FASTKD1	FASTKD1	N	.	7	.	.	.	7	.	.	.	7	.	.	.	7	.	.	.
c2riboseqorf117	PHOSPHO2	PHOSPHO2;KLHL23	Y	Y	7	.	.	.	7	.	.	.	7	.	.	.	7	.	.	.
c2riboseqorf118	TLK1	TLK1	N	.	7	.	.	.	7	.	.	.	7	.	.	.	7	.	.	.
c2riboseqorf12	KIF3C	KIF3C	N	.	7	.	.	.	7	.	.	.	7	.	.	.	7	.	.	.
c2riboseqorf120	MAP3K20	MAP3K20	N	.	7	.	.	.	7	.	.	.	7	.	.	.	7	.	.	.
c2riboseqorf123	WIPF1	WIPF1	N	.	7	.	.	.	7	.	.	.	7	.	.	.	7	.	.	.
c2riboseqorf125	NFE2L2	NFE2L2	N	.	7	.	.	.	7	.	.	.	7	.	.	.	7	.	.	.
c2riboseqorf13	AGBL5	AGBL5	N	.	7	.	.	.	7	.	.	.	7	.	.	.	7	.	.	.
c2riboseqorf132	PLEKHA3	PLEKHA3	N	.	7	.	.	.	7	.	.	.	7	.	.	.	7	.	.	.
c2riboseqorf137	CWC22	CWC22	N	.	7	.	.	.	7	.	.	.	7	.	.	.	7	.	.	.
c2riboseqorf140	CALCRL	CALCRL	N	.	7	.	.	.	7	.	.	.	7	.	.	.	7	.	.	.
c2riboseqorf142	GULP1	GULP1	N	.	7	.	.	.	7	.	.	.	7	.	.	.	7	.	.	.
c2riboseqorf144	NAB1	NAB1	N	.	7	.	.	.	7	.	.	.	7	.	.	.	7	.	.	.
c2riboseqorf147	KCTD18	KCTD18	N	.	7	.	.	.	7	.	.	.	7	.	.	.	7	.	.	.
c2riboseqorf148	KCTD18	KCTD18	N	.	7	.	.	.	7	.	.	.	7	.	.	.	7	.	.	.
c2riboseqorf149	FAM126B	FAM126B	N	.	7	.	.	.	7	.	.	.	7	.	.	.	7	.	.	.
c2riboseqorf15	KHK	KHK	N	.	7	.	.	.	7	.	.	.	7	.	.	.	7	.	.	.
c2riboseqorf150	CFLAR	CFLAR	N	.	7	.	.	.	7	.	.	.	7	.	.	.	7	.	.	.
c2riboseqorf151	CFLAR	CFLAR	N	.	7	.	.	.	7	.	.	.	7	.	.	.	7	.	.	.
c2riboseqorf152	TRAK2	TRAK2	N	.	7	.	.	.	7	.	.	.	7	.	.	.	7	.	.	.
c2riboseqorf153	TRAK2	TRAK2	N	.	7	.	.	.	7	.	.	.	7	.	.	.	7	.	.	.
c2riboseqorf154	ALS2	ALS2	N	.	7	.	.	.	7	.	.	.	7	.	.	.	7	.	.	.
c2riboseqorf155	BMPR2	BMPR2	N	.	7	.	.	.	7	.	.	.	7	.	.	.	7	.	.	.
c2riboseqorf156	BMPR2	BMPR2	N	.	7	.	.	.	7	.	.	.	7	.	.	.	7	.	.	.
c2riboseqorf157	BMPR2	BMPR2	N	.	7	.	.	.	7	.	.	.	7	.	.	.	7	.	.	.
c2riboseqorf158	CARF	CARF	N	.	7	.	.	.	7	.	.	.	7	.	.	.	7	.	.	.
c2riboseqorf159	NBEAL1	NBEAL1	N	.	7	.	.	.	7	.	.	.	7	.	.	.	7	.	.	.
c2riboseqorf16	PREB	PREB	N	.	7	.	.	.	7	.	.	.	7	.	.	.	7	.	.	.
c2riboseqorf161	KLF7	KLF7	N	.	7	.	.	.	7	.	.	.	7	.	.	.	7	.	.	.
c2riboseqorf163	PLEKHM3	PLEKHM3	N	.	7	.	.	.	7	.	.	.	7	.	.	.	7	.	.	.
c2riboseqorf164	PLEKHM3	PLEKHM3	N	.	7	.	.	.	7	.	.	.	7	.	.	.	7	.	.	.
c2riboseqorf165	PIKFYVE	PIKFYVE	N	.	7	.	.	.	7	.	.	.	7	.	.	.	7	.	.	.
c2riboseqorf166	MREG	MREG	N	.	7	.	.	.	7	.	.	.	7	.	.	.	7	.	.	.
c2riboseqorf167	MARCHF4	MARCHF4	N	.	7	.	.	.	7	.	.	.	7	.	.	.	7	.	.	.
c2riboseqorf168	USP37	USP37	N	.	7	.	.	.	7	.	.	.	7	.	.	.	7	.	.	.
c2riboseqorf170	ZNF142	ZNF142	N	.	7	.	.	.	7	.	.	.	7	.	.	.	7	.	.	.
c2riboseqorf171	ZNF142	ZNF142	N	.	7	.	.	.	7	.	.	.	7	.	.	.	7	.	.	.
c2riboseqorf172	ZNF142	ZNF142	N	.	7	.	.	.	7	.	.	.	7	.	.	.	7	.	.	.
c2riboseqorf173	BCS1L	BCS1L	N	.	7	.	.	.	7	.	.	.	7	.	.	.	7	.	.	.
c2riboseqorf174	TTLL4	TTLL4	N	.	7	.	.	.	7	.	.	.	7	.	.	.	7	.	.	.
c2riboseqorf175	STK16	STK16	N	.	7	.	.	.	7	.	.	.	7	.	.	.	7	.	.	.
c2riboseqorf176	STK16	STK16	N	.	7	.	.	.	7	.	.	.	7	.	.	.	7	.	.	.
c2riboseqorf177	STK16	STK16	N	.	7	.	.	.	7	.	.	.	7	.	.	.	7	.	.	.
c2riboseqorf179	GMPPA	GMPPA	N	.	7	.	.	.	7	.	.	.	7	.	.	.	7	.	.	.
c2riboseqorf18	SPAST	SPAST	N	.	7	.	.	.	7	.	.	.	7	.	.	.	7	.	.	.
c2riboseqorf180	TMEM198	TMEM198	N	.	7	.	.	.	7	.	.	.	7	.	.	.	7	.	.	.
c2riboseqorf181	IRS1	IRS1	N	.	7	.	.	.	7	.	.	.	7	.	.	.	7	.	.	.
c2riboseqorf183	RHBDD1	RHBDD1	N	.	7	.	.	.	7	.	.	.	7	.	.	.	7	.	.	.
c2riboseqorf184	TRIP12	TRIP12	N	.	7	.	.	.	7	.	.	.	7	.	.	.	7	.	.	.
c2riboseqorf185	SLC16A14	SLC16A14	N	.	7	.	.	.	7	.	.	.	7	.	.	.	7	.	.	.
c2riboseqorf186	ARL4C	ARL4C	N	.	7	.	.	.	7	.	.	.	7	.	.	.	7	.	.	.
c2riboseqorf187	SH3BP4	SH3BP4	N	.	7	.	.	.	7	.	.	.	7	.	.	.	7	.	.	.
c2riboseqorf188	SH3BP4	SH3BP4	N	.	7	.	.	.	7	.	.	.	7	.	.	.	7	.	.	.
c2riboseqorf191	CAPN10	CAPN10	N	.	7	.	.	.	7	.	.	.	7	.	.	.	7	.	.	.
c2riboseqorf21	PRKD3	PRKD3	N	.	7	.	.	.	7	.	.	.	7	.	.	.	7	.	.	.
c2riboseqorf22	PRKD3	PRKD3	N	.	7	.	.	.	7	.	.	.	7	.	.	.	7	.	.	.
c2riboseqorf23	PRKD3	PRKD3	N	.	7	.	.	.	7	.	.	.	7	.	.	.	7	.	.	.
c2riboseqorf26	MAP4K3	MAP4K3	N	.	7	.	.	.	7	.	.	.	7	.	.	.	7	.	.	.
c2riboseqorf28	PKDCC	PKDCC	N	.	7	.	.	.	7	.	.	.	7	.	.	.	7	.	.	.
c2riboseqorf30	PREPL	PREPL	N	.	7	.	.	.	7	.	.	.	7	.	.	.	7	.	.	.
c2riboseqorf31	RHOQ	RHOQ	N	.	7	.	.	.	7	.	.	.	7	.	.	.	7	.	.	.
c2riboseqorf32	PIGF	PIGF	N	.	7	.	.	.	7	.	.	.	7	.	.	.	7	.	.	.
c2riboseqorf33	FOXN2	FOXN2	N	.	7	.	.	.	7	.	.	.	7	.	.	.	7	.	.	.
c2riboseqorf34	MTIF2	MTIF2	N	.	7	.	.	.	7	.	.	.	7	.	.	.	7	.	.	.
c2riboseqorf35	CCDC88A	CCDC88A	N	.	7	.	.	.	7	.	.	.	7	.	.	.	7	.	.	.
c2riboseqorf36	PPP4R3B	PPP4R3B	N	.	7	.	.	.	7	.	.	.	7	.	.	.	7	.	.	.
c2riboseqorf38	BCL11A	BCL11A	N	.	7	.	.	.	7	.	.	.	7	.	.	.	7	.	.	.
c2riboseqorf4	RNF144A	RNF144A	N	.	7	.	.	.	7	.	.	.	7	.	.	.	7	.	.	.
c2riboseqorf42	C2orf74	C2orf74	N	.	7	.	.	.	7	.	.	.	7	.	.	.	7	.	.	.
c2riboseqorf43	EHBP1	EHBP1	N	.	7	.	.	.	7	.	.	.	7	.	.	.	7	.	.	.
c2riboseqorf47	GMCL1	GMCL1	N	.	7	.	.	.	7	.	.	.	7	.	.	.	7	.	.	.
c2riboseqorf5	KIDINS220	KIDINS220	N	.	7	.	.	.	7	.	.	.	7	.	.	.	7	.	.	.
c2riboseqorf53	STAMBP	STAMBP	N	.	7	.	.	.	7	.	.	.	7	.	.	.	7	.	.	.
c2riboseqorf55	WBP1	WBP1	N	.	7	.	.	.	7	.	.	.	7	.	.	.	7	.	.	.
c2riboseqorf59	ELMOD3	ELMOD3	N	.	7	.	.	.	7	.	.	.	7	.	.	.	7	.	.	.
c2riboseqorf6	ITGB1BP1	ITGB1BP1	N	.	7	.	.	.	7	.	.	.	7	.	.	.	7	.	.	.
c2riboseqorf60	ELMOD3	ELMOD3	N	.	7	.	.	.	7	.	.	.	7	.	.	.	7	.	.	.
c2riboseqorf61	TMEM150A	TMEM150A	N	.	7	.	.	.	7	.	.	.	7	.	.	.	7	.	.	.
c2riboseqorf64	KRCC1	KRCC1	N	.	7	.	.	.	7	.	.	.	7	.	.	.	7	.	.	.
c2riboseqorf66	STARD7	STARD7	N	.	7	.	.	.	7	.	.	.	7	.	.	.	7	.	.	.
c2riboseqorf7	HPCAL1	HPCAL1	N	.	7	.	.	.	7	.	.	.	7	.	.	.	7	.	.	.
c2riboseqorf70	NCK2	NCK2	N	.	7	.	.	.	7	.	.	.	7	.	.	.	7	.	.	.
c2riboseqorf72	BCL2L11	BCL2L11	N	.	7	.	.	.	7	.	.	.	7	.	.	.	7	.	.	.
c2riboseqorf73	ANAPC1	ANAPC1	N	.	7	.	.	.	7	.	.	.	7	.	.	.	7	.	.	.
c2riboseqorf74	SLC20A1	SLC20A1	N	.	7	.	.	.	7	.	.	.	7	.	.	.	7	.	.	.
c2riboseqorf75	PSD4	PSD4	N	.	7	.	.	.	7	.	.	.	7	.	.	.	7	.	.	.
c2riboseqorf78	CFAP221	CFAP221	N	.	7	.	.	.	7	.	.	.	7	.	.	.	7	.	.	.
c2riboseqorf79	TMEM177	TMEM177	N	.	7	.	.	.	7	.	.	.	7	.	.	.	7	.	.	.
c2riboseqorf8	RHOB	RHOB	N	.	7	.	.	.	7	.	.	.	7	.	.	.	7	.	.	.
c2riboseqorf80	PTPN4	PTPN4	N	.	7	.	.	.	7	.	.	.	7	.	.	.	7	.	.	.
c2riboseqorf81	TMEM185B	TMEM185B	N	.	7	.	.	.	7	.	.	.	7	.	.	.	7	.	.	.
c2riboseqorf82	RALB	RALB	N	.	7	.	.	.	7	.	.	.	7	.	.	.	7	.	.	.
c2riboseqorf83	CLASP1	CLASP1	N	.	7	.	.	.	7	.	.	.	7	.	.	.	7	.	.	.
c2riboseqorf85	ERCC3	ERCC3	N	.	7	.	.	.	7	.	.	.	7	.	.	.	7	.	.	.
c2riboseqorf86	IWS1	IWS1	N	.	7	.	.	.	7	.	.	.	7	.	.	.	7	.	.	.
c2riboseqorf88	AMMECR1L	AMMECR1L	N	.	7	.	.	.	7	.	.	.	7	.	.	.	7	.	.	.
c2riboseqorf91	GPR39	GPR39	N	.	7	.	.	.	7	.	.	.	7	.	.	.	7	.	.	.
c2riboseqorf92	LYPD1	LYPD1	N	.	7	.	.	.	7	.	.	.	7	.	.	.	7	.	.	.
c2riboseqorf96	R3HDM1	R3HDM1	N	.	7	.	.	.	7	.	.	.	7	.	.	.	7	.	.	.
c2riboseqorf98	SPOPL	SPOPL	N	.	7	.	.	.	7	.	.	.	7	.	.	.	7	.	.	.
c2riboseqorf99	ZEB2	ZEB2	N	.	7	.	.	.	7	.	.	.	7	.	.	.	7	.	.	.
c3riboseqorf1	THUMPD3	THUMPD3	N	.	7	.	.	.	7	.	.	.	7	.	.	.	7	.	.	.
c3riboseqorf10	OGG1	OGG1	N	.	7	.	.	.	7	.	.	.	7	.	.	.	7	.	.	.
c3riboseqorf100	EPHA3	EPHA3	N	.	7	.	.	.	7	.	.	.	7	.	.	.	7	.	.	.
c3riboseqorf101	DHFR2	DHFR2	N	.	7	.	.	.	7	.	.	.	7	.	.	.	7	.	.	.
c3riboseqorf103	ARL6	ARL6	N	.	7	.	.	.	7	.	.	.	7	.	.	.	7	.	.	.
c3riboseqorf104	ST3GAL6	ST3GAL6	N	.	7	.	.	.	7	.	.	.	7	.	.	.	7	.	.	.
c3riboseqorf105	TMEM45A	TMEM45A	N	.	7	.	.	.	7	.	.	.	7	.	.	.	7	.	.	.
c3riboseqorf107	NXPE3	NXPE3	N	.	7	.	.	.	7	.	.	.	7	.	.	.	7	.	.	.
c3riboseqorf108	ALCAM	ALCAM	N	.	7	.	.	.	7	.	.	.	7	.	.	.	7	.	.	.
c3riboseqorf111	BBX	BBX	N	.	7	.	.	.	7	.	.	.	7	.	.	.	7	.	.	.
c3riboseqorf112	SLC35A5	SLC35A5	N	.	7	.	.	.	7	.	.	.	7	.	.	.	7	.	.	.
c3riboseqorf113	SLC35A5	SLC35A5	N	.	7	.	.	.	7	.	.	.	7	.	.	.	7	.	.	.
c3riboseqorf114	CCDC80	CCDC80	N	.	7	.	.	.	7	.	.	.	7	.	.	.	7	.	.	.
c3riboseqorf115	B4GALT4	B4GALT4	N	.	7	.	.	.	7	.	.	.	7	.	.	.	7	.	.	.
c3riboseqorf117	TMEM39A	TMEM39A	N	.	7	.	.	.	7	.	.	.	7	.	.	.	7	.	.	.
c3riboseqorf118	TIMMDC1	TIMMDC1	N	.	7	.	.	.	7	.	.	.	7	.	.	.	7	.	.	.
c3riboseqorf119	GSK3B	GSK3B	N	.	7	.	.	.	7	.	.	.	7	.	.	.	7	.	.	.
c3riboseqorf12	IL17RE	IL17RE	N	.	7	.	.	.	7	.	.	.	7	.	.	.	7	.	.	.
c3riboseqorf120	GSK3B	GSK3B	N	.	7	.	.	.	7	.	.	.	7	.	.	.	7	.	.	.
c3riboseqorf121	POLQ	POLQ	N	.	7	.	.	.	7	.	.	.	7	.	.	.	7	.	.	.
c3riboseqorf122	FBXO40	FBXO40	N	.	7	.	.	.	7	.	.	.	7	.	.	.	7	.	.	.
c3riboseqorf123	WDR5B	WDR5B	N	.	7	.	.	.	7	.	.	.	7	.	.	.	7	.	.	.
c3riboseqorf125	ZNF148	ZNF148	N	.	7	.	.	.	7	.	.	.	7	.	.	.	7	.	.	.
c3riboseqorf127	MGLL	MGLL	N	.	7	.	.	.	7	.	.	.	7	.	.	.	7	.	.	.
c3riboseqorf13	TATDN2	TATDN2	N	.	7	.	.	.	7	.	.	.	7	.	.	.	7	.	.	.
c3riboseqorf133	ATP2C1	ATP2C1	N	.	7	.	.	.	7	.	.	.	7	.	.	.	7	.	.	.
c3riboseqorf134	ANAPC13	ANAPC13	N	.	7	.	.	.	7	.	.	.	7	.	.	.	7	.	.	.
c3riboseqorf135	CEP63	CEP63	N	.	7	.	.	.	7	.	.	.	7	.	.	.	7	.	.	.
c3riboseqorf136	CEP63	CEP63	N	.	7	.	.	.	7	.	.	.	7	.	.	.	7	.	.	.
c3riboseqorf138	PPP2R3A	PPP2R3A	N	.	7	.	.	.	7	.	.	.	7	.	.	.	7	.	.	.
c3riboseqorf139	PPP2R3A	PPP2R3A	N	.	7	.	.	.	7	.	.	.	7	.	.	.	7	.	.	.
c3riboseqorf14	RAF1	RAF1	N	.	7	.	.	.	7	.	.	.	7	.	.	.	7	.	.	.
c3riboseqorf140	MSL2	MSL2	N	.	7	.	.	.	7	.	.	.	7	.	.	.	7	.	.	.
c3riboseqorf143	IL20RB	IL20RB	N	.	7	.	.	.	7	.	.	.	7	.	.	.	7	.	.	.
c3riboseqorf144	SPSB4	SPSB4	N	.	7	.	.	.	7	.	.	.	7	.	.	.	7	.	.	.
c3riboseqorf145	SPSB4	SPSB4	N	.	7	.	.	.	7	.	.	.	7	.	.	.	7	.	.	.
c3riboseqorf146	PXYLP1	PXYLP1	N	.	7	.	.	.	7	.	.	.	7	.	.	.	7	.	.	.
c3riboseqorf147	ZBTB38	ZBTB38	N	.	7	.	.	.	7	.	.	.	7	.	.	.	7	.	.	.
c3riboseqorf149	CHST2	CHST2	N	.	7	.	.	.	7	.	.	.	7	.	.	.	7	.	.	.
c3riboseqorf151	RNF13	RNF13	N	.	7	.	.	.	7	.	.	.	7	.	.	.	7	.	.	.
c3riboseqorf154	MBNL1	MBNL1	N	.	7	.	.	.	7	.	.	.	7	.	.	.	7	.	.	.
c3riboseqorf155	MBNL1	MBNL1	N	.	7	.	.	.	7	.	.	.	7	.	.	.	7	.	.	.
c3riboseqorf156	P2RY1	P2RY1	N	.	7	.	.	.	7	.	.	.	7	.	.	.	7	.	.	.
c3riboseqorf162	IFT80	IFT80	N	.	7	.	.	.	7	.	.	.	7	.	.	.	7	.	.	.
c3riboseqorf163	PDCD10	PDCD10	N	.	7	.	.	.	7	.	.	.	7	.	.	.	7	.	.	.
c3riboseqorf164	GOLIM4	GOLIM4	N	.	7	.	.	.	7	.	.	.	7	.	.	.	7	.	.	.
c3riboseqorf166	FNDC3B	FNDC3B	N	.	7	.	.	.	7	.	.	.	7	.	.	.	7	.	.	.
c3riboseqorf168	PIK3CA	PIK3CA	N	.	7	.	.	.	7	.	.	.	7	.	.	.	7	.	.	.
c3riboseqorf169	ZNF639	ZNF639	N	.	7	.	.	.	7	.	.	.	7	.	.	.	7	.	.	.
c3riboseqorf170	DNAJC19	DNAJC19	N	.	7	.	.	.	7	.	.	.	7	.	.	.	7	.	.	.
c3riboseqorf172	B3GNT5	B3GNT5	N	.	7	.	.	.	7	.	.	.	7	.	.	.	7	.	.	.
c3riboseqorf174	KLHL24	KLHL24	N	.	7	.	.	.	7	.	.	.	7	.	.	.	7	.	.	.
c3riboseqorf175	PARL	AC131160.1;PARL	Y	Y	7	.	.	.	7	.	.	.	7	.	.	.	7	.	.	.
c3riboseqorf176	ABCC5	ABCC5	N	.	7	.	.	.	7	.	.	.	7	.	.	.	7	.	.	.
c3riboseqorf177	EIF4G1	EIF4G1	N	.	7	.	.	.	7	.	.	.	7	.	.	.	7	.	.	.
c3riboseqorf178	EIF4G1	EIF4G1	N	.	7	.	.	.	7	.	.	.	7	.	.	.	7	.	.	.
c3riboseqorf179	FAM131A	FAM131A	N	.	7	.	.	.	7	.	.	.	7	.	.	.	7	.	.	.
c3riboseqorf180	ETV5	ETV5;DGKG	Y	Y	7	.	.	.	7	.	.	.	7	.	.	.	7	.	.	.
c3riboseqorf181	TBCCD1	TBCCD1	N	.	7	.	.	.	7	.	.	.	7	.	.	.	7	.	.	.
c3riboseqorf182	ST6GAL1	ST6GAL1	N	.	7	.	.	.	7	.	.	.	7	.	.	.	7	.	.	.
c3riboseqorf183	BCL6	BCL6	N	.	7	.	.	.	7	.	.	.	7	.	.	.	7	.	.	.
c3riboseqorf185	OPA1	OPA1	N	.	7	.	.	.	7	.	.	.	7	.	.	.	7	.	.	.
c3riboseqorf187	RNF168	RNF168	N	.	7	.	.	.	7	.	.	.	7	.	.	.	7	.	.	.
c3riboseqorf188	RNF168	RNF168	N	.	7	.	.	.	7	.	.	.	7	.	.	.	7	.	.	.
c3riboseqorf189	RNF168	RNF168	N	.	7	.	.	.	7	.	.	.	7	.	.	.	7	.	.	.
c3riboseqorf190	FBXO45	FBXO45	N	.	7	.	.	.	7	.	.	.	7	.	.	.	7	.	.	.
c3riboseqorf191	SENP5	SENP5	N	.	7	.	.	.	7	.	.	.	7	.	.	.	7	.	.	.
c3riboseqorf194	BDH1	BDH1	N	.	7	.	.	.	7	.	.	.	7	.	.	.	7	.	.	.
c3riboseqorf21	RBSN	RBSN	N	.	7	.	.	.	7	.	.	.	7	.	.	.	7	.	.	.
c3riboseqorf23	HACL1	HACL1	N	.	7	.	.	.	7	.	.	.	7	.	.	.	7	.	.	.
c3riboseqorf24	BTD	BTD	N	.	7	.	.	.	7	.	.	.	7	.	.	.	7	.	.	.
c3riboseqorf26	OXNAD1	OXNAD1	N	.	7	.	.	.	7	.	.	.	7	.	.	.	7	.	.	.
c3riboseqorf27	RFTN1	RFTN1	N	.	7	.	.	.	7	.	.	.	7	.	.	.	7	.	.	.
c3riboseqorf28	TBC1D5	TBC1D5	N	.	7	.	.	.	7	.	.	.	7	.	.	.	7	.	.	.
c3riboseqorf31	RARB	RARB	N	.	7	.	.	.	7	.	.	.	7	.	.	.	7	.	.	.
c3riboseqorf32	AZI2	AZI2	N	.	7	.	.	.	7	.	.	.	7	.	.	.	7	.	.	.
c3riboseqorf34	CNOT10	CNOT10	N	.	7	.	.	.	7	.	.	.	7	.	.	.	7	.	.	.
c3riboseqorf35	UBP1	UBP1	N	.	7	.	.	.	7	.	.	.	7	.	.	.	7	.	.	.
c3riboseqorf36	UBP1	UBP1	N	.	7	.	.	.	7	.	.	.	7	.	.	.	7	.	.	.
c3riboseqorf37	LRRFIP2	LRRFIP2	N	.	7	.	.	.	7	.	.	.	7	.	.	.	7	.	.	.
c3riboseqorf40	ACAA1	ACAA1	N	.	7	.	.	.	7	.	.	.	7	.	.	.	7	.	.	.
c3riboseqorf41	ACVR2B	ACVR2B	N	.	7	.	.	.	7	.	.	.	7	.	.	.	7	.	.	.
c3riboseqorf46	ZNF621	ZNF621	N	.	7	.	.	.	7	.	.	.	7	.	.	.	7	.	.	.
c3riboseqorf49	SNRK	SNRK	N	.	7	.	.	.	7	.	.	.	7	.	.	.	7	.	.	.
c3riboseqorf50	SNRK	SNRK	N	.	7	.	.	.	7	.	.	.	7	.	.	.	7	.	.	.
c3riboseqorf51	TCAIM	TCAIM	N	.	7	.	.	.	7	.	.	.	7	.	.	.	7	.	.	.
c3riboseqorf52	ZNF445	ZNF445	N	.	7	.	.	.	7	.	.	.	7	.	.	.	7	.	.	.
c3riboseqorf53	ZNF35	ZNF35	N	.	7	.	.	.	7	.	.	.	7	.	.	.	7	.	.	.
c3riboseqorf54	ZNF501	ZNF501	N	.	7	.	.	.	7	.	.	.	7	.	.	.	7	.	.	.
c3riboseqorf55	ZDHHC3	ZDHHC3	N	.	7	.	.	.	7	.	.	.	7	.	.	.	7	.	.	.
c3riboseqorf57	FYCO1	FYCO1	N	.	7	.	.	.	7	.	.	.	7	.	.	.	7	.	.	.
c3riboseqorf59	KIF9	KIF9	N	.	7	.	.	.	7	.	.	.	7	.	.	.	7	.	.	.
c3riboseqorf60	KIF9	KIF9	N	.	7	.	.	.	7	.	.	.	7	.	.	.	7	.	.	.
c3riboseqorf61	SCAP	SCAP	N	.	7	.	.	.	7	.	.	.	7	.	.	.	7	.	.	.
c3riboseqorf62	DHX30	DHX30	N	.	7	.	.	.	7	.	.	.	7	.	.	.	7	.	.	.
c3riboseqorf63	P4HTM	P4HTM	N	.	7	.	.	.	7	.	.	.	7	.	.	.	7	.	.	.
c3riboseqorf64	CCDC71	CCDC71	N	.	7	.	.	.	7	.	.	.	7	.	.	.	7	.	.	.
c3riboseqorf68	HYAL2	HYAL2	N	.	7	.	.	.	7	.	.	.	7	.	.	.	7	.	.	.
c3riboseqorf7	SETD5	SETD5	N	.	7	.	.	.	7	.	.	.	7	.	.	.	7	.	.	.
c3riboseqorf70	CACNA2D2	CACNA2D2	N	.	7	.	.	.	7	.	.	.	7	.	.	.	7	.	.	.
c3riboseqorf71	PARP3	PARP3	N	.	7	.	.	.	7	.	.	.	7	.	.	.	7	.	.	.
c3riboseqorf72	PCBP4	PCBP4	N	.	7	.	.	.	7	.	.	.	7	.	.	.	7	.	.	.
c3riboseqorf73	ALAS1	ALAS1	N	.	7	.	.	.	7	.	.	.	7	.	.	.	7	.	.	.
c3riboseqorf75	PHF7	PHF7	N	.	7	.	.	.	7	.	.	.	7	.	.	.	7	.	.	.
c3riboseqorf76	GLT8D1	GLT8D1	N	.	7	.	.	.	7	.	.	.	7	.	.	.	7	.	.	.
c3riboseqorf78	NEK4	NEK4	N	.	7	.	.	.	7	.	.	.	7	.	.	.	7	.	.	.
c3riboseqorf79	NEK4	NEK4	N	.	7	.	.	.	7	.	.	.	7	.	.	.	7	.	.	.
c3riboseqorf8	SETD5	SETD5	N	.	7	.	.	.	7	.	.	.	7	.	.	.	7	.	.	.
c3riboseqorf80	SFMBT1	SFMBT1	N	.	7	.	.	.	7	.	.	.	7	.	.	.	7	.	.	.
c3riboseqorf81	WNT5A	WNT5A	N	.	7	.	.	.	7	.	.	.	7	.	.	.	7	.	.	.
c3riboseqorf82	SLMAP	SLMAP	N	.	7	.	.	.	7	.	.	.	7	.	.	.	7	.	.	.
c3riboseqorf83	SLMAP	SLMAP	N	.	7	.	.	.	7	.	.	.	7	.	.	.	7	.	.	.
c3riboseqorf85	PTPRG	PTPRG	N	.	7	.	.	.	7	.	.	.	7	.	.	.	7	.	.	.
c3riboseqorf86	C3orf14	C3orf14	N	.	7	.	.	.	7	.	.	.	7	.	.	.	7	.	.	.
c3riboseqorf87	ADAMTS9	ADAMTS9	N	.	7	.	.	.	7	.	.	.	7	.	.	.	7	.	.	.
c3riboseqorf88	SLC25A26	SLC25A26	N	.	7	.	.	.	7	.	.	.	7	.	.	.	7	.	.	.
c3riboseqorf90	EOGT	EOGT	N	.	7	.	.	.	7	.	.	.	7	.	.	.	7	.	.	.
c3riboseqorf91	TMF1	TMF1	N	.	7	.	.	.	7	.	.	.	7	.	.	.	7	.	.	.
c3riboseqorf93	ROBO2	ROBO2	N	.	7	.	.	.	7	.	.	.	7	.	.	.	7	.	.	.
c3riboseqorf94	ROBO1	ROBO1	N	.	7	.	.	.	7	.	.	.	7	.	.	.	7	.	.	.
c3riboseqorf95	ROBO1	ROBO1	N	.	7	.	.	.	7	.	.	.	7	.	.	.	7	.	.	.
c3riboseqorf96	VGLL3	VGLL3	N	.	7	.	.	.	7	.	.	.	7	.	.	.	7	.	.	.
c3riboseqorf97	CGGBP1	CGGBP1	N	.	7	.	.	.	7	.	.	.	7	.	.	.	7	.	.	.
c3riboseqorf99	CGGBP1	CGGBP1	N	.	7	.	.	.	7	.	.	.	7	.	.	.	7	.	.	.
c4riboseqorf1	PCGF3	PCGF3	N	.	7	.	.	.	7	.	.	.	7	.	.	.	7	.	.	.
c4riboseqorf10	HTT	HTT	N	.	7	.	.	.	7	.	.	.	7	.	.	.	7	.	.	.
c4riboseqorf101	IL15	IL15	N	.	7	.	.	.	7	.	.	.	7	.	.	.	7	.	.	.
c4riboseqorf102	INPP4B	INPP4B	N	.	7	.	.	.	7	.	.	.	7	.	.	.	7	.	.	.
c4riboseqorf103	USP38	USP38	N	.	7	.	.	.	7	.	.	.	7	.	.	.	7	.	.	.
c4riboseqorf104	USP38	USP38	N	.	7	.	.	.	7	.	.	.	7	.	.	.	7	.	.	.
c4riboseqorf105	OTUD4	OTUD4	N	.	7	.	.	.	7	.	.	.	7	.	.	.	7	.	.	.
c4riboseqorf106	SLC10A7	SLC10A7	N	.	7	.	.	.	7	.	.	.	7	.	.	.	7	.	.	.
c4riboseqorf107	TMEM184C	TMEM184C	N	.	7	.	.	.	7	.	.	.	7	.	.	.	7	.	.	.
c4riboseqorf108	GUCY1A1	GUCY1A1	N	.	7	.	.	.	7	.	.	.	7	.	.	.	7	.	.	.
c4riboseqorf109	PDGFC	PDGFC	N	.	7	.	.	.	7	.	.	.	7	.	.	.	7	.	.	.
c4riboseqorf11	JAKMIP1	JAKMIP1;C4orf50	Y	Y	7	.	.	.	7	.	.	.	7	.	.	.	7	.	.	.
c4riboseqorf111	GASK1B	GASK1B	N	.	7	.	.	.	7	.	.	.	7	.	.	.	7	.	.	.
c4riboseqorf112	GASK1B	GASK1B	N	.	7	.	.	.	7	.	.	.	7	.	.	.	7	.	.	.
c4riboseqorf114	KLHL2	KLHL2	N	.	7	.	.	.	7	.	.	.	7	.	.	.	7	.	.	.
c4riboseqorf118	CLCN3	CLCN3	N	.	7	.	.	.	7	.	.	.	7	.	.	.	7	.	.	.
c4riboseqorf119	CLCN3	CLCN3	N	.	7	.	.	.	7	.	.	.	7	.	.	.	7	.	.	.
c4riboseqorf12	ZNF518B	ZNF518B	N	.	7	.	.	.	7	.	.	.	7	.	.	.	7	.	.	.
c4riboseqorf120	CLCN3	CLCN3	N	.	7	.	.	.	7	.	.	.	7	.	.	.	7	.	.	.
c4riboseqorf123	HAND2	HAND2	N	.	7	.	.	.	7	.	.	.	7	.	.	.	7	.	.	.
c4riboseqorf129	SORBS2	SORBS2	N	.	7	.	.	.	7	.	.	.	7	.	.	.	7	.	.	.
c4riboseqorf13	CC2D2A	CC2D2A	N	.	7	.	.	.	7	.	.	.	7	.	.	.	7	.	.	.
c4riboseqorf130	SORBS2	SORBS2	N	.	7	.	.	.	7	.	.	.	7	.	.	.	7	.	.	.
c4riboseqorf133	FAM149A	FAM149A	N	.	7	.	.	.	7	.	.	.	7	.	.	.	7	.	.	.
c4riboseqorf134	FAT1	FAT1	N	.	7	.	.	.	7	.	.	.	7	.	.	.	7	.	.	.
c4riboseqorf14	FAM200B	FAM200B;AC114744.2	Y	Y	7	.	.	.	7	.	.	.	7	.	.	.	7	.	.	.
c4riboseqorf15	LDB2	LDB2	N	.	7	.	.	.	7	.	.	.	7	.	.	.	7	.	.	.
c4riboseqorf16	DCAF16	DCAF16	N	.	7	.	.	.	7	.	.	.	7	.	.	.	7	.	.	.
c4riboseqorf17	DCAF16	DCAF16	N	.	7	.	.	.	7	.	.	.	7	.	.	.	7	.	.	.
c4riboseqorf18	ADGRA3	ADGRA3	N	.	7	.	.	.	7	.	.	.	7	.	.	.	7	.	.	.
c4riboseqorf19	RBPJ	RBPJ	N	.	7	.	.	.	7	.	.	.	7	.	.	.	7	.	.	.
c4riboseqorf2	CTBP1	CTBP1	N	.	7	.	.	.	7	.	.	.	7	.	.	.	7	.	.	.
c4riboseqorf20	RBPJ	RBPJ	N	.	7	.	.	.	7	.	.	.	7	.	.	.	7	.	.	.
c4riboseqorf22	PCDH7	PCDH7	N	.	7	.	.	.	7	.	.	.	7	.	.	.	7	.	.	.
c4riboseqorf23	PCDH7	PCDH7	N	.	7	.	.	.	7	.	.	.	7	.	.	.	7	.	.	.
c4riboseqorf27	N4BP2	N4BP2	N	.	7	.	.	.	7	.	.	.	7	.	.	.	7	.	.	.
c4riboseqorf28	APBB2	APBB2	N	.	7	.	.	.	7	.	.	.	7	.	.	.	7	.	.	.
c4riboseqorf29	APBB2	APBB2	N	.	7	.	.	.	7	.	.	.	7	.	.	.	7	.	.	.
c4riboseqorf31	ATP10D	ATP10D	N	.	7	.	.	.	7	.	.	.	7	.	.	.	7	.	.	.
c4riboseqorf32	SLAIN2	SLAIN2	N	.	7	.	.	.	7	.	.	.	7	.	.	.	7	.	.	.
c4riboseqorf34	OCIAD1	OCIAD1	N	.	7	.	.	.	7	.	.	.	7	.	.	.	7	.	.	.
c4riboseqorf37	ERVMER34-1	ERVMER34-1	N	.	7	.	.	.	7	.	.	.	7	.	.	.	7	.	.	.
c4riboseqorf38	ERVMER34-1	ERVMER34-1	N	.	7	.	.	.	7	.	.	.	7	.	.	.	7	.	.	.
c4riboseqorf40	CLOCK	CLOCK	N	.	7	.	.	.	7	.	.	.	7	.	.	.	7	.	.	.
c4riboseqorf41	REST	REST	N	.	7	.	.	.	7	.	.	.	7	.	.	.	7	.	.	.
c4riboseqorf43	TECRL	TECRL	N	.	7	.	.	.	7	.	.	.	7	.	.	.	7	.	.	.
c4riboseqorf47	MTHFD2L	MTHFD2L	N	.	7	.	.	.	7	.	.	.	7	.	.	.	7	.	.	.
c4riboseqorf49	CDKL2	CDKL2	N	.	7	.	.	.	7	.	.	.	7	.	.	.	7	.	.	.
c4riboseqorf50	USO1	USO1	N	.	7	.	.	.	7	.	.	.	7	.	.	.	7	.	.	.
c4riboseqorf52	CCNI	CCNI	N	.	7	.	.	.	7	.	.	.	7	.	.	.	7	.	.	.
c4riboseqorf53	CCNI	CCNI	N	.	7	.	.	.	7	.	.	.	7	.	.	.	7	.	.	.
c4riboseqorf55	SCD5	SCD5	N	.	7	.	.	.	7	.	.	.	7	.	.	.	7	.	.	.
c4riboseqorf6	TMEM129	TMEM129	N	.	7	.	.	.	7	.	.	.	7	.	.	.	7	.	.	.
c4riboseqorf60	PTPN13	PTPN13	N	.	7	.	.	.	7	.	.	.	7	.	.	.	7	.	.	.
c4riboseqorf63	NUDT9	NUDT9	N	.	7	.	.	.	7	.	.	.	7	.	.	.	7	.	.	.
c4riboseqorf65	FAM13A	FAM13A	N	.	7	.	.	.	7	.	.	.	7	.	.	.	7	.	.	.
c4riboseqorf66	TIGD2	TIGD2	N	.	7	.	.	.	7	.	.	.	7	.	.	.	7	.	.	.
c4riboseqorf67	GPRIN3	GPRIN3	N	.	7	.	.	.	7	.	.	.	7	.	.	.	7	.	.	.
c4riboseqorf70	SLC39A8	SLC39A8	N	.	7	.	.	.	7	.	.	.	7	.	.	.	7	.	.	.
c4riboseqorf71	UBE2D3	UBE2D3	N	.	7	.	.	.	7	.	.	.	7	.	.	.	7	.	.	.
c4riboseqorf73	CXXC4	CXXC4	N	.	7	.	.	.	7	.	.	.	7	.	.	.	7	.	.	.
c4riboseqorf76	LEF1	LEF1	N	.	7	.	.	.	7	.	.	.	7	.	.	.	7	.	.	.
c4riboseqorf77	RPL34	RPL34	N	.	7	.	.	.	7	.	.	.	7	.	.	.	7	.	.	.
c4riboseqorf79	ELOVL6	ELOVL6	N	.	7	.	.	.	7	.	.	.	7	.	.	.	7	.	.	.
c4riboseqorf80	AP1AR	AP1AR	N	.	7	.	.	.	7	.	.	.	7	.	.	.	7	.	.	.
c4riboseqorf81	AP1AR	AP1AR	N	.	7	.	.	.	7	.	.	.	7	.	.	.	7	.	.	.
c4riboseqorf82	ARSJ	ARSJ	N	.	7	.	.	.	7	.	.	.	7	.	.	.	7	.	.	.
c4riboseqorf85	PRSS12	PRSS12	N	.	7	.	.	.	7	.	.	.	7	.	.	.	7	.	.	.
c4riboseqorf86	USP53	USP53	N	.	7	.	.	.	7	.	.	.	7	.	.	.	7	.	.	.
c4riboseqorf88	BBS12	BBS12	N	.	7	.	.	.	7	.	.	.	7	.	.	.	7	.	.	.
c4riboseqorf89	SPRY1	SPRY1	N	.	7	.	.	.	7	.	.	.	7	.	.	.	7	.	.	.
c4riboseqorf90	ANKRD50	ANKRD50	N	.	7	.	.	.	7	.	.	.	7	.	.	.	7	.	.	.
c4riboseqorf91	ANKRD50	ANKRD50	N	.	7	.	.	.	7	.	.	.	7	.	.	.	7	.	.	.
c4riboseqorf92	PLK4	PLK4	N	.	7	.	.	.	7	.	.	.	7	.	.	.	7	.	.	.
c4riboseqorf93	JADE1	JADE1	N	.	7	.	.	.	7	.	.	.	7	.	.	.	7	.	.	.
c4riboseqorf94	SCLT1	SCLT1	N	.	7	.	.	.	7	.	.	.	7	.	.	.	7	.	.	.
c4riboseqorf96	PCDH10	PCDH10	N	.	7	.	.	.	7	.	.	.	7	.	.	.	7	.	.	.
c4riboseqorf97	ELF2	ELF2	N	.	7	.	.	.	7	.	.	.	7	.	.	.	7	.	.	.
c4riboseqorf98	NDUFC1	NDUFC1	N	.	7	.	.	.	7	.	.	.	7	.	.	.	7	.	.	.
c4riboseqorf99	NDUFC1	NDUFC1	N	.	7	.	.	.	7	.	.	.	7	.	.	.	7	.	.	.
c5riboseqorf100	RNF14	RNF14	N	.	7	.	.	.	7	.	.	.	7	.	.	.	7	.	.	.
c5riboseqorf101	FGF1	FGF1	N	.	7	.	.	.	7	.	.	.	7	.	.	.	7	.	.	.
c5riboseqorf102	NR3C1	NR3C1	N	.	7	.	.	.	7	.	.	.	7	.	.	.	7	.	.	.
c5riboseqorf103	SH3RF2	SH3RF2	N	.	7	.	.	.	7	.	.	.	7	.	.	.	7	.	.	.
c5riboseqorf105	ABLIM3	ABLIM3	N	.	7	.	.	.	7	.	.	.	7	.	.	.	7	.	.	.
c5riboseqorf106	ABLIM3	ABLIM3	N	.	7	.	.	.	7	.	.	.	7	.	.	.	7	.	.	.
c5riboseqorf107	HMGXB3	HMGXB3	N	.	7	.	.	.	7	.	.	.	7	.	.	.	7	.	.	.
c5riboseqorf108	NDST1	NDST1	N	.	7	.	.	.	7	.	.	.	7	.	.	.	7	.	.	.
c5riboseqorf109	SYNPO	SYNPO	N	.	7	.	.	.	7	.	.	.	7	.	.	.	7	.	.	.
c5riboseqorf111	SLC36A1	SLC36A1	N	.	7	.	.	.	7	.	.	.	7	.	.	.	7	.	.	.
c5riboseqorf112	MFAP3	MFAP3	N	.	7	.	.	.	7	.	.	.	7	.	.	.	7	.	.	.
c5riboseqorf113	MED7	MED7	N	.	7	.	.	.	7	.	.	.	7	.	.	.	7	.	.	.
c5riboseqorf114	RNF145	RNF145	N	.	7	.	.	.	7	.	.	.	7	.	.	.	7	.	.	.
c5riboseqorf115	ZBED8	ZBED8	N	.	7	.	.	.	7	.	.	.	7	.	.	.	7	.	.	.
c5riboseqorf116	PTTG1	PTTG1	N	.	7	.	.	.	7	.	.	.	7	.	.	.	7	.	.	.
c5riboseqorf121	NKX2-5	NKX2-5	N	.	7	.	.	.	7	.	.	.	7	.	.	.	7	.	.	.
c5riboseqorf123	CPEB4	CPEB4	N	.	7	.	.	.	7	.	.	.	7	.	.	.	7	.	.	.
c5riboseqorf124	CPEB4	CPEB4	N	.	7	.	.	.	7	.	.	.	7	.	.	.	7	.	.	.
c5riboseqorf125	HRH2	HRH2	N	.	7	.	.	.	7	.	.	.	7	.	.	.	7	.	.	.
c5riboseqorf126	KIAA1191	KIAA1191	N	.	7	.	.	.	7	.	.	.	7	.	.	.	7	.	.	.
c5riboseqorf127	KIAA1191	KIAA1191	N	.	7	.	.	.	7	.	.	.	7	.	.	.	7	.	.	.
c5riboseqorf128	PRELID1	PRELID1	N	.	7	.	.	.	7	.	.	.	7	.	.	.	7	.	.	.
c5riboseqorf13	ANKH	ANKH	N	.	7	.	.	.	7	.	.	.	7	.	.	.	7	.	.	.
c5riboseqorf131	PRR7	PRR7	N	.	7	.	.	.	7	.	.	.	7	.	.	.	7	.	.	.
c5riboseqorf132	PHYKPL	PHYKPL	N	.	7	.	.	.	7	.	.	.	7	.	.	.	7	.	.	.
c5riboseqorf133	MGAT4B	MGAT4B	N	.	7	.	.	.	7	.	.	.	7	.	.	.	7	.	.	.
c5riboseqorf137	MGAT1	MGAT1	N	.	7	.	.	.	7	.	.	.	7	.	.	.	7	.	.	.
c5riboseqorf138	MGAT1	MGAT1	N	.	7	.	.	.	7	.	.	.	7	.	.	.	7	.	.	.
c5riboseqorf139	MGAT1	MGAT1	N	.	7	.	.	.	7	.	.	.	7	.	.	.	7	.	.	.
c5riboseqorf14	MYO10	MYO10	N	.	7	.	.	.	7	.	.	.	7	.	.	.	7	.	.	.
c5riboseqorf140	MGAT1	MGAT1	N	.	7	.	.	.	7	.	.	.	7	.	.	.	7	.	.	.
c5riboseqorf141	MGAT1	MGAT1	N	.	7	.	.	.	7	.	.	.	7	.	.	.	7	.	.	.
c5riboseqorf146	TRIM41	TRIM41	N	.	7	.	.	.	7	.	.	.	7	.	.	.	7	.	.	.
c5riboseqorf16	GOLPH3	GOLPH3	N	.	7	.	.	.	7	.	.	.	7	.	.	.	7	.	.	.
c5riboseqorf18	NIPBL	NIPBL	N	.	7	.	.	.	7	.	.	.	7	.	.	.	7	.	.	.
c5riboseqorf19	PTGER4	PTGER4	N	.	7	.	.	.	7	.	.	.	7	.	.	.	7	.	.	.
c5riboseqorf25	PELO	ITGA1;PELO	Y	Y	7	.	.	.	7	.	.	.	7	.	.	.	7	.	.	.
c5riboseqorf26	PELO	ITGA1;PELO	Y	Y	7	.	.	.	7	.	.	.	7	.	.	.	7	.	.	.
c5riboseqorf30	IL6ST	IL6ST	N	.	7	.	.	.	7	.	.	.	7	.	.	.	7	.	.	.
c5riboseqorf31	ERCC8	ERCC8	N	.	7	.	.	.	7	.	.	.	7	.	.	.	7	.	.	.
c5riboseqorf32	SMIM15	SMIM15	N	.	7	.	.	.	7	.	.	.	7	.	.	.	7	.	.	.
c5riboseqorf33	CENPK	CENPK	N	.	7	.	.	.	7	.	.	.	7	.	.	.	7	.	.	.
c5riboseqorf34	ERBIN	ERBIN	N	.	7	.	.	.	7	.	.	.	7	.	.	.	7	.	.	.
c5riboseqorf35	MAST4	MAST4	N	.	7	.	.	.	7	.	.	.	7	.	.	.	7	.	.	.
c5riboseqorf36	PIK3R1	PIK3R1	N	.	7	.	.	.	7	.	.	.	7	.	.	.	7	.	.	.
c5riboseqorf37	PIK3R1	PIK3R1	N	.	7	.	.	.	7	.	.	.	7	.	.	.	7	.	.	.
c5riboseqorf4	CLPTM1L	CLPTM1L	N	.	7	.	.	.	7	.	.	.	7	.	.	.	7	.	.	.
c5riboseqorf40	BDP1	BDP1	N	.	7	.	.	.	7	.	.	.	7	.	.	.	7	.	.	.
c5riboseqorf41	ANKRA2	ANKRA2	N	.	7	.	.	.	7	.	.	.	7	.	.	.	7	.	.	.
c5riboseqorf42	GFM2	GFM2	N	.	7	.	.	.	7	.	.	.	7	.	.	.	7	.	.	.
c5riboseqorf43	AGGF1	AGGF1	N	.	7	.	.	.	7	.	.	.	7	.	.	.	7	.	.	.
c5riboseqorf44	ZBED3	ZBED3	N	.	7	.	.	.	7	.	.	.	7	.	.	.	7	.	.	.
c5riboseqorf45	ZBED3	ZBED3	N	.	7	.	.	.	7	.	.	.	7	.	.	.	7	.	.	.
c5riboseqorf46	ZBED3	ZBED3	N	.	7	.	.	.	7	.	.	.	7	.	.	.	7	.	.	.
c5riboseqorf49	LHFPL2	LHFPL2	N	.	7	.	.	.	7	.	.	.	7	.	.	.	7	.	.	.
c5riboseqorf5	ICE1	ICE1	N	.	7	.	.	.	7	.	.	.	7	.	.	.	7	.	.	.
c5riboseqorf50	HOMER1	HOMER1	N	.	7	.	.	.	7	.	.	.	7	.	.	.	7	.	.	.
c5riboseqorf51	HOMER1	HOMER1	N	.	7	.	.	.	7	.	.	.	7	.	.	.	7	.	.	.
c5riboseqorf52	TENT2	TENT2	N	.	7	.	.	.	7	.	.	.	7	.	.	.	7	.	.	.
c5riboseqorf57	RASA1	RASA1	N	.	7	.	.	.	7	.	.	.	7	.	.	.	7	.	.	.
c5riboseqorf58	CCNH	CCNH	N	.	7	.	.	.	7	.	.	.	7	.	.	.	7	.	.	.
c5riboseqorf59	LYSMD3	LYSMD3	N	.	7	.	.	.	7	.	.	.	7	.	.	.	7	.	.	.
c5riboseqorf61	NR2F1	NR2F1	N	.	7	.	.	.	7	.	.	.	7	.	.	.	7	.	.	.
c5riboseqorf62	NR2F1	NR2F1	N	.	7	.	.	.	7	.	.	.	7	.	.	.	7	.	.	.
c5riboseqorf63	RHOBTB3	RHOBTB3	N	.	7	.	.	.	7	.	.	.	7	.	.	.	7	.	.	.
c5riboseqorf65	ELL2	ELL2	N	.	7	.	.	.	7	.	.	.	7	.	.	.	7	.	.	.
c5riboseqorf66	ERAP2	ERAP2	N	.	7	.	.	.	7	.	.	.	7	.	.	.	7	.	.	.
c5riboseqorf67	RGMB	RGMB	N	.	7	.	.	.	7	.	.	.	7	.	.	.	7	.	.	.
c5riboseqorf68	RGMB	RGMB	N	.	7	.	.	.	7	.	.	.	7	.	.	.	7	.	.	.
c5riboseqorf69	FAM174A	FAM174A	N	.	7	.	.	.	7	.	.	.	7	.	.	.	7	.	.	.
c5riboseqorf70	PAM	PAM	N	.	7	.	.	.	7	.	.	.	7	.	.	.	7	.	.	.
c5riboseqorf71	FER	FER	N	.	7	.	.	.	7	.	.	.	7	.	.	.	7	.	.	.
c5riboseqorf73	DCP2	DCP2	N	.	7	.	.	.	7	.	.	.	7	.	.	.	7	.	.	.
c5riboseqorf74	FEM1C	FEM1C	N	.	7	.	.	.	7	.	.	.	7	.	.	.	7	.	.	.
c5riboseqorf75	FEM1C	FEM1C	N	.	7	.	.	.	7	.	.	.	7	.	.	.	7	.	.	.
c5riboseqorf77	DMXL1	DMXL1	N	.	7	.	.	.	7	.	.	.	7	.	.	.	7	.	.	.
c5riboseqorf78	CSNK1G3	CSNK1G3	N	.	7	.	.	.	7	.	.	.	7	.	.	.	7	.	.	.
c5riboseqorf79	CSNK1G3	CSNK1G3	N	.	7	.	.	.	7	.	.	.	7	.	.	.	7	.	.	.
c5riboseqorf80	CSNK1G3	CSNK1G3	N	.	7	.	.	.	7	.	.	.	7	.	.	.	7	.	.	.
c5riboseqorf82	MARCHF3	MARCHF3	N	.	7	.	.	.	7	.	.	.	7	.	.	.	7	.	.	.
c5riboseqorf88	FBN2	FBN2	N	.	7	.	.	.	7	.	.	.	7	.	.	.	7	.	.	.
c5riboseqorf89	CDC42SE2	CDC42SE2	N	.	7	.	.	.	7	.	.	.	7	.	.	.	7	.	.	.
c5riboseqorf90	SAR1B	SAR1B	N	.	7	.	.	.	7	.	.	.	7	.	.	.	7	.	.	.
c5riboseqorf91	PITX1	PITX1	N	.	7	.	.	.	7	.	.	.	7	.	.	.	7	.	.	.
c5riboseqorf92	SMAD5	SMAD5	N	.	7	.	.	.	7	.	.	.	7	.	.	.	7	.	.	.
c5riboseqorf93	SMAD5	SMAD5	N	.	7	.	.	.	7	.	.	.	7	.	.	.	7	.	.	.
c5riboseqorf94	KLHL3	KLHL3	N	.	7	.	.	.	7	.	.	.	7	.	.	.	7	.	.	.
c5riboseqorf95	FAM53C	FAM53C	N	.	7	.	.	.	7	.	.	.	7	.	.	.	7	.	.	.
c5riboseqorf96	ETF1	ETF1	N	.	7	.	.	.	7	.	.	.	7	.	.	.	7	.	.	.
c5riboseqorf97	STING1	STING1	N	.	7	.	.	.	7	.	.	.	7	.	.	.	7	.	.	.
c5riboseqorf98	TAF7	TAF7	N	.	7	.	.	.	7	.	.	.	7	.	.	.	7	.	.	.
c5riboseqorf99	RELL2	RELL2	N	.	7	.	.	.	7	.	.	.	7	.	.	.	7	.	.	.
c6riboseqorf1	WRNIP1	WRNIP1	N	.	7	.	.	.	7	.	.	.	7	.	.	.	7	.	.	.
c6riboseqorf10	SIRT5	SIRT5	N	.	7	.	.	.	7	.	.	.	7	.	.	.	7	.	.	.
c6riboseqorf100	SIM1	SIM1	N	.	7	.	.	.	7	.	.	.	7	.	.	.	7	.	.	.
c6riboseqorf101	GRIK2	GRIK2	N	.	7	.	.	.	7	.	.	.	7	.	.	.	7	.	.	.
c6riboseqorf102	LIN28B	LIN28B	N	.	7	.	.	.	7	.	.	.	7	.	.	.	7	.	.	.
c6riboseqorf103	RTN4IP1	RTN4IP1	N	.	7	.	.	.	7	.	.	.	7	.	.	.	7	.	.	.
c6riboseqorf104	MTRES1	MTRES1	N	.	7	.	.	.	7	.	.	.	7	.	.	.	7	.	.	.
c6riboseqorf105	FOXO3	FOXO3	N	.	7	.	.	.	7	.	.	.	7	.	.	.	7	.	.	.
c6riboseqorf106	SESN1	SESN1	N	.	7	.	.	.	7	.	.	.	7	.	.	.	7	.	.	.
c6riboseqorf107	WASF1	WASF1	N	.	7	.	.	.	7	.	.	.	7	.	.	.	7	.	.	.
c6riboseqorf109	REV3L	REV3L	N	.	7	.	.	.	7	.	.	.	7	.	.	.	7	.	.	.
c6riboseqorf112	LAMA4	LAMA4	N	.	7	.	.	.	7	.	.	.	7	.	.	.	7	.	.	.
c6riboseqorf114	DSE	DSE	N	.	7	.	.	.	7	.	.	.	7	.	.	.	7	.	.	.
c6riboseqorf115	RWDD1	RWDD1	N	.	7	.	.	.	7	.	.	.	7	.	.	.	7	.	.	.
c6riboseqorf116	PKIB	PKIB	N	.	7	.	.	.	7	.	.	.	7	.	.	.	7	.	.	.
c6riboseqorf118	NCOA7	NCOA7	N	.	7	.	.	.	7	.	.	.	7	.	.	.	7	.	.	.
c6riboseqorf119	NCOA7	NCOA7	N	.	7	.	.	.	7	.	.	.	7	.	.	.	7	.	.	.
c6riboseqorf12	RNF182	RNF182	N	.	7	.	.	.	7	.	.	.	7	.	.	.	7	.	.	.
c6riboseqorf120	NCOA7	NCOA7	N	.	7	.	.	.	7	.	.	.	7	.	.	.	7	.	.	.
c6riboseqorf121	RNF146	RNF146	N	.	7	.	.	.	7	.	.	.	7	.	.	.	7	.	.	.
c6riboseqorf122	ECHDC1	ECHDC1	N	.	7	.	.	.	7	.	.	.	7	.	.	.	7	.	.	.
c6riboseqorf123	PTPRK	PTPRK	N	.	7	.	.	.	7	.	.	.	7	.	.	.	7	.	.	.
c6riboseqorf125	STX7	STX7	N	.	7	.	.	.	7	.	.	.	7	.	.	.	7	.	.	.
c6riboseqorf126	HBS1L	HBS1L	N	.	7	.	.	.	7	.	.	.	7	.	.	.	7	.	.	.
c6riboseqorf127	AHI1	AHI1	N	.	7	.	.	.	7	.	.	.	7	.	.	.	7	.	.	.
c6riboseqorf128	BCLAF1	BCLAF1	N	.	7	.	.	.	7	.	.	.	7	.	.	.	7	.	.	.
c6riboseqorf129	NHSL1	NHSL1	N	.	7	.	.	.	7	.	.	.	7	.	.	.	7	.	.	.
c6riboseqorf13	ATXN1	ATXN1	N	.	7	.	.	.	7	.	.	.	7	.	.	.	7	.	.	.
c6riboseqorf131	REPS1	REPS1	N	.	7	.	.	.	7	.	.	.	7	.	.	.	7	.	.	.
c6riboseqorf132	PHACTR2	PHACTR2	N	.	7	.	.	.	7	.	.	.	7	.	.	.	7	.	.	.
c6riboseqorf133	PLAGL1	PLAGL1	N	.	7	.	.	.	7	.	.	.	7	.	.	.	7	.	.	.
c6riboseqorf134	LRP11	LRP11	N	.	7	.	.	.	7	.	.	.	7	.	.	.	7	.	.	.
c6riboseqorf136	ZDHHC14	ZDHHC14	N	.	7	.	.	.	7	.	.	.	7	.	.	.	7	.	.	.
c6riboseqorf138	RSPH3	RSPH3	N	.	7	.	.	.	7	.	.	.	7	.	.	.	7	.	.	.
c6riboseqorf14	ATXN1	ATXN1	N	.	7	.	.	.	7	.	.	.	7	.	.	.	7	.	.	.
c6riboseqorf140	AGPAT4	AGPAT4	N	.	7	.	.	.	7	.	.	.	7	.	.	.	7	.	.	.
c6riboseqorf15	MBOAT1	MBOAT1	N	.	7	.	.	.	7	.	.	.	7	.	.	.	7	.	.	.
c6riboseqorf16	SOX4	SOX4	N	.	7	.	.	.	7	.	.	.	7	.	.	.	7	.	.	.
c6riboseqorf17	MRS2	MRS2	N	.	7	.	.	.	7	.	.	.	7	.	.	.	7	.	.	.
c6riboseqorf18	TRIM38	TRIM38	N	.	7	.	.	.	7	.	.	.	7	.	.	.	7	.	.	.
c6riboseqorf20	BTN2A2	BTN2A2	N	.	7	.	.	.	7	.	.	.	7	.	.	.	7	.	.	.
c6riboseqorf21	BTN3A1	BTN3A1	N	.	7	.	.	.	7	.	.	.	7	.	.	.	7	.	.	.
c6riboseqorf23	ZNF322	ZNF322	N	.	7	.	.	.	7	.	.	.	7	.	.	.	7	.	.	.
c6riboseqorf24	ZNF322	ZNF322	N	.	7	.	.	.	7	.	.	.	7	.	.	.	7	.	.	.
c6riboseqorf25	ZNF391	ZNF391	N	.	7	.	.	.	7	.	.	.	7	.	.	.	7	.	.	.
c6riboseqorf27	ZNF184	ZNF184	N	.	7	.	.	.	7	.	.	.	7	.	.	.	7	.	.	.
c6riboseqorf3	RREB1	RREB1	N	.	7	.	.	.	7	.	.	.	7	.	.	.	7	.	.	.
c6riboseqorf4	SSR1	SSR1	N	.	7	.	.	.	7	.	.	.	7	.	.	.	7	.	.	.
c6riboseqorf41	PRRC2A	PRRC2A	N	.	7	.	.	.	7	.	.	.	7	.	.	.	7	.	.	.
c6riboseqorf43	VWA7	VWA7	N	.	7	.	.	.	7	.	.	.	7	.	.	.	7	.	.	.
c6riboseqorf46	DXO	DXO	N	.	7	.	.	.	7	.	.	.	7	.	.	.	7	.	.	.
c6riboseqorf48	BRD2	BRD2	N	.	7	.	.	.	7	.	.	.	7	.	.	.	7	.	.	.
c6riboseqorf49	BRD2	BRD2	N	.	7	.	.	.	7	.	.	.	7	.	.	.	7	.	.	.
c6riboseqorf5	RIOK1	RIOK1	N	.	7	.	.	.	7	.	.	.	7	.	.	.	7	.	.	.
c6riboseqorf50	BRD2	BRD2	N	.	7	.	.	.	7	.	.	.	7	.	.	.	7	.	.	.
c6riboseqorf51	SLC39A7	SLC39A7	N	.	7	.	.	.	7	.	.	.	7	.	.	.	7	.	.	.
c6riboseqorf52	B3GALT4	B3GALT4	N	.	7	.	.	.	7	.	.	.	7	.	.	.	7	.	.	.
c6riboseqorf53	DAXX	DAXX	N	.	7	.	.	.	7	.	.	.	7	.	.	.	7	.	.	.
c6riboseqorf54	DAXX	DAXX	N	.	7	.	.	.	7	.	.	.	7	.	.	.	7	.	.	.
c6riboseqorf55	CUTA	CUTA	N	.	7	.	.	.	7	.	.	.	7	.	.	.	7	.	.	.
c6riboseqorf56	SMIM29	SMIM29	N	.	7	.	.	.	7	.	.	.	7	.	.	.	7	.	.	.
c6riboseqorf57	NUDT3	NUDT3	N	.	7	.	.	.	7	.	.	.	7	.	.	.	7	.	.	.
c6riboseqorf59	ZNF76	ZNF76	N	.	7	.	.	.	7	.	.	.	7	.	.	.	7	.	.	.
c6riboseqorf6	TFAP2A	TFAP2A	N	.	7	.	.	.	7	.	.	.	7	.	.	.	7	.	.	.
c6riboseqorf60	ZNF76	ZNF76	N	.	7	.	.	.	7	.	.	.	7	.	.	.	7	.	.	.
c6riboseqorf61	PPARD	PPARD	N	.	7	.	.	.	7	.	.	.	7	.	.	.	7	.	.	.
c6riboseqorf62	FGD2	FGD2	N	.	7	.	.	.	7	.	.	.	7	.	.	.	7	.	.	.
c6riboseqorf63	RNF8	RNF8	N	.	7	.	.	.	7	.	.	.	7	.	.	.	7	.	.	.
c6riboseqorf64	KCNK5	KCNK5	N	.	7	.	.	.	7	.	.	.	7	.	.	.	7	.	.	.
c6riboseqorf68	TRERF1	TRERF1	N	.	7	.	.	.	7	.	.	.	7	.	.	.	7	.	.	.
c6riboseqorf69	TRERF1	TRERF1	N	.	7	.	.	.	7	.	.	.	7	.	.	.	7	.	.	.
c6riboseqorf70	MEA1	MEA1	N	.	7	.	.	.	7	.	.	.	7	.	.	.	7	.	.	.
c6riboseqorf72	CYP39A1	CYP39A1	N	.	7	.	.	.	7	.	.	.	7	.	.	.	7	.	.	.
c6riboseqorf73	TNFRSF21	TNFRSF21	N	.	7	.	.	.	7	.	.	.	7	.	.	.	7	.	.	.
c6riboseqorf77	CILK1	CILK1	N	.	7	.	.	.	7	.	.	.	7	.	.	.	7	.	.	.
c6riboseqorf78	FBXO9	FBXO9	N	.	7	.	.	.	7	.	.	.	7	.	.	.	7	.	.	.
c6riboseqorf79	BMP5	BMP5	N	.	7	.	.	.	7	.	.	.	7	.	.	.	7	.	.	.
c6riboseqorf80	RAB23	RAB23	N	.	7	.	.	.	7	.	.	.	7	.	.	.	7	.	.	.
c6riboseqorf82	PHF3	PHF3	N	.	7	.	.	.	7	.	.	.	7	.	.	.	7	.	.	.
c6riboseqorf83	COL19A1	COL19A1	N	.	7	.	.	.	7	.	.	.	7	.	.	.	7	.	.	.
c6riboseqorf84	FAM135A	FAM135A	N	.	7	.	.	.	7	.	.	.	7	.	.	.	7	.	.	.
c6riboseqorf85	FAM135A	FAM135A	N	.	7	.	.	.	7	.	.	.	7	.	.	.	7	.	.	.
c6riboseqorf87	FILIP1	FILIP1	N	.	7	.	.	.	7	.	.	.	7	.	.	.	7	.	.	.
c6riboseqorf88	SENP6	SENP6	N	.	7	.	.	.	7	.	.	.	7	.	.	.	7	.	.	.
c6riboseqorf89	IBTK	IBTK	N	.	7	.	.	.	7	.	.	.	7	.	.	.	7	.	.	.
c6riboseqorf9	GFOD1	GFOD1	N	.	7	.	.	.	7	.	.	.	7	.	.	.	7	.	.	.
c6riboseqorf93	MANEA	MANEA	N	.	7	.	.	.	7	.	.	.	7	.	.	.	7	.	.	.
c6riboseqorf94	MANEA	MANEA	N	.	7	.	.	.	7	.	.	.	7	.	.	.	7	.	.	.
c6riboseqorf96	MMS22L	MMS22L	N	.	7	.	.	.	7	.	.	.	7	.	.	.	7	.	.	.
c6riboseqorf99	CCNC	CCNC	N	.	7	.	.	.	7	.	.	.	7	.	.	.	7	.	.	.
c7riboseqorf101	CUX1	CUX1	N	.	7	.	.	.	7	.	.	.	7	.	.	.	7	.	.	.
c7riboseqorf102	ORAI2	ORAI2	N	.	7	.	.	.	7	.	.	.	7	.	.	.	7	.	.	.
c7riboseqorf104	DNAJC2	DNAJC2	N	.	7	.	.	.	7	.	.	.	7	.	.	.	7	.	.	.
c7riboseqorf106	KMT2E	KMT2E	N	.	7	.	.	.	7	.	.	.	7	.	.	.	7	.	.	.
c7riboseqorf107	KMT2E	KMT2E	N	.	7	.	.	.	7	.	.	.	7	.	.	.	7	.	.	.
c7riboseqorf108	DUS4L	DUS4L-BCAP29;DUS4L	Y	Y	7	.	.	.	7	.	.	.	7	.	.	.	7	.	.	.
c7riboseqorf109	DUS4L	DUS4L-BCAP29;DUS4L	Y	Y	7	.	.	.	7	.	.	.	7	.	.	.	7	.	.	.
c7riboseqorf111	PNPLA8	PNPLA8	N	.	7	.	.	.	7	.	.	.	7	.	.	.	7	.	.	.
c7riboseqorf112	PNPLA8	PNPLA8	N	.	7	.	.	.	7	.	.	.	7	.	.	.	7	.	.	.
c7riboseqorf113	PNPLA8	PNPLA8	N	.	7	.	.	.	7	.	.	.	7	.	.	.	7	.	.	.
c7riboseqorf114	THAP5	THAP5	N	.	7	.	.	.	7	.	.	.	7	.	.	.	7	.	.	.
c7riboseqorf115	TMEM168	TMEM168	N	.	7	.	.	.	7	.	.	.	7	.	.	.	7	.	.	.
c7riboseqorf116	TSPAN12	TSPAN12	N	.	7	.	.	.	7	.	.	.	7	.	.	.	7	.	.	.
c7riboseqorf117	CPED1	CPED1	N	.	7	.	.	.	7	.	.	.	7	.	.	.	7	.	.	.
c7riboseqorf118	CPED1	CPED1	N	.	7	.	.	.	7	.	.	.	7	.	.	.	7	.	.	.
c7riboseqorf12	WIPI2	WIPI2	N	.	7	.	.	.	7	.	.	.	7	.	.	.	7	.	.	.
c7riboseqorf120	POT1	POT1	N	.	7	.	.	.	7	.	.	.	7	.	.	.	7	.	.	.
c7riboseqorf121	IMPDH1	IMPDH1	N	.	7	.	.	.	7	.	.	.	7	.	.	.	7	.	.	.
c7riboseqorf123	TSPAN33	TSPAN33	N	.	7	.	.	.	7	.	.	.	7	.	.	.	7	.	.	.
c7riboseqorf124	SMO	SMO	N	.	7	.	.	.	7	.	.	.	7	.	.	.	7	.	.	.
c7riboseqorf13	ZDHHC4	ZDHHC4	N	.	7	.	.	.	7	.	.	.	7	.	.	.	7	.	.	.
c7riboseqorf133	CHRM2	CHRM2	N	.	7	.	.	.	7	.	.	.	7	.	.	.	7	.	.	.
c7riboseqorf135	HIPK2	HIPK2	N	.	7	.	.	.	7	.	.	.	7	.	.	.	7	.	.	.
c7riboseqorf136	HIPK2	HIPK2	N	.	7	.	.	.	7	.	.	.	7	.	.	.	7	.	.	.
c7riboseqorf138	ADCK2	ADCK2	N	.	7	.	.	.	7	.	.	.	7	.	.	.	7	.	.	.
c7riboseqorf14	ZNF316	ZNF316	N	.	7	.	.	.	7	.	.	.	7	.	.	.	7	.	.	.
c7riboseqorf140	CUL1	CUL1	N	.	7	.	.	.	7	.	.	.	7	.	.	.	7	.	.	.
c7riboseqorf142	KCNH2	KCNH2	N	.	7	.	.	.	7	.	.	.	7	.	.	.	7	.	.	.
c7riboseqorf143	CHPF2	CHPF2	N	.	7	.	.	.	7	.	.	.	7	.	.	.	7	.	.	.
c7riboseqorf144	CHPF2	CHPF2	N	.	7	.	.	.	7	.	.	.	7	.	.	.	7	.	.	.
c7riboseqorf146	SMARCD3	SMARCD3	N	.	7	.	.	.	7	.	.	.	7	.	.	.	7	.	.	.
c7riboseqorf148	WDR86	WDR86	N	.	7	.	.	.	7	.	.	.	7	.	.	.	7	.	.	.
c7riboseqorf149	RHEB	RHEB	N	.	7	.	.	.	7	.	.	.	7	.	.	.	7	.	.	.
c7riboseqorf15	ICA1	ICA1	N	.	7	.	.	.	7	.	.	.	7	.	.	.	7	.	.	.
c7riboseqorf150	RHEB	RHEB	N	.	7	.	.	.	7	.	.	.	7	.	.	.	7	.	.	.
c7riboseqorf151	PRKAG2	PRKAG2	N	.	7	.	.	.	7	.	.	.	7	.	.	.	7	.	.	.
c7riboseqorf153	GALNT11	GALNT11	N	.	7	.	.	.	7	.	.	.	7	.	.	.	7	.	.	.
c7riboseqorf156	XRCC2	XRCC2	N	.	7	.	.	.	7	.	.	.	7	.	.	.	7	.	.	.
c7riboseqorf165	UBE3C	UBE3C	N	.	7	.	.	.	7	.	.	.	7	.	.	.	7	.	.	.
c7riboseqorf166	NCAPG2	NCAPG2	N	.	7	.	.	.	7	.	.	.	7	.	.	.	7	.	.	.
c7riboseqorf17	ETV1	ETV1	N	.	7	.	.	.	7	.	.	.	7	.	.	.	7	.	.	.
c7riboseqorf18	SNX13	SNX13	N	.	7	.	.	.	7	.	.	.	7	.	.	.	7	.	.	.
c7riboseqorf19	HDAC9	HDAC9	N	.	7	.	.	.	7	.	.	.	7	.	.	.	7	.	.	.
c7riboseqorf20	ITGB8	ITGB8	N	.	7	.	.	.	7	.	.	.	7	.	.	.	7	.	.	.
c7riboseqorf21	SP4	SP4	N	.	7	.	.	.	7	.	.	.	7	.	.	.	7	.	.	.
c7riboseqorf22	FAM126A	FAM126A	N	.	7	.	.	.	7	.	.	.	7	.	.	.	7	.	.	.
c7riboseqorf23	C7orf31	C7orf31	N	.	7	.	.	.	7	.	.	.	7	.	.	.	7	.	.	.
c7riboseqorf24	HOXA1	HOXA1	N	.	7	.	.	.	7	.	.	.	7	.	.	.	7	.	.	.
c7riboseqorf27	HOXA3	HOXA3	N	.	7	.	.	.	7	.	.	.	7	.	.	.	7	.	.	.
c7riboseqorf28	TRIL	TRIL	N	.	7	.	.	.	7	.	.	.	7	.	.	.	7	.	.	.
c7riboseqorf29	PRR15	PRR15	N	.	7	.	.	.	7	.	.	.	7	.	.	.	7	.	.	.
c7riboseqorf3	PDGFA	PDGFA	N	.	7	.	.	.	7	.	.	.	7	.	.	.	7	.	.	.
c7riboseqorf30	ZNRF2	ZNRF2	N	.	7	.	.	.	7	.	.	.	7	.	.	.	7	.	.	.
c7riboseqorf31	NOD1	NOD1	N	.	7	.	.	.	7	.	.	.	7	.	.	.	7	.	.	.
c7riboseqorf33	PDE1C	PDE1C	N	.	7	.	.	.	7	.	.	.	7	.	.	.	7	.	.	.
c7riboseqorf35	KBTBD2	KBTBD2	N	.	7	.	.	.	7	.	.	.	7	.	.	.	7	.	.	.
c7riboseqorf37	HERPUD2	HERPUD2	N	.	7	.	.	.	7	.	.	.	7	.	.	.	7	.	.	.
c7riboseqorf39	EEPD1	EEPD1	N	.	7	.	.	.	7	.	.	.	7	.	.	.	7	.	.	.
c7riboseqorf42	INHBA	INHBA	N	.	7	.	.	.	7	.	.	.	7	.	.	.	7	.	.	.
c7riboseqorf43	COA1	COA1	N	.	7	.	.	.	7	.	.	.	7	.	.	.	7	.	.	.
c7riboseqorf44	COA1	COA1	N	.	7	.	.	.	7	.	.	.	7	.	.	.	7	.	.	.
c7riboseqorf45	COA1	COA1	N	.	7	.	.	.	7	.	.	.	7	.	.	.	7	.	.	.
c7riboseqorf46	POLD2	POLD2	N	.	7	.	.	.	7	.	.	.	7	.	.	.	7	.	.	.
c7riboseqorf49	TBRG4	TBRG4	N	.	7	.	.	.	7	.	.	.	7	.	.	.	7	.	.	.
c7riboseqorf50	TBRG4	TBRG4	N	.	7	.	.	.	7	.	.	.	7	.	.	.	7	.	.	.
c7riboseqorf51	TBRG4	TBRG4	N	.	7	.	.	.	7	.	.	.	7	.	.	.	7	.	.	.
c7riboseqorf52	FIGNL1	FIGNL1	N	.	7	.	.	.	7	.	.	.	7	.	.	.	7	.	.	.
c7riboseqorf55	ZNF736	ZNF736	N	.	7	.	.	.	7	.	.	.	7	.	.	.	7	.	.	.
c7riboseqorf56	TPST1	TPST1	N	.	7	.	.	.	7	.	.	.	7	.	.	.	7	.	.	.
c7riboseqorf58	TYW1	TYW1	N	.	7	.	.	.	7	.	.	.	7	.	.	.	7	.	.	.
c7riboseqorf59	POM121	POM121	N	.	7	.	.	.	7	.	.	.	7	.	.	.	7	.	.	.
c7riboseqorf60	FZD9	FZD9	N	.	7	.	.	.	7	.	.	.	7	.	.	.	7	.	.	.
c7riboseqorf64	TMEM60	TMEM60	N	.	7	.	.	.	7	.	.	.	7	.	.	.	7	.	.	.
c7riboseqorf67	CD36	CD36	N	.	7	.	.	.	7	.	.	.	7	.	.	.	7	.	.	.
c7riboseqorf68	SEMA3A	SEMA3A	N	.	7	.	.	.	7	.	.	.	7	.	.	.	7	.	.	.
c7riboseqorf69	DMTF1	DMTF1	N	.	7	.	.	.	7	.	.	.	7	.	.	.	7	.	.	.
c7riboseqorf71	TMEM243	TMEM243	N	.	7	.	.	.	7	.	.	.	7	.	.	.	7	.	.	.
c7riboseqorf74	SLC25A40	SLC25A40	N	.	7	.	.	.	7	.	.	.	7	.	.	.	7	.	.	.
c7riboseqorf76	FZD1	FZD1	N	.	7	.	.	.	7	.	.	.	7	.	.	.	7	.	.	.
c7riboseqorf78	MTERF1	MTERF1	N	.	7	.	.	.	7	.	.	.	7	.	.	.	7	.	.	.
c7riboseqorf79	AKAP9	AKAP9	N	.	7	.	.	.	7	.	.	.	7	.	.	.	7	.	.	.
c7riboseqorf82	KRIT1	KRIT1	N	.	7	.	.	.	7	.	.	.	7	.	.	.	7	.	.	.
c7riboseqorf83	BET1	BET1	N	.	7	.	.	.	7	.	.	.	7	.	.	.	7	.	.	.
c7riboseqorf84	CASD1	CASD1	N	.	7	.	.	.	7	.	.	.	7	.	.	.	7	.	.	.
c7riboseqorf85	LMTK2	LMTK2	N	.	7	.	.	.	7	.	.	.	7	.	.	.	7	.	.	.
c7riboseqorf89	ZNF394	ZNF394	N	.	7	.	.	.	7	.	.	.	7	.	.	.	7	.	.	.
c7riboseqorf9	PSMG3	PSMG3	N	.	7	.	.	.	7	.	.	.	7	.	.	.	7	.	.	.
c7riboseqorf92	FAM200A	FAM200A	N	.	7	.	.	.	7	.	.	.	7	.	.	.	7	.	.	.
c7riboseqorf94	GAL3ST4	GAL3ST4	N	.	7	.	.	.	7	.	.	.	7	.	.	.	7	.	.	.
c7riboseqorf95	TSC22D4	TSC22D4	N	.	7	.	.	.	7	.	.	.	7	.	.	.	7	.	.	.
c7riboseqorf96	TSC22D4	TSC22D4	N	.	7	.	.	.	7	.	.	.	7	.	.	.	7	.	.	.
c7riboseqorf97	MOSPD3	MOSPD3	N	.	7	.	.	.	7	.	.	.	7	.	.	.	7	.	.	.
c7riboseqorf98	TRIM56	TRIM56	N	.	7	.	.	.	7	.	.	.	7	.	.	.	7	.	.	.
c7riboseqorf99	PLOD3	PLOD3	N	.	7	.	.	.	7	.	.	.	7	.	.	.	7	.	.	.
c8riboseqorf100	MTSS1	MTSS1	N	.	7	.	.	.	7	.	.	.	7	.	.	.	7	.	.	.
c8riboseqorf101	SQLE	SQLE	N	.	7	.	.	.	7	.	.	.	7	.	.	.	7	.	.	.
c8riboseqorf102	WASHC5	WASHC5	N	.	7	.	.	.	7	.	.	.	7	.	.	.	7	.	.	.
c8riboseqorf103	LRATD2	LRATD2	N	.	7	.	.	.	7	.	.	.	7	.	.	.	7	.	.	.
c8riboseqorf109	ST3GAL1	ST3GAL1	N	.	7	.	.	.	7	.	.	.	7	.	.	.	7	.	.	.
c8riboseqorf11	FAM167A	FAM167A	N	.	7	.	.	.	7	.	.	.	7	.	.	.	7	.	.	.
c8riboseqorf110	ST3GAL1	ST3GAL1	N	.	7	.	.	.	7	.	.	.	7	.	.	.	7	.	.	.
c8riboseqorf111	ST3GAL1	ST3GAL1	N	.	7	.	.	.	7	.	.	.	7	.	.	.	7	.	.	.
c8riboseqorf113	SLC45A4	SLC45A4	N	.	7	.	.	.	7	.	.	.	7	.	.	.	7	.	.	.
c8riboseqorf114	PTP4A3	PTP4A3	N	.	7	.	.	.	7	.	.	.	7	.	.	.	7	.	.	.
c8riboseqorf118	MAF1	MAF1	N	.	7	.	.	.	7	.	.	.	7	.	.	.	7	.	.	.
c8riboseqorf119	HSF1	HSF1	N	.	7	.	.	.	7	.	.	.	7	.	.	.	7	.	.	.
c8riboseqorf12	NEIL2	NEIL2	N	.	7	.	.	.	7	.	.	.	7	.	.	.	7	.	.	.
c8riboseqorf121	CYHR1	CYHR1	N	.	7	.	.	.	7	.	.	.	7	.	.	.	7	.	.	.
c8riboseqorf122	PPP1R16A	PPP1R16A	N	.	7	.	.	.	7	.	.	.	7	.	.	.	7	.	.	.
c8riboseqorf123	PPP1R16A	PPP1R16A	N	.	7	.	.	.	7	.	.	.	7	.	.	.	7	.	.	.
c8riboseqorf124	MFSD3	MFSD3	N	.	7	.	.	.	7	.	.	.	7	.	.	.	7	.	.	.
c8riboseqorf128	COMMD5	COMMD5	N	.	7	.	.	.	7	.	.	.	7	.	.	.	7	.	.	.
c8riboseqorf15	CNOT7	CNOT7	N	.	7	.	.	.	7	.	.	.	7	.	.	.	7	.	.	.
c8riboseqorf17	MTUS1	MTUS1	N	.	7	.	.	.	7	.	.	.	7	.	.	.	7	.	.	.
c8riboseqorf19	PSD3	PSD3	N	.	7	.	.	.	7	.	.	.	7	.	.	.	7	.	.	.
c8riboseqorf2	CLN8	CLN8	N	.	7	.	.	.	7	.	.	.	7	.	.	.	7	.	.	.
c8riboseqorf20	CSGALNACT1	CSGALNACT1	N	.	7	.	.	.	7	.	.	.	7	.	.	.	7	.	.	.
c8riboseqorf21	HR	HR	N	.	7	.	.	.	7	.	.	.	7	.	.	.	7	.	.	.
c8riboseqorf22	CCAR2	CCAR2	N	.	7	.	.	.	7	.	.	.	7	.	.	.	7	.	.	.
c8riboseqorf23	EGR3	EGR3	N	.	7	.	.	.	7	.	.	.	7	.	.	.	7	.	.	.
c8riboseqorf24	RHOBTB2	RHOBTB2	N	.	7	.	.	.	7	.	.	.	7	.	.	.	7	.	.	.
c8riboseqorf25	RHOBTB2	RHOBTB2	N	.	7	.	.	.	7	.	.	.	7	.	.	.	7	.	.	.
c8riboseqorf26	RHOBTB2	RHOBTB2	N	.	7	.	.	.	7	.	.	.	7	.	.	.	7	.	.	.
c8riboseqorf29	ENTPD4	ENTPD4	N	.	7	.	.	.	7	.	.	.	7	.	.	.	7	.	.	.
c8riboseqorf30	DOCK5	DOCK5	N	.	7	.	.	.	7	.	.	.	7	.	.	.	7	.	.	.
c8riboseqorf32	EXTL3	EXTL3	N	.	7	.	.	.	7	.	.	.	7	.	.	.	7	.	.	.
c8riboseqorf33	EXTL3	EXTL3	N	.	7	.	.	.	7	.	.	.	7	.	.	.	7	.	.	.
c8riboseqorf34	EXTL3	EXTL3	N	.	7	.	.	.	7	.	.	.	7	.	.	.	7	.	.	.
c8riboseqorf35	EXTL3	EXTL3	N	.	7	.	.	.	7	.	.	.	7	.	.	.	7	.	.	.
c8riboseqorf36	WRN	WRN	N	.	7	.	.	.	7	.	.	.	7	.	.	.	7	.	.	.
c8riboseqorf37	FUT10	FUT10	N	.	7	.	.	.	7	.	.	.	7	.	.	.	7	.	.	.
c8riboseqorf39	DDHD2	DDHD2	N	.	7	.	.	.	7	.	.	.	7	.	.	.	7	.	.	.
c8riboseqorf40	GPAT4	GPAT4	N	.	7	.	.	.	7	.	.	.	7	.	.	.	7	.	.	.
c8riboseqorf41	GPAT4	GPAT4	N	.	7	.	.	.	7	.	.	.	7	.	.	.	7	.	.	.
c8riboseqorf42	KAT6A	KAT6A	N	.	7	.	.	.	7	.	.	.	7	.	.	.	7	.	.	.
c8riboseqorf45	SLC20A2	SLC20A2	N	.	7	.	.	.	7	.	.	.	7	.	.	.	7	.	.	.
c8riboseqorf46	POMK	POMK	N	.	7	.	.	.	7	.	.	.	7	.	.	.	7	.	.	.
c8riboseqorf50	PLAG1	PLAG1	N	.	7	.	.	.	7	.	.	.	7	.	.	.	7	.	.	.
c8riboseqorf52	MTFR1	MTFR1	N	.	7	.	.	.	7	.	.	.	7	.	.	.	7	.	.	.
c8riboseqorf53	MTFR1	MTFR1	N	.	7	.	.	.	7	.	.	.	7	.	.	.	7	.	.	.
c8riboseqorf54	SGK3	SGK3	N	.	7	.	.	.	7	.	.	.	7	.	.	.	7	.	.	.
c8riboseqorf58	SULF1	SULF1	N	.	7	.	.	.	7	.	.	.	7	.	.	.	7	.	.	.
c8riboseqorf59	SULF1	SULF1	N	.	7	.	.	.	7	.	.	.	7	.	.	.	7	.	.	.
c8riboseqorf60	SLCO5A1	SLCO5A1	N	.	7	.	.	.	7	.	.	.	7	.	.	.	7	.	.	.
c8riboseqorf61	NCOA2	NCOA2	N	.	7	.	.	.	7	.	.	.	7	.	.	.	7	.	.	.
c8riboseqorf62	TRAM1	TRAM1	N	.	7	.	.	.	7	.	.	.	7	.	.	.	7	.	.	.
c8riboseqorf63	ELOC	ELOC	N	.	7	.	.	.	7	.	.	.	7	.	.	.	7	.	.	.
c8riboseqorf67	PEX2	PEX2	N	.	7	.	.	.	7	.	.	.	7	.	.	.	7	.	.	.
c8riboseqorf7	ANGPT2	ANGPT2	N	.	7	.	.	.	7	.	.	.	7	.	.	.	7	.	.	.
c8riboseqorf73	WWP1	WWP1	N	.	7	.	.	.	7	.	.	.	7	.	.	.	7	.	.	.
c8riboseqorf74	TMEM64	TMEM64	N	.	7	.	.	.	7	.	.	.	7	.	.	.	7	.	.	.
c8riboseqorf75	C8orf88	C8orf88	N	.	7	.	.	.	7	.	.	.	7	.	.	.	7	.	.	.
c8riboseqorf8	MFHAS1	MFHAS1	N	.	7	.	.	.	7	.	.	.	7	.	.	.	7	.	.	.
c8riboseqorf80	MATN2	MATN2	N	.	7	.	.	.	7	.	.	.	7	.	.	.	7	.	.	.
c8riboseqorf81	OSR2	OSR2	N	.	7	.	.	.	7	.	.	.	7	.	.	.	7	.	.	.
c8riboseqorf82	OSR2	OSR2	N	.	7	.	.	.	7	.	.	.	7	.	.	.	7	.	.	.
c8riboseqorf83	NCALD	NCALD	N	.	7	.	.	.	7	.	.	.	7	.	.	.	7	.	.	.
c8riboseqorf85	AZIN1	AZIN1	N	.	7	.	.	.	7	.	.	.	7	.	.	.	7	.	.	.
c8riboseqorf86	AZIN1	AZIN1	N	.	7	.	.	.	7	.	.	.	7	.	.	.	7	.	.	.
c8riboseqorf87	AZIN1	AZIN1	N	.	7	.	.	.	7	.	.	.	7	.	.	.	7	.	.	.
c8riboseqorf88	FZD6	FZD6	N	.	7	.	.	.	7	.	.	.	7	.	.	.	7	.	.	.
c8riboseqorf9	PPP1R3B	PPP1R3B	N	.	7	.	.	.	7	.	.	.	7	.	.	.	7	.	.	.
c8riboseqorf93	EXT1	EXT1	N	.	7	.	.	.	7	.	.	.	7	.	.	.	7	.	.	.
c8riboseqorf95	TAF2	TAF2	N	.	7	.	.	.	7	.	.	.	7	.	.	.	7	.	.	.
c8riboseqorf98	ZHX1	ZHX1	N	.	7	.	.	.	7	.	.	.	7	.	.	.	7	.	.	.
c8riboseqorf99	TMEM65	TMEM65	N	.	7	.	.	.	7	.	.	.	7	.	.	.	7	.	.	.
c9riboseqorf10	MLLT3	MLLT3	N	.	7	.	.	.	7	.	.	.	7	.	.	.	7	.	.	.
c9riboseqorf100	TSC1	TSC1	N	.	7	.	.	.	7	.	.	.	7	.	.	.	7	.	.	.
c9riboseqorf101	GTF3C5	GTF3C5	N	.	7	.	.	.	7	.	.	.	7	.	.	.	7	.	.	.
c9riboseqorf102	RALGDS	RALGDS	N	.	7	.	.	.	7	.	.	.	7	.	.	.	7	.	.	.
c9riboseqorf103	BRD3OS	BRD3OS	N	.	7	.	.	.	7	.	.	.	7	.	.	.	7	.	.	.
c9riboseqorf104	BRD3	BRD3	N	.	7	.	.	.	7	.	.	.	7	.	.	.	7	.	.	.
c9riboseqorf105	OLFM1	OLFM1	N	.	7	.	.	.	7	.	.	.	7	.	.	.	7	.	.	.
c9riboseqorf107	NACC2	NACC2	N	.	7	.	.	.	7	.	.	.	7	.	.	.	7	.	.	.
c9riboseqorf108	TMEM250	TMEM250	N	.	7	.	.	.	7	.	.	.	7	.	.	.	7	.	.	.
c9riboseqorf109	INPP5E	INPP5E	N	.	7	.	.	.	7	.	.	.	7	.	.	.	7	.	.	.
c9riboseqorf11	KLHL9	KLHL9	N	.	7	.	.	.	7	.	.	.	7	.	.	.	7	.	.	.
c9riboseqorf112	RABL6	AL355987.4;RABL6	Y	Y	7	.	.	.	7	.	.	.	7	.	.	.	7	.	.	.
c9riboseqorf113	FBXW5	FBXW5	N	.	7	.	.	.	7	.	.	.	7	.	.	.	7	.	.	.
c9riboseqorf117	NRARP	NRARP	N	.	7	.	.	.	7	.	.	.	7	.	.	.	7	.	.	.
c9riboseqorf118	NSMF	NSMF	N	.	7	.	.	.	7	.	.	.	7	.	.	.	7	.	.	.
c9riboseqorf119	NSMF	NSMF	N	.	7	.	.	.	7	.	.	.	7	.	.	.	7	.	.	.
c9riboseqorf12	CDKN2B	CDKN2B	N	.	7	.	.	.	7	.	.	.	7	.	.	.	7	.	.	.
c9riboseqorf13	MOB3B	MOB3B	N	.	7	.	.	.	7	.	.	.	7	.	.	.	7	.	.	.
c9riboseqorf15	DCAF12	DCAF12	N	.	7	.	.	.	7	.	.	.	7	.	.	.	7	.	.	.
c9riboseqorf16	UBAP1	UBAP1	N	.	7	.	.	.	7	.	.	.	7	.	.	.	7	.	.	.
c9riboseqorf17	NUDT2	NUDT2	N	.	7	.	.	.	7	.	.	.	7	.	.	.	7	.	.	.
c9riboseqorf18	RPP25L	RPP25L	N	.	7	.	.	.	7	.	.	.	7	.	.	.	7	.	.	.
c9riboseqorf20	FAM214B	FAM214B	N	.	7	.	.	.	7	.	.	.	7	.	.	.	7	.	.	.
c9riboseqorf21	UNC13B	UNC13B	N	.	7	.	.	.	7	.	.	.	7	.	.	.	7	.	.	.
c9riboseqorf22	UNC13B	UNC13B	N	.	7	.	.	.	7	.	.	.	7	.	.	.	7	.	.	.
c9riboseqorf23	RUSC2	RUSC2	N	.	7	.	.	.	7	.	.	.	7	.	.	.	7	.	.	.
c9riboseqorf25	GBA2	GBA2	N	.	7	.	.	.	7	.	.	.	7	.	.	.	7	.	.	.
c9riboseqorf34	SLC25A51	SLC25A51	N	.	7	.	.	.	7	.	.	.	7	.	.	.	7	.	.	.
c9riboseqorf36	SHB	SHB	N	.	7	.	.	.	7	.	.	.	7	.	.	.	7	.	.	.
c9riboseqorf37	ALDH1B1	ALDH1B1	N	.	7	.	.	.	7	.	.	.	7	.	.	.	7	.	.	.
c9riboseqorf40	KLF9	KLF9	N	.	7	.	.	.	7	.	.	.	7	.	.	.	7	.	.	.
c9riboseqorf41	KLF9	KLF9	N	.	7	.	.	.	7	.	.	.	7	.	.	.	7	.	.	.
c9riboseqorf42	CEMIP2	CEMIP2	N	.	7	.	.	.	7	.	.	.	7	.	.	.	7	.	.	.
c9riboseqorf43	GCNT1	GCNT1	N	.	7	.	.	.	7	.	.	.	7	.	.	.	7	.	.	.
c9riboseqorf44	CEP78	CEP78	N	.	7	.	.	.	7	.	.	.	7	.	.	.	7	.	.	.
c9riboseqorf45	TLE1	TLE1	N	.	7	.	.	.	7	.	.	.	7	.	.	.	7	.	.	.
c9riboseqorf48	GOLM1	GOLM1	N	.	7	.	.	.	7	.	.	.	7	.	.	.	7	.	.	.
c9riboseqorf49	GAS1	GAS1	N	.	7	.	.	.	7	.	.	.	7	.	.	.	7	.	.	.
c9riboseqorf50	GAS1	GAS1	N	.	7	.	.	.	7	.	.	.	7	.	.	.	7	.	.	.
c9riboseqorf51	DAPK1	DAPK1	N	.	7	.	.	.	7	.	.	.	7	.	.	.	7	.	.	.
c9riboseqorf52	SEMA4D	SEMA4D	N	.	7	.	.	.	7	.	.	.	7	.	.	.	7	.	.	.
c9riboseqorf53	NFIL3	NFIL3	N	.	7	.	.	.	7	.	.	.	7	.	.	.	7	.	.	.
c9riboseqorf54	NOL8	NOL8	N	.	7	.	.	.	7	.	.	.	7	.	.	.	7	.	.	.
c9riboseqorf58	FANCC	FANCC	N	.	7	.	.	.	7	.	.	.	7	.	.	.	7	.	.	.
c9riboseqorf6	LURAP1L	LURAP1L	N	.	7	.	.	.	7	.	.	.	7	.	.	.	7	.	.	.
c9riboseqorf60	ERCC6L2	ERCC6L2	N	.	7	.	.	.	7	.	.	.	7	.	.	.	7	.	.	.
c9riboseqorf61	TRIM14	TRIM14	N	.	7	.	.	.	7	.	.	.	7	.	.	.	7	.	.	.
c9riboseqorf63	FKTN	FKTN	N	.	7	.	.	.	7	.	.	.	7	.	.	.	7	.	.	.
c9riboseqorf64	KLF4	KLF4	N	.	7	.	.	.	7	.	.	.	7	.	.	.	7	.	.	.
c9riboseqorf65	ELP1	ELP1	N	.	7	.	.	.	7	.	.	.	7	.	.	.	7	.	.	.
c9riboseqorf66	KIAA1958	KIAA1958	N	.	7	.	.	.	7	.	.	.	7	.	.	.	7	.	.	.
c9riboseqorf68	HDHD3	HDHD3	N	.	7	.	.	.	7	.	.	.	7	.	.	.	7	.	.	.
c9riboseqorf69	HDHD3	HDHD3	N	.	7	.	.	.	7	.	.	.	7	.	.	.	7	.	.	.
c9riboseqorf7	NFIB	NFIB	N	.	7	.	.	.	7	.	.	.	7	.	.	.	7	.	.	.
c9riboseqorf70	MEGF9	MEGF9	N	.	7	.	.	.	7	.	.	.	7	.	.	.	7	.	.	.
c9riboseqorf74	PHF19	PHF19	N	.	7	.	.	.	7	.	.	.	7	.	.	.	7	.	.	.
c9riboseqorf75	CNTRL	CNTRL	N	.	7	.	.	.	7	.	.	.	7	.	.	.	7	.	.	.
c9riboseqorf77	MRRF	MRRF	N	.	7	.	.	.	7	.	.	.	7	.	.	.	7	.	.	.
c9riboseqorf78	RC3H2	RC3H2	N	.	7	.	.	.	7	.	.	.	7	.	.	.	7	.	.	.
c9riboseqorf79	STRBP	STRBP	N	.	7	.	.	.	7	.	.	.	7	.	.	.	7	.	.	.
c9riboseqorf8	ZDHHC21	ZDHHC21	N	.	7	.	.	.	7	.	.	.	7	.	.	.	7	.	.	.
c9riboseqorf80	NEK6	NEK6	N	.	7	.	.	.	7	.	.	.	7	.	.	.	7	.	.	.
c9riboseqorf81	RABEPK	RABEPK	N	.	7	.	.	.	7	.	.	.	7	.	.	.	7	.	.	.
c9riboseqorf82	ST6GALNAC4	ST6GALNAC4	N	.	7	.	.	.	7	.	.	.	7	.	.	.	7	.	.	.
c9riboseqorf84	FAM102A	FAM102A	N	.	7	.	.	.	7	.	.	.	7	.	.	.	7	.	.	.
c9riboseqorf86	PKN3	PKN3	N	.	7	.	.	.	7	.	.	.	7	.	.	.	7	.	.	.
c9riboseqorf87	LRRC8A	LRRC8A	N	.	7	.	.	.	7	.	.	.	7	.	.	.	7	.	.	.
c9riboseqorf88	MIGA2	MIGA2	N	.	7	.	.	.	7	.	.	.	7	.	.	.	7	.	.	.
c9riboseqorf89	PTPA	PTPA	N	.	7	.	.	.	7	.	.	.	7	.	.	.	7	.	.	.
c9riboseqorf9	ZDHHC21	ZDHHC21	N	.	7	.	.	.	7	.	.	.	7	.	.	.	7	.	.	.
c9riboseqorf97	ABL1	ABL1	N	.	7	.	.	.	7	.	.	.	7	.	.	.	7	.	.	.
c9riboseqorf98	PRRC2B	PRRC2B	N	.	7	.	.	.	7	.	.	.	7	.	.	.	7	.	.	.
c9riboseqorf99	SETX	SETX	N	.	7	.	.	.	7	.	.	.	7	.	.	.	7	.	.	.
cXriboseqorf11	MOSPD2	MOSPD2	N	.	7	.	.	.	7	.	.	.	7	.	.	.	7	.	.	.
cXriboseqorf13	SH3KBP1	SH3KBP1	N	.	7	.	.	.	7	.	.	.	7	.	.	.	7	.	.	.
cXriboseqorf14	SMPX	SMPX	N	.	7	.	.	.	7	.	.	.	7	.	.	.	7	.	.	.
cXriboseqorf15	SMS	SMS	N	.	7	.	.	.	7	.	.	.	7	.	.	.	7	.	.	.
cXriboseqorf16	SAT1	SAT1	N	.	7	.	.	.	7	.	.	.	7	.	.	.	7	.	.	.
cXriboseqorf17	SYTL5	SYTL5	N	.	7	.	.	.	7	.	.	.	7	.	.	.	7	.	.	.
cXriboseqorf18	MID1IP1	MID1IP1	N	.	7	.	.	.	7	.	.	.	7	.	.	.	7	.	.	.
cXriboseqorf19	MID1IP1	MID1IP1	N	.	7	.	.	.	7	.	.	.	7	.	.	.	7	.	.	.
cXriboseqorf2	NLGN4X	NLGN4X	N	.	7	.	.	.	7	.	.	.	7	.	.	.	7	.	.	.
cXriboseqorf20	MID1IP1	MID1IP1	N	.	7	.	.	.	7	.	.	.	7	.	.	.	7	.	.	.
cXriboseqorf21	USP9X	USP9X	N	.	7	.	.	.	7	.	.	.	7	.	.	.	7	.	.	.
cXriboseqorf24	CDK16	CDK16	N	.	7	.	.	.	7	.	.	.	7	.	.	.	7	.	.	.
cXriboseqorf25	ZNF41	ZNF41	N	.	7	.	.	.	7	.	.	.	7	.	.	.	7	.	.	.
cXriboseqorf28	FGD1	FGD1	N	.	7	.	.	.	7	.	.	.	7	.	.	.	7	.	.	.
cXriboseqorf29	GNL3L	GNL3L	N	.	7	.	.	.	7	.	.	.	7	.	.	.	7	.	.	.
cXriboseqorf3	TBL1X	TBL1X	N	.	7	.	.	.	7	.	.	.	7	.	.	.	7	.	.	.
cXriboseqorf30	FAM104B	FAM104B	N	.	7	.	.	.	7	.	.	.	7	.	.	.	7	.	.	.
cXriboseqorf31	FAM104B	FAM104B	N	.	7	.	.	.	7	.	.	.	7	.	.	.	7	.	.	.
cXriboseqorf32	RRAGB	RRAGB	N	.	7	.	.	.	7	.	.	.	7	.	.	.	7	.	.	.
cXriboseqorf35	ARHGEF9	ARHGEF9	N	.	7	.	.	.	7	.	.	.	7	.	.	.	7	.	.	.
cXriboseqorf36	EFNB1	EFNB1	N	.	7	.	.	.	7	.	.	.	7	.	.	.	7	.	.	.
cXriboseqorf37	IGBP1	IGBP1	N	.	7	.	.	.	7	.	.	.	7	.	.	.	7	.	.	.
cXriboseqorf38	FOXO4	FOXO4	N	.	7	.	.	.	7	.	.	.	7	.	.	.	7	.	.	.
cXriboseqorf39	NLGN3	NLGN3	N	.	7	.	.	.	7	.	.	.	7	.	.	.	7	.	.	.
cXriboseqorf4	CLCN4	CLCN4	N	.	7	.	.	.	7	.	.	.	7	.	.	.	7	.	.	.
cXriboseqorf47	ATRX	ATRX	N	.	7	.	.	.	7	.	.	.	7	.	.	.	7	.	.	.
cXriboseqorf48	HMGN5	HMGN5	N	.	7	.	.	.	7	.	.	.	7	.	.	.	7	.	.	.
cXriboseqorf49	TRMT2B	TRMT2B	N	.	7	.	.	.	7	.	.	.	7	.	.	.	7	.	.	.
cXriboseqorf5	MID1	MID1	N	.	7	.	.	.	7	.	.	.	7	.	.	.	7	.	.	.
cXriboseqorf51	ARMCX5	ARMCX5;ARMCX5-GPRASP2	Y	Y	7	.	.	.	7	.	.	.	7	.	.	.	7	.	.	.
cXriboseqorf52	ARMCX5	ARMCX5;ARMCX5-GPRASP2	Y	Y	7	.	.	.	7	.	.	.	7	.	.	.	7	.	.	.
cXriboseqorf53	BHLHB9	BHLHB9	N	.	7	.	.	.	7	.	.	.	7	.	.	.	7	.	.	.
cXriboseqorf58	MORF4L2	MORF4L2	N	.	7	.	.	.	7	.	.	.	7	.	.	.	7	.	.	.
cXriboseqorf59	MORF4L2	MORF4L2	N	.	7	.	.	.	7	.	.	.	7	.	.	.	7	.	.	.
cXriboseqorf6	MID1	MID1	N	.	7	.	.	.	7	.	.	.	7	.	.	.	7	.	.	.
cXriboseqorf60	ATG4A	ATG4A	N	.	7	.	.	.	7	.	.	.	7	.	.	.	7	.	.	.
cXriboseqorf61	ZDHHC9	ZDHHC9	N	.	7	.	.	.	7	.	.	.	7	.	.	.	7	.	.	.
cXriboseqorf62	ENOX2	ENOX2	N	.	7	.	.	.	7	.	.	.	7	.	.	.	7	.	.	.
cXriboseqorf63	ENOX2	ENOX2	N	.	7	.	.	.	7	.	.	.	7	.	.	.	7	.	.	.
cXriboseqorf64	PHF6	PHF6	N	.	7	.	.	.	7	.	.	.	7	.	.	.	7	.	.	.
cXriboseqorf65	FAM122B	FAM122B	N	.	7	.	.	.	7	.	.	.	7	.	.	.	7	.	.	.
cXriboseqorf66	ZNF75D	ZNF75D	N	.	7	.	.	.	7	.	.	.	7	.	.	.	7	.	.	.
cXriboseqorf67	ZNF75D	ZNF75D	N	.	7	.	.	.	7	.	.	.	7	.	.	.	7	.	.	.
cXriboseqorf69	EOLA1	EOLA1	N	.	7	.	.	.	7	.	.	.	7	.	.	.	7	.	.	.
cXriboseqorf7	MID1	MID1	N	.	7	.	.	.	7	.	.	.	7	.	.	.	7	.	.	.
cXriboseqorf70	EOLA1	EOLA1	N	.	7	.	.	.	7	.	.	.	7	.	.	.	7	.	.	.
cXriboseqorf71	EOLA2	EOLA2	N	.	7	.	.	.	7	.	.	.	7	.	.	.	7	.	.	.
cXriboseqorf72	EMD	EMD	N	.	7	.	.	.	7	.	.	.	7	.	.	.	7	.	.	.
cXriboseqorf73	RPL10	RPL10	N	.	7	.	.	.	7	.	.	.	7	.	.	.	7	.	.	.
cXriboseqorf74	DNASE1L1	DNASE1L1	N	.	7	.	.	.	7	.	.	.	7	.	.	.	7	.	.	.
cXriboseqorf77	SLC10A3	SLC10A3	N	.	7	.	.	.	7	.	.	.	7	.	.	.	7	.	.	.
cXriboseqorf8	RAB9A	RAB9A	N	.	7	.	.	.	7	.	.	.	7	.	.	.	7	.	.	.
cXriboseqorf9	TRAPPC2	TRAPPC2	N	.	7	.	.	.	7	.	.	.	7	.	.	.	7	.	.	.
c11riboseqorf126	AMOTL1	AMOTL1	N	.	7	.	.	.	3	.	.	.	7	.	.	.	7	.	.	.
c11riboseqorf3	HRAS	HRAS	N	.	7	.	.	.	3	.	.	.	7	.	.	.	7	.	.	.
c11riboseqorf55	NR1H3	NR1H3	N	.	7	.	.	.	3	.	.	.	7	.	.	.	7	.	.	.
c14riboseqorf10	THTPA	THTPA	N	.	7	.	.	.	3	.	.	.	7	.	.	.	7	.	.	.
c16riboseqorf112	MTSS2	MTSS2	N	.	7	.	.	.	3	.	.	.	7	.	.	.	7	.	.	.
c1riboseqorf184	C1orf43	C1orf43	N	.	7	.	.	.	3	.	.	.	7	.	.	.	7	.	.	.
c1riboseqorf255	ZC3H11A	ZBED6;ZC3H11A	Y	Y	7	.	.	.	3	.	.	.	7	.	.	.	7	.	.	.
c1riboseqorf66	AGO3	AGO3	N	.	7	.	.	.	3	.	.	.	7	.	.	.	7	.	.	.
c2riboseqorf193	FARP2	FARP2	N	.	7	.	.	.	3	.	.	.	7	.	.	.	7	.	.	.
c3riboseqorf126	OSBPL11	OSBPL11	N	.	7	.	.	.	3	.	.	.	7	.	.	.	7	.	.	.
c3riboseqorf84	SLMAP	SLMAP	N	.	7	.	.	.	3	.	.	.	7	.	.	.	7	.	.	.
c4riboseqorf117	PALLD	PALLD	N	.	7	.	.	.	3	.	.	.	7	.	.	.	7	.	.	.
c5riboseqorf117	KCNMB1	KCNMB1	N	.	7	.	.	.	3	.	.	.	7	.	.	.	7	.	.	.
c6riboseqorf95	GPR63	GPR63	N	.	7	.	.	.	3	.	.	.	7	.	.	.	7	.	.	.
c8riboseqorf13	DLC1	DLC1	N	.	7	.	.	.	3	.	.	.	7	.	.	.	7	.	.	.
c8riboseqorf14	TUSC3	TUSC3	N	.	7	.	.	.	3	.	.	.	7	.	.	.	7	.	.	.
c8riboseqorf96	TAF2	TAF2	N	.	7	.	.	.	3	.	.	.	7	.	.	.	7	.	.	.
c12riboseqorf119	TXNRD1	TXNRD1	N	.	7	.	.	.	7	.	.	.	5	.	.	.	7	.	.	.
c12riboseqorf60	ZNF740	ZNF740	N	.	7	.	.	.	7	.	.	.	4	53144763, 53154919	53145898, 53145948	c	7	.	.	.
c1riboseqorf32	NBPF1	NBPF1	N	.	7	.	.	.	7	.	.	.	4	16092085, 16302399	16136781, 16136888	c	7	.	.	.
c2riboseqorf19	YIPF4	YIPF4	N	.	7	.	.	.	7	.	.	.	4	32319385, 32349426	32319410, 32319478	c	7	.	.	.
c8riboseqorf31	FZD3	FZD3	N	.	7	.	.	.	7	.	.	.	4	28768944, 28848989	28777488, 28777607	c	7	.	.	.
c10riboseqorf117	GFRA1	GFRA1	N	.	7	.	.	.	7	.	.	.	3	.	.	.	7	.	.	.
c10riboseqorf14	MINDY3	MINDY3	N	.	7	.	.	.	7	.	.	.	3	.	.	.	7	.	.	.
c10riboseqorf86	MORN4	MORN4	N	.	7	.	.	.	7	.	.	.	3	.	.	.	7	.	.	.
c11riboseqorf152	CLMP	CLMP	N	.	7	.	.	.	7	.	.	.	3	.	.	.	7	.	.	.
c12riboseqorf121	PRDM4	PRDM4	N	.	7	.	.	.	7	.	.	.	3	.	.	.	7	.	.	.
c12riboseqorf45	SLC38A1	SLC38A1	N	.	7	.	.	.	7	.	.	.	3	.	.	.	7	.	.	.
c17riboseqorf106	NFE2L1	NFE2L1	N	.	7	.	.	.	7	.	.	.	3	.	.	.	7	.	.	.
c19riboseqorf148	ZNF649	ZNF649	N	.	7	.	.	.	7	.	.	.	3	.	.	.	7	.	.	.
c1riboseqorf210	USF1	USF1	N	.	7	.	.	.	7	.	.	.	3	.	.	.	7	.	.	.
c1riboseqorf72	LSM10	LSM10	N	.	7	.	.	.	7	.	.	.	3	.	.	.	7	.	.	.
c3riboseqorf48	POMGNT2	POMGNT2	N	.	7	.	.	.	7	.	.	.	3	.	.	.	7	.	.	.
c4riboseqorf61	PTPN13	PTPN13	N	.	7	.	.	.	7	.	.	.	3	.	.	.	7	.	.	.
c6riboseqorf32	TRIM27	TRIM27	N	.	7	.	.	.	7	.	.	.	3	.	.	.	7	.	.	.
c6riboseqorf38	TCF19	TCF19	N	.	7	.	.	.	7	.	.	.	3	.	.	.	7	.	.	.
c7riboseqorf134	CHRM2	CHRM2	N	.	7	.	.	.	7	.	.	.	3	.	.	.	7	.	.	.
c7riboseqorf36	BBS9	BBS9	N	.	7	.	.	.	7	.	.	.	3	.	.	.	7	.	.	.
c7riboseqorf4	GPER1	GPER1	N	.	7	.	.	.	7	.	.	.	3	.	.	.	7	.	.	.
c8riboseqorf94	EXT1	EXT1	N	.	7	.	.	.	7	.	.	.	3	.	.	.	7	.	.	.
c14riboseqorf56	JKAMP	JKAMP	N	.	7	.	.	.	3	.	.	.	3	.	.	.	7	.	.	.
c15riboseqorf39	MAPK6	MAPK6	N	.	7	.	.	.	3	.	.	.	3	.	.	.	7	.	.	.
c15riboseqorf49	SMAD6	SMAD6	N	.	7	.	.	.	3	.	.	.	3	.	.	.	7	.	.	.
c16riboseqorf21	UBN1	UBN1	N	.	7	.	.	.	3	.	.	.	3	.	.	.	7	.	.	.
c16riboseqorf38	METTL9	METTL9	N	.	7	.	.	.	3	.	.	.	3	.	.	.	7	.	.	.
c1riboseqorf236	KIAA0040	KIAA0040	N	.	7	.	.	.	3	.	.	.	3	.	.	.	7	.	.	.
c20riboseqorf62	RTEL1	RTEL1	N	.	7	.	.	.	3	.	.	.	3	.	.	.	7	.	.	.
c3riboseqorf137	CEP63	CEP63	N	.	7	.	.	.	3	.	.	.	3	.	.	.	7	.	.	.
c3riboseqorf167	ZMAT3	ZMAT3	N	.	7	.	.	.	3	.	.	.	3	.	.	.	7	.	.	.
c8riboseqorf91	EBAG9	EBAG9	N	.	7	.	.	.	3	.	.	.	3	.	.	.	7	.	.	.
c1riboseqorf70	STK40	STK40	N	.	7	.	.	.	3	.	.	.	0	.	.	.	7	.	.	.
c11riboseqorf66	CYB561A3	CYB561A3	N	.	7	.	.	.	7	.	.	.	7	.	.	.	5	.	.	.
c2riboseqorf121	SP3	SP3	N	.	7	.	.	.	7	.	.	.	7	.	.	.	5	.	.	.
c9riboseqorf56	FAM120AOS	FAM120AOS	N	.	7	.	.	.	7	.	.	.	7	.	.	.	4	104703164, 104724981	104724979, 104725215	-2
c11riboseqorf141	C11orf71	C11orf71	N	.	7	.	.	.	7	.	.	.	4	114234033, 114242977	114242961, 114243071	-16	4	113942806, 113951728	113951712, 113951822	-16
c11riboseqorf137	NKAPD1	NKAPD1	N	.	7	.	.	.	7	.	.	.	7	.	.	.	3	.	.	.
c11riboseqorf22	MICAL2	MICAL2	N	.	7	.	.	.	7	.	.	.	7	.	.	.	3	.	.	.
c11riboseqorf62	FAM111A	FAM111A	N	.	7	.	.	.	7	.	.	.	7	.	.	.	3	.	.	.
c11riboseqorf63	FAM111A	FAM111A	N	.	7	.	.	.	7	.	.	.	7	.	.	.	3	.	.	.
c11riboseqorf79	PPP1R14B	PPP1R14B	N	.	7	.	.	.	7	.	.	.	7	.	.	.	3	.	.	.
c13riboseqorf54	BIVM	BIVM-ERCC5;BIVM	Y	Y	7	.	.	.	7	.	.	.	7	.	.	.	3	.	.	.
c14riboseqorf45	AP5M1	AP5M1	N	.	7	.	.	.	7	.	.	.	7	.	.	.	3	.	.	.
c14riboseqorf92	CEP128	CEP128	N	.	7	.	.	.	7	.	.	.	7	.	.	.	3	.	.	.
c15riboseqorf4	UBE3A	UBE3A	N	.	7	.	.	.	7	.	.	.	7	.	.	.	3	.	.	.
c15riboseqorf77	CIB2	CIB2	N	.	7	.	.	.	7	.	.	.	7	.	.	.	3	.	.	.
c16riboseqorf127	MBTPS1	MBTPS1	N	.	7	.	.	.	7	.	.	.	7	.	.	.	3	.	.	.
c16riboseqorf130	ZDHHC7	ZDHHC7	N	.	7	.	.	.	7	.	.	.	7	.	.	.	3	.	.	.
c16riboseqorf4	PGAP6	PGAP6	N	.	7	.	.	.	7	.	.	.	7	.	.	.	3	.	.	.
c16riboseqorf9	ABCA3	ABCA3	N	.	7	.	.	.	7	.	.	.	7	.	.	.	3	.	.	.
c19riboseqorf154	ZNF83	ZNF83	N	.	7	.	.	.	7	.	.	.	7	.	.	.	3	.	.	.
c22riboseqorf39	GGA1	GGA1	N	.	7	.	.	.	7	.	.	.	7	.	.	.	3	.	.	.
c2riboseqorf178	DNAJB2	DNAJB2	N	.	7	.	.	.	7	.	.	.	7	.	.	.	3	.	.	.
c2riboseqorf182	IRS1	IRS1	N	.	7	.	.	.	7	.	.	.	7	.	.	.	3	.	.	.
c2riboseqorf95	R3HDM1	R3HDM1	N	.	7	.	.	.	7	.	.	.	7	.	.	.	3	.	.	.
c3riboseqorf150	CHST2	CHST2	N	.	7	.	.	.	7	.	.	.	7	.	.	.	3	.	.	.
c3riboseqorf160	VEPH1	VEPH1	N	.	7	.	.	.	7	.	.	.	7	.	.	.	3	.	.	.
c3riboseqorf29	SATB1	SATB1	N	.	7	.	.	.	7	.	.	.	7	.	.	.	3	.	.	.
c3riboseqorf30	NR1D2	NR1D2	N	.	7	.	.	.	7	.	.	.	7	.	.	.	3	.	.	.
c4riboseqorf132	TLR3	TLR3	N	.	7	.	.	.	7	.	.	.	7	.	.	.	3	.	.	.
c4riboseqorf54	FGF5	FGF5	N	.	7	.	.	.	7	.	.	.	7	.	.	.	3	.	.	.
c4riboseqorf59	ARHGAP24	ARHGAP24	N	.	7	.	.	.	7	.	.	.	7	.	.	.	3	.	.	.
c4riboseqorf7	SH3BP2	SH3BP2	N	.	7	.	.	.	7	.	.	.	7	.	.	.	3	.	.	.
c4riboseqorf74	GSTCD	GSTCD	N	.	7	.	.	.	7	.	.	.	7	.	.	.	3	.	.	.
c5riboseqorf135	CNOT6	CNOT6	N	.	7	.	.	.	7	.	.	.	7	.	.	.	3	.	.	.
c6riboseqorf30	ZKSCAN4	ZKSCAN4	N	.	7	.	.	.	7	.	.	.	7	.	.	.	3	.	.	.
c7riboseqorf16	ETV1	ETV1	N	.	7	.	.	.	7	.	.	.	7	.	.	.	3	.	.	.
c7riboseqorf86	TECPR1	TECPR1	N	.	7	.	.	.	7	.	.	.	7	.	.	.	3	.	.	.
c7riboseqorf88	BUD31	BUD31	N	.	7	.	.	.	7	.	.	.	7	.	.	.	3	.	.	.
c7riboseqorf90	ZKSCAN5	ZKSCAN5	N	.	7	.	.	.	7	.	.	.	7	.	.	.	3	.	.	.
c9riboseqorf47	RMI1	RMI1	N	.	7	.	.	.	7	.	.	.	7	.	.	.	3	.	.	.
c19riboseqorf139	IRF3	IRF3	N	.	7	.	.	.	3	.	.	.	7	.	.	.	3	.	.	.
c19riboseqorf173	ZNF586	ZNF586	N	.	7	.	.	.	3	.	.	.	7	.	.	.	3	.	.	.
c1riboseqorf292	EXO1	EXO1	N	.	7	.	.	.	3	.	.	.	7	.	.	.	3	.	.	.
c2riboseqorf145	PLCL1	PLCL1	N	.	7	.	.	.	3	.	.	.	7	.	.	.	3	.	.	.
c3riboseqorf171	ATP11B	ATP11B	N	.	7	.	.	.	3	.	.	.	7	.	.	.	3	.	.	.
c3riboseqorf173	B3GNT5	B3GNT5	N	.	7	.	.	.	3	.	.	.	7	.	.	.	3	.	.	.
c4riboseqorf75	GSTCD	GSTCD	N	.	7	.	.	.	3	.	.	.	7	.	.	.	3	.	.	.
c6riboseqorf39	TCF19	TCF19	N	.	7	.	.	.	3	.	.	.	7	.	.	.	3	.	.	.
c7riboseqorf77	FZD1	FZD1	N	.	7	.	.	.	3	.	.	.	7	.	.	.	3	.	.	.
c10riboseqorf30	ZNF37A	AL117339.4;ZNF37A	Y	Y	7	.	.	.	7	.	.	.	3	.	.	.	3	.	.	.
c12riboseqorf162	ZNF664	ZNF664	N	.	7	.	.	.	7	.	.	.	3	.	.	.	3	.	.	.
c1riboseqorf127	AGL	AGL	N	.	7	.	.	.	7	.	.	.	3	.	.	.	3	.	.	.
c1riboseqorf283	GNPAT	GNPAT	N	.	7	.	.	.	7	.	.	.	3	.	.	.	3	.	.	.
c1riboseqorf299	ZNF672	ZNF672	N	.	7	.	.	.	7	.	.	.	3	.	.	.	3	.	.	.
c9riboseqorf67	CDC26	CDC26	N	.	7	.	.	.	7	.	.	.	3	.	.	.	3	.	.	.
c20riboseqorf18	ANKEF1	ANKEF1	N	.	7	.	.	.	3	.	.	.	3	.	.	.	3	.	.	.
c2riboseqorf113	SCN9A	SCN9A	N	.	7	.	.	.	3	.	.	.	3	.	.	.	3	.	.	.
c5riboseqorf6	SRD5A1	SRD5A1	N	.	7	.	.	.	3	.	.	.	3	.	.	.	3	.	.	.
cXriboseqorf10	FANCB	FANCB	N	.	7	.	.	.	3	.	.	.	3	.	.	.	3	.	.	.
c1riboseqorf183	CREB3L4	CREB3L4	N	.	7	.	.	.	7	.	.	.	7	.	.	.	0	.	.	.
c13riboseqorf6	AL359736.1	AL359736.1;SPATA13	Y	Y	6	.	.	.	6	.	.	.	7	.	.	.	7	.	.	.
c16riboseqorf10	AC093525.2	TBC1D24;AC093525.2	Y	Y	6	.	.	.	6	.	.	.	7	.	.	.	7	.	.	.
c19riboseqorf29	AC008770.2	AC008770.2;ZNF700	Y	Y	6	12092302, 12117963	12092285, 12092419	-117	6	12053315, 12078973	12053298, 12053432	-117	7	.	.	.	7	.	.	.
c1riboseqorf103	AL357673.1	CYB5RL;AL357673.1	Y	Y	6	.	.	.	6	.	.	.	7	.	.	.	7	.	.	.
c1riboseqorf252	ZC3H11A	ZBED6;ZC3H11A	Y	Y	6	.	.	.	6	.	.	.	7	.	.	.	7	.	.	.
c20riboseqorf19	AL034430.1	MKKS;AL034430.1	Y	Y	6	.	.	.	6	.	.	.	7	.	.	.	7	.	.	.
c2riboseqorf67	AC079447.1	AC079447.1;C2orf15	Y	Y	6	.	.	.	6	.	.	.	7	.	.	.	7	.	.	.
c3riboseqorf11	ARPC4	ARPC4	N	.	6	9784371, 9798945	9784580, 9784651	-479	6	9784472, 9799053	9784681, 9784752	-280	7	.	.	.	7	.	.	.
c7riboseqorf80	AC000120.4	KRIT1;AC000120.4	Y	Y	6	.	.	.	6	.	.	.	7	.	.	.	7	.	.	.
c7riboseqorf81	AC000120.4	KRIT1;AC000120.4	Y	Y	6	.	.	.	6	.	.	.	7	.	.	.	7	.	.	.
c7riboseqorf93	AC005020.2	AC005020.2;ZNF655	Y	Y	6	.	.	.	6	.	.	.	7	.	.	.	7	.	.	.
c8riboseqorf115	AC138696.1	AC138696.1;ZFP41	Y	Y	6	.	.	.	6	.	.	.	7	.	.	.	7	.	.	.
c8riboseqorf116	AC138696.1	AC138696.1;ZFP41	Y	Y	6	.	.	.	6	.	.	.	7	.	.	.	7	.	.	.
c6riboseqorf81	AL135905.2 (PTP4A1)	AL135905.2	N	.	6	63507807, 63518920	63507890, 63508024	c	6	64718405, 64729528	64718488, 64718622	c	7	.	.	.	7	.	.	.
c10riboseqorf108	BBIP1	BBIP1	N	.	5	.	.	.	5	.	.	.	7	.	.	.	7	.	.	.
c10riboseqorf118	SHTN1	SHTN1	N	.	5	.	.	.	5	.	.	.	7	.	.	.	7	.	.	.
c10riboseqorf12	NUDT5	NUDT5	N	.	5	.	.	.	5	.	.	.	7	.	.	.	7	.	.	.
c10riboseqorf61	ADK	ADK	N	.	5	.	.	.	5	.	.	.	7	.	.	.	7	.	.	.
c11riboseqorf113	RSF1	RSF1	N	.	5	.	.	.	5	.	.	.	7	.	.	.	7	.	.	.
c11riboseqorf27	GTF2H1	GTF2H1	N	.	5	.	.	.	5	.	.	.	7	.	.	.	7	.	.	.
c11riboseqorf38	QSER1	QSER1	N	.	5	.	.	.	5	.	.	.	7	.	.	.	7	.	.	.
c11riboseqorf77	MARK2	MARK2	N	.	5	.	.	.	5	.	.	.	7	.	.	.	7	.	.	.
c11riboseqorf8	NAP1L4	NAP1L4	N	.	5	.	.	.	5	.	.	.	7	.	.	.	7	.	.	.
c12riboseqorf105	POC1B	POC1B	N	.	5	.	.	.	5	.	.	.	7	.	.	.	7	.	.	.
c12riboseqorf115	IKBIP	IKBIP	N	.	5	.	.	.	5	.	.	.	7	.	.	.	7	.	.	.
c12riboseqorf118	C12orf73	C12orf73	N	.	5	.	.	.	5	.	.	.	7	.	.	.	7	.	.	.
c12riboseqorf168	ZNF10	ZNF10	N	.	5	.	.	.	5	.	.	.	7	.	.	.	7	.	.	.
c12riboseqorf17	M6PR	M6PR	N	.	5	.	.	.	5	.	.	.	7	.	.	.	7	.	.	.
c12riboseqorf40	ANO6	ANO6	N	.	5	.	.	.	5	.	.	.	7	.	.	.	7	.	.	.
c12riboseqorf49	LMBR1L	LMBR1L	N	.	5	.	.	.	5	.	.	.	7	.	.	.	7	.	.	.
c13riboseqorf21	NHLRC3	NHLRC3	N	.	5	.	.	.	5	.	.	.	7	.	.	.	7	.	.	.
c14riboseqorf100	PPP4R3A	PPP4R3A	N	.	5	.	.	.	5	.	.	.	7	.	.	.	7	.	.	.
c14riboseqorf71	SLC39A9	SLC39A9	N	.	5	.	.	.	5	.	.	.	7	.	.	.	7	.	.	.
c15riboseqorf64	UBL7	UBL7	N	.	5	.	.	.	5	.	.	.	7	.	.	.	7	.	.	.
c15riboseqorf72	SNUPN	SNUPN	N	.	5	.	.	.	5	.	.	.	7	.	.	.	7	.	.	.
c16riboseqorf122	CENPN	CENPN	N	.	5	.	.	.	5	.	.	.	7	.	.	.	7	.	.	.
c16riboseqorf132	EMC8	EMC8	N	.	5	.	.	.	5	.	.	.	7	.	.	.	7	.	.	.
c16riboseqorf146	CENPBD1	CENPBD1	N	.	5	.	.	.	5	.	.	.	7	.	.	.	7	.	.	.
c16riboseqorf32	RPS15A	RPS15A	N	.	5	.	.	.	5	.	.	.	7	.	.	.	7	.	.	.
c16riboseqorf56	PRR14	PRR14	N	.	5	.	.	.	5	.	.	.	7	.	.	.	7	.	.	.
c17riboseqorf98	UBTF	UBTF	N	.	5	.	.	.	5	.	.	.	7	.	.	.	7	.	.	.
c19riboseqorf33	IER2	IER2	N	.	5	.	.	.	5	.	.	.	7	.	.	.	7	.	.	.
c19riboseqorf48	ZNF714	ZNF714	N	.	5	.	.	.	5	.	.	.	7	.	.	.	7	.	.	.
c1riboseqorf196	TMEM79	TMEM79	N	.	5	.	.	.	5	.	.	.	7	.	.	.	7	.	.	.
c1riboseqorf209	DCAF8	DCAF8	N	.	5	.	.	.	5	.	.	.	7	.	.	.	7	.	.	.
c1riboseqorf217	TOMM40L	TOMM40L	N	.	5	.	.	.	5	.	.	.	7	.	.	.	7	.	.	.
c1riboseqorf241	TOR1AIP1	TOR1AIP1	N	.	5	.	.	.	5	.	.	.	7	.	.	.	7	.	.	.
c1riboseqorf275	BPNT1	BPNT1	N	.	5	.	.	.	5	.	.	.	7	.	.	.	7	.	.	.
c20riboseqorf25	BCL2L1	BCL2L1	N	.	5	.	.	.	5	.	.	.	7	.	.	.	7	.	.	.
c20riboseqorf3	RBCK1	RBCK1	N	.	5	.	.	.	5	.	.	.	7	.	.	.	7	.	.	.
c21riboseqorf13	RCAN1	RCAN1	N	.	5	.	.	.	5	.	.	.	7	.	.	.	7	.	.	.
c21riboseqorf5	ATP5PF	ATP5PF	N	.	5	.	.	.	5	.	.	.	7	.	.	.	7	.	.	.
c21riboseqorf6	ATP5PF	ATP5PF	N	.	5	.	.	.	5	.	.	.	7	.	.	.	7	.	.	.
c22riboseqorf38	TST	TST	N	.	5	.	.	.	5	.	.	.	7	.	.	.	7	.	.	.
c2riboseqorf100	ORC4	ORC4	N	.	5	.	.	.	5	.	.	.	7	.	.	.	7	.	.	.
c2riboseqorf109	TANK	TANK	N	.	5	.	.	.	5	.	.	.	7	.	.	.	7	.	.	.
c2riboseqorf141	GULP1	GULP1	N	.	5	.	.	.	5	.	.	.	7	.	.	.	7	.	.	.
c2riboseqorf24	GEMIN6	GEMIN6	N	.	5	.	.	.	5	.	.	.	7	.	.	.	7	.	.	.
c2riboseqorf68	RPL31	RPL31	N	.	5	.	.	.	5	.	.	.	7	.	.	.	7	.	.	.
c3riboseqorf130	MBD4	MBD4	N	.	5	.	.	.	5	.	.	.	7	.	.	.	7	.	.	.
c3riboseqorf67	HYAL1	HYAL1	N	.	5	.	.	.	5	.	.	.	7	.	.	.	7	.	.	.
c4riboseqorf131	SORBS2	SORBS2	N	.	5	.	.	.	5	.	.	.	7	.	.	.	7	.	.	.
c4riboseqorf24	RPL9	RPL9	N	.	5	.	.	.	5	.	.	.	7	.	.	.	7	.	.	.
c4riboseqorf30	SLC30A9	SLC30A9	N	.	5	.	.	.	5	.	.	.	7	.	.	.	7	.	.	.
c4riboseqorf62	AFF1	AFF1	N	.	5	.	.	.	5	.	.	.	7	.	.	.	7	.	.	.
c5riboseqorf38	SLC30A5	SLC30A5	N	.	5	.	.	.	5	.	.	.	7	.	.	.	7	.	.	.
c5riboseqorf81	GRAMD2B	GRAMD2B	N	.	5	.	.	.	5	.	.	.	7	.	.	.	7	.	.	.
[truncated: 201 more rows]
