# Supplementary material for: Upstream open reading frames may contain hundreds of novel human exons
Source: PLoS Comput Biol. 2024 Nov 20;20(11):e1012543. doi: 10.1371/journal.pcbi.1012543 (PMC11578521; doi:10.1371/journal.pcbi.1012543)
Supplement: S5 Table — This table shows the number of uORFs in each conservation level ranging from 0 to 7. Columns C, E, G, and I show the curated statistics, where uORFs in levels 0, 4, or 6 were bumped up if their alignment positions and gene locus coordinates were less than 100 bp away. (XLSX) [file pcbi.1012543.s007.xlsx]

## Sheet: S5. Number of conserved uORFs
	Han1		CHM13		Ash1		PR1
Level	uORFinder	curated	uORFinder	curated	uORFinder	curated	uORFinder	curated
7	1931	1945	1943	1958	2078	2078	2065	2066
6	14	0	15	0	1	1	2	1
5	66	91	68	95	6	11	4	6
4	30	5	32	5	5	0	2	0
3	146	148	131	132	108	108	125	125
2	2	0	1	0	0	0	0	0
1	4	8	5	8	0	0	0	0
0	6	2	4	1	1	1	1	1
	2199	2199	2199	2199	2199	2199	2199	2199
