# Supplementary material for: Upstream open reading frames may contain hundreds of novel human exons
Source: PLoS Comput Biol. 2024 Nov 20;20(11):e1012543. doi: 10.1371/journal.pcbi.1012543 (PMC11578521; doi:10.1371/journal.pcbi.1012543)
Supplement: S6 Table — This table lists the gene names that were missing in the target genomes’ annotations while being present in the uORF annotation produced by [3]. Asterisks (*) indicate that the gene is located in a multi-gene locus (i.e., overlapping gene start/end positions) or a synonym exists. (XLSX) [file pcbi.1012543.s008.xlsx]

## Sheet: S6. Missing gene names
CHM13	Han1	Ash1	PR1
AC000120.4	AC010522.1	ZNF740*	USP9Y (same as ENSG00000114374.13)*
AL034430.1	AC005020.2	NBPF1*
AC138696.1	AC092329.3	YIPF4*
AL359736.1	AC093525.2	FZD3*
AC092329.3	AC000120.4
AC013717.1	AC090517.4
AC010522.1	AL357673.1
AL135905.2	AC013717.1
AC090517.4	AL359736.1
AC005020.2	AC008770.2
AC008770.2	AC138696.1
AC079447.1	AL034430.1
AL357673.1	AL135905.2
AC093525.2	AC079447.1
