# Supplementary material for: Upstream open reading frames may contain hundreds of novel human exons
Source: PLoS Comput Biol. 2024 Nov 20;20(11):e1012543. doi: 10.1371/journal.pcbi.1012543 (PMC11578521; doi:10.1371/journal.pcbi.1012543)
Supplement: S7 Table — (XLSX) [file pcbi.1012543.s009.xlsx]

## Sheet: S7. CDSs with non-AUG starts
support	transcript_id	alt_codon
GTEx	uorft_2720	I
GTEx	uorft_164	I
GTEx	uorft_814	I
GTEx	uorft_2592	I
GTEx	uorft_2591	I
GTEx	uorft_2547	I
GTEx	uorft_2599	I
GTEx	uorft_2604	I
GTEx	uorft_2603	I
GTEx	uorft_1103	I
SPLAM	uorft_denovo_335	I
SPLAM	uorft_denovo_686	I
SPLAM	uorft_denovo_685	I
SPLAM	uorft_denovo_251	I
SPLAM	uorft_denovo_1493	I
SPLAM	uorft_denovo_1055	I
SPLAM	uorft_denovo_1367	I
SPLAM	uorft_denovo_1045	I
SPLAM	uorft_denovo_731	I
SPLAM	uorft_denovo_924	I
SPLAM	uorft_denovo_692	I
SPLAM	uorft_denovo_1246	I
SPLAM	uorft_denovo_948	I
SPLAM	uorft_denovo_339	I
