# Supplementary material for: Upstream open reading frames may contain hundreds of novel human exons
Source: PLoS Comput Biol. 2024 Nov 20;20(11):e1012543. doi: 10.1371/journal.pcbi.1012543 (PMC11578521; doi:10.1371/journal.pcbi.1012543)
Supplement: S8 Table — (XLSX) [file pcbi.1012543.s010.xlsx]

## Sheet: S8. CDSs encoding same proteins
transcript_id	reference_id	support	orf_biotype
uorft_1427	ENST00000494076.5	GTEx	uoORF
uorft_1427	ENST00000258770.8	GTEx	uoORF
uorft_1138	ENST00000520638.1	GTEx	uORF
